# Supplementary material for: Changes in gene expression in potato meristems treated with the sprout suppressor 1,4-dimethylnaphthalene are dependent on tuber age and dormancy status
Source: PLoS One. 2020 Jul 2;15(7):e0235444. doi: 10.1371/journal.pone.0235444 (PMC7332019; doi:10.1371/journal.pone.0235444)
Supplement: S1 Table — (XLSX) [file pone.0235444.s001.xlsx]

## Sheet: FALL_Season1_q_sig
test_id	gene_id	gene	locus	sample_1	sample_2	status	value_1	value_2	log2(fold_change)	test_stat	p_value	q_value	significant
EPlSTUT00000003655	EPlSTUT00000003655	18S_rRNA	5:35303575-35305822	Dormant_Control	Dormant_DMN	OK	15.6932	23.1024	0.557905	1.57386	0.0021	0.0132438	yes
PGSC0003DMT400000190	PGSC0003DMT400000190	PGSC0003DMG402000056	1:72539145-72542200	Dormant_Control	Dormant_DMN	OK	99.7961	137.196	0.459181	1.47334	0.0034	0.0196707	yes
PGSC0003DMT400000356	PGSC0003DMT400000356	PGSC0003DMG400000124	1:73791370-73793494	Dormant_Control	Dormant_DMN	OK	17.9049	7.0418	-1.34634	-2.48897	5e-05	0.000520771	yes
PGSC0003DMT400000396	PGSC0003DMT400000396	PGSC0003DMG400000142	1:71551697-71554110	Dormant_Control	Dormant_DMN	OK	10.3065	19.3396	0.907999	1.54808	0.0038	0.0215623	yes
PGSC0003DMT400000546	PGSC0003DMT400000546	PGSC0003DMG400000189	1:72598427-72606003	Dormant_Control	Dormant_DMN	OK	78.9479	134.537	0.769029	2.49223	5e-05	0.000520771	yes
PGSC0003DMT400000694	PGSC0003DMT400000694	PGSC0003DMG400000248	1:73879921-73907925	Dormant_Control	Dormant_DMN	OK	34.2307	63.2475	0.885716	2.36756	5e-05	0.000520771	yes
PGSC0003DMT400000827	PGSC0003DMT400000827	PGSC0003DMG400000307	12:4434784-4442256	Dormant_Control	Dormant_DMN	OK	23.0462	13.6509	-0.755531	-1.59923	0.00265	0.016033	yes
PGSC0003DMT400001091	PGSC0003DMT400001091	PGSC0003DMG400000413	11:39110202-39120053	Dormant_Control	Dormant_DMN	OK	1.77878	7.53058	2.08187	1.42053	0.0062	0.0320834	yes
PGSC0003DMT400001119	PGSC0003DMT400001119	PGSC0003DMG400000422	11:39337737-39344566	Dormant_Control	Dormant_DMN	OK	1.93604	4.76304	1.29878	1.53826	0.0063	0.0324862	yes
PGSC0003DMT400001149	PGSC0003DMT400001149	PGSC0003DMG400000432	11:39545732-39559786	Dormant_Control	Dormant_DMN	OK	41.3392	27.6341	-0.581061	-1.74727	0.00045	0.00361621	yes
PGSC0003DMT400001322	PGSC0003DMT400001322	PGSC0003DMG400000498	2:46940633-46944357	Dormant_Control	Dormant_DMN	OK	46.47	79.7583	0.779335	2.48423	5e-05	0.000520771	yes
PGSC0003DMT400001467	PGSC0003DMT400001467	PGSC0003DMG400000540	3:47003777-47006520	Dormant_Control	Dormant_DMN	OK	12.677	7.67094	-0.724737	-1.63667	0.00125	0.00859253	yes
PGSC0003DMT400001645	PGSC0003DMT400001645	PGSC0003DMG400000612	3:56387085-56394056	Dormant_Control	Dormant_DMN	OK	8.02797	2.39753	-1.74349	-1.4494	0.004	0.0224741	yes
PGSC0003DMT400001784	PGSC0003DMT400001784	PGSC0003DMG402000668	7:45033112-45036293	Dormant_Control	Dormant_DMN	OK	23.3773	40.5375	0.794151	2.0512	5e-05	0.000520771	yes
PGSC0003DMT400002003	PGSC0003DMT400002003	PGSC0003DMG400000761	2:23796211-23800871	Dormant_Control	Dormant_DMN	OK	7.39816	4.32214	-0.775421	-1.41376	0.00545	0.0289143	yes
PGSC0003DMT400002167	PGSC0003DMT400002167	PGSC0003DMG400000829	5:2134565-2140290	Dormant_Control	Dormant_DMN	OK	60.1817	80.7599	0.424314	1.34379	0.0065	0.0333155	yes
PGSC0003DMT400002520	PGSC0003DMT400002520	PGSC0003DMG400000962	8:19648891-19670815	Dormant_Control	Dormant_DMN	OK	10.4399	6.66795	-0.646795	-1.30575	0.0057	0.0299839	yes
PGSC0003DMT400002738	PGSC0003DMT400002738	PGSC0003DMG400001060	12:4951928-4956907	Dormant_Control	Dormant_DMN	OK	3.44793	1.36313	-1.33881	-1.55388	0.0061	0.0316649	yes
PGSC0003DMT400002931	PGSC0003DMT400002931	PGSC0003DMG400001147	11:41857208-41864542	Dormant_Control	Dormant_DMN	OK	8.43231	12.5172	0.569911	1.36916	0.00805	0.0394756	yes
PGSC0003DMT400002997	PGSC0003DMT400002997	PGSC0003DMG400001180	2:24744792-24750751	Dormant_Control	Dormant_DMN	OK	29.1627	40.7069	0.481148	1.29179	0.0087	0.0419899	yes
PGSC0003DMT400003327	PGSC0003DMT400003327	PGSC0003DMG401001316	2:46373546-46379393	Dormant_Control	Dormant_DMN	OK	10.2957	3.18999	-1.69041	-1.73366	0.0029	0.0172642	yes
PGSC0003DMT400003336	PGSC0003DMT400003336	PGSC0003DMG400001320	2:46273512-46276446	Dormant_Control	Dormant_DMN	OK	26.3501	15.5272	-0.763013	-2.26615	5e-05	0.000520771	yes
PGSC0003DMT400003351	PGSC0003DMT400003351	PGSC0003DMG400001326	2:46207999-46217725	Dormant_Control	Dormant_DMN	OK	10.5671	5.94806	-0.82909	-1.73695	0.00385	0.0217926	yes
PGSC0003DMT400003796	PGSC0003DMT400003796	PGSC0003DMG400001504	9:57199958-57202781	Dormant_Control	Dormant_DMN	OK	11.5794	18.2321	0.654919	1.43936	0.0053	0.0282635	yes
PGSC0003DMT400003877	PGSC0003DMT400003877	CHTA2	2:38744460-38750391	Dormant_Control	Dormant_DMN	OK	59.9387	119.003	0.989442	2.56598	5e-05	0.000520771	yes
PGSC0003DMT400003936	PGSC0003DMT400003936	STH-2	9:57388065-57394259	Dormant_Control	Dormant_DMN	OK	195.427	447.855	1.1964	2.77762	5e-05	0.000520771	yes
PGSC0003DMT400004046	PGSC0003DMT400004046	SN2	1:87145670-87146801	Dormant_Control	Dormant_DMN	OK	27.3733	63.5159	1.21435	2.81568	5e-05	0.000520771	yes
PGSC0003DMT400004178	PGSC0003DMT400004178	PGSC0003DMG400001659	1:86886461-86889844	Dormant_Control	Dormant_DMN	OK	19.0992	13.9411	-0.454165	-1.29363	0.0099	0.0465501	yes
PGSC0003DMT400004361	PGSC0003DMT400004361	PGSC0003DMG402001731	9:6594865-6597492	Dormant_Control	Dormant_DMN	OK	12.0092	17.944	0.579358	1.29514	0.00975	0.0459815	yes
PGSC0003DMT400004479	PGSC0003DMT400004479	PGSC0003DMG400001783	1:67546900-67550739	Dormant_Control	Dormant_DMN	OK	4.45787	7.67006	0.782882	1.46563	0.0051	0.0273957	yes
PGSC0003DMT400004768	PGSC0003DMT400004768	PGSC0003DMG400001888	4:50921532-50925371	Dormant_Control	Dormant_DMN	OK	16.8811	10.3777	-0.70192	-1.45198	0.00465	0.0254176	yes
PGSC0003DMT400004973	PGSC0003DMT400004973	PGSC0003DMG400001967	8:47264596-47268094	Dormant_Control	Dormant_DMN	OK	16.4089	27.322	0.735579	2.18017	5e-05	0.000520771	yes
PGSC0003DMT400005183	PGSC0003DMT400005183	PGSC0003DMG400002048	12:55786796-55797224	Dormant_Control	Dormant_DMN	OK	7.06307	3.83587	-0.88074	-1.51821	0.00465	0.0254176	yes
PGSC0003DMT400005343	PGSC0003DMT400005343	BPE1	2:36018059-36020776	Dormant_Control	Dormant_DMN	OK	43.9501	19.9861	-1.13687	-3.44812	5e-05	0.000520771	yes
PGSC0003DMT400005419	PGSC0003DMT400005419	PGSC0003DMG400002118	4:64545966-64549453	Dormant_Control	Dormant_DMN	OK	20.0621	29.9564	0.578392	1.80922	0.00015	0.00139313	yes
PGSC0003DMT400005726	PGSC0003DMT400005726	PGSC0003DMG401002240	12:11405707-11418525	Dormant_Control	Dormant_DMN	OK	21.4356	30.7464	0.520407	1.3231	0.00665	0.0339222	yes
PGSC0003DMT400005868	PGSC0003DMT400005868	PGSC0003DMG402002283	10:31761603-31762941	Dormant_Control	Dormant_DMN	OK	7.33934	3.63497	-1.01371	-1.41016	0.00805	0.0394756	yes
PGSC0003DMT400006390	PGSC0003DMT400006390	PGSC0003DMG400002497	3:60897337-60903374	Dormant_Control	Dormant_DMN	OK	9.8059	6.09713	-0.68552	-1.65104	0.0011	0.00771523	yes
PGSC0003DMT400006532	PGSC0003DMT400006532	PGSC0003DMG400002547	3:60025487-60026219	Dormant_Control	Dormant_DMN	OK	25.9964	43.3533	0.737828	1.63296	0.0019	0.0121913	yes
PGSC0003DMT400006584	PGSC0003DMT400006584	PGSC0003DMG400002562	3:59750379-59751653	Dormant_Control	Dormant_DMN	OK	4.91255	135.612	4.78686	8.58262	5e-05	0.000520771	yes
PGSC0003DMT400006703	PGSC0003DMT400006703	PGSC0003DMG401002606	3:60462995-60466572	Dormant_Control	Dormant_DMN	OK	26.8268	40.9415	0.60989	1.93591	0.00015	0.00139313	yes
PGSC0003DMT400006935	PGSC0003DMT400006935	PGSC0003DMG402002685	9:3983479-3992038	Dormant_Control	Dormant_DMN	OK	143.468	297.585	1.05258	3.05059	5e-05	0.000520771	yes
PGSC0003DMT400007041	PGSC0003DMT400007041	PGSC0003DMG400002719	9:3888586-3898962	Dormant_Control	Dormant_DMN	OK	5.46754	2.22366	-1.29795	-1.60489	0.00565	0.0297684	yes
PGSC0003DMT400007870	PGSC0003DMT400007870	OSM-1H	8:54292152-54293066	Dormant_Control	Dormant_DMN	OK	123.139	190.802	0.631786	1.62035	0.00105	0.00742367	yes
PGSC0003DMT400007905	PGSC0003DMT400007905	PGSC0003DMG400003057	8:54294866-54295826	Dormant_Control	Dormant_DMN	OK	13.1169	26.5194	1.01562	2.0365	0.0002	0.00179377	yes
PGSC0003DMT400008037	PGSC0003DMT400008037	PGSC0003DMG400003107	1:82943336-82944588	Dormant_Control	Dormant_DMN	OK	6.30111	13.6188	1.11192	1.44252	0.0072	0.036131	yes
PGSC0003DMT400008264	PGSC0003DMT400008264	TIL'	7:461999-463320	Dormant_Control	Dormant_DMN	OK	82.5914	173.02	1.06688	3.35631	5e-05	0.000520771	yes
PGSC0003DMT400008703	PGSC0003DMT400008703	PGSC0003DMG400003376	6:55841049-55841615	Dormant_Control	Dormant_DMN	OK	28.9125	49.7832	0.783962	1.55583	0.0026	0.0157842	yes
PGSC0003DMT400008897	PGSC0003DMT400008897	PGSC0003DMG400003458	4:50420668-50423252	Dormant_Control	Dormant_DMN	OK	7.59566	4.85948	-0.644373	-1.35192	0.00735	0.0367194	yes
PGSC0003DMT400008916	PGSC0003DMT400008916	PGSC0003DMG400003469	6:5849440-5853268	Dormant_Control	Dormant_DMN	OK	18.9093	27.007	0.514241	1.37219	0.00755	0.0375047	yes
PGSC0003DMT400009189	PGSC0003DMT400009189	PGSC0003DMG400003565	2:39343659-39344698	Dormant_Control	Dormant_DMN	OK	11.1744	48.0704	2.10496	4.44587	5e-05	0.000520771	yes
PGSC0003DMT400009206	PGSC0003DMT400009206	PGSC0003DMG400003572	2:39271309-39272980	Dormant_Control	Dormant_DMN	OK	15.1845	23.4219	0.62526	1.63209	0.0013	0.00888237	yes
PGSC0003DMT400009462	PGSC0003DMT400009462	PGSC0003DMG400003688	4:69899471-69900702	Dormant_Control	Dormant_DMN	OK	312.145	519.763	0.735638	2.3156	5e-05	0.000520771	yes
PGSC0003DMT400009471	PGSC0003DMT400009471	PGSC0003DMG400003691	4:69909229-69958274	Dormant_Control	Dormant_DMN	OK	26.8167	14.1398	-0.923368	-1.84672	0.0004	0.00326773	yes
PGSC0003DMT400009483	PGSC0003DMT400009483	PGSC0003DMG400003697	4:70031827-70033289	Dormant_Control	Dormant_DMN	OK	73.889	122.354	0.727636	2.38424	5e-05	0.000520771	yes
PGSC0003DMT400009601	PGSC0003DMT400009601	PGSC0003DMG402003745	4:70087397-70091269	Dormant_Control	Dormant_DMN	OK	35.4661	52.3128	0.560724	1.72833	0.0007	0.00526729	yes
PGSC0003DMT400009727	PGSC0003DMT400009727	PGSC0003DMG400003805	9:51176157-51182923	Dormant_Control	Dormant_DMN	OK	11.8527	25.2691	1.09216	2.22616	0.0001	0.000972967	yes
PGSC0003DMT400009920	PGSC0003DMT400009920	PGSC0003DMG400003887	9:5176267-5179031	Dormant_Control	Dormant_DMN	OK	7.69388	16.3146	1.08438	2.25861	5e-05	0.000520771	yes
PGSC0003DMT400010084	PGSC0003DMT400010084	PGSC0003DMG400003948	8:53398985-53400187	Dormant_Control	Dormant_DMN	OK	30.9587	55.3422	0.838037	2.42298	5e-05	0.000520771	yes
PGSC0003DMT400010099	PGSC0003DMT400010099	PGSC0003DMG400003956	8:53194840-53197027	Dormant_Control	Dormant_DMN	OK	11.8652	7.03661	-0.753782	-1.50637	0.00315	0.0184782	yes
PGSC0003DMT400010195	PGSC0003DMT400010195	STCBP	11:7474001-7475306	Dormant_Control	Dormant_DMN	OK	1.71735	8.74508	2.34829	2.13215	0.0021	0.0132438	yes
PGSC0003DMT400010348	PGSC0003DMT400010348	PGSC0003DMG400004041	2:43817863-43819497	Dormant_Control	Dormant_DMN	OK	14.3924	8.85535	-0.700686	-1.52414	0.00295	0.0175122	yes
PGSC0003DMT400010525	PGSC0003DMT400010525	PGSC0003DMG400004113	5:7716490-7722639	Dormant_Control	Dormant_DMN	OK	8.41472	12.9386	0.620693	1.66839	0.00085	0.00620678	yes
PGSC0003DMT400010941	PGSC0003DMT400010941	PGSC0003DMG400004285	12:61043844-61051033	Dormant_Control	Dormant_DMN	OK	11.9158	8.17722	-0.543187	-1.42931	0.00385	0.0217926	yes
PGSC0003DMT400010957	PGSC0003DMT400010957	PGSC0003DMG400004291	12:6329641-6332333	Dormant_Control	Dormant_DMN	OK	8.41835	13.9955	0.733357	1.77314	0.0008	0.00589432	yes
PGSC0003DMT400011046	PGSC0003DMT400011046	PGSC0003DMG400004325	10:18678325-18679281	Dormant_Control	Dormant_DMN	OK	10.167	4.42933	-1.19874	-1.44626	0.0074	0.0369225	yes
PGSC0003DMT400011214	PGSC0003DMT400011214,PGSC0003DMT400011217	PGSC0003DMG401004392,PGSC0003DMG402004392	10:10317472-10328952	Dormant_Control	Dormant_DMN	OK	5.74152	10.7012	0.898268	1.83881	0.00025	0.00217727	yes
PGSC0003DMT400011369	PGSC0003DMT400011369	PGSC0003DMG400004453	9:7843515-7845523	Dormant_Control	Dormant_DMN	OK	23.6289	12.5703	-0.91053	-1.71631	0.00135	0.00916795	yes
PGSC0003DMT400011382	PGSC0003DMT400011382	PGSC0003DMG400004458	7:31603458-31605898	Dormant_Control	Dormant_DMN	OK	11.8418	6.99479	-0.759533	-1.58468	0.0019	0.0121913	yes
PGSC0003DMT400011522	PGSC0003DMT400011522	PGSC0003DMG400004532	1:80558636-80559287	Dormant_Control	Dormant_DMN	OK	7.94859	18.754	1.23843	1.63953	0.00335	0.0194345	yes
PGSC0003DMT400011632	PGSC0003DMT400011632	PGSC0003DMG400004575	12:59399865-59401293	Dormant_Control	Dormant_DMN	OK	13.6871	50.9513	1.8963	3.44055	5e-05	0.000520771	yes
PGSC0003DMT400011970	PGSC0003DMT400011970	PGSC0003DMG400004698	12:60024227-60031694	Dormant_Control	Dormant_DMN	OK	22.6623	12.7953	-0.82468	-1.61448	0.0018	0.0116601	yes
PGSC0003DMT400012083	PGSC0003DMT400012083	YABBY1	8:52720194-52723400	Dormant_Control	Dormant_DMN	OK	44.949	29.4932	-0.607907	-1.5971	0.00225	0.0140134	yes
PGSC0003DMT400012159	PGSC0003DMT400012159	PGSC0003DMG400004766	8:52156991-52159082	Dormant_Control	Dormant_DMN	OK	29.308	56.0758	0.936082	2.44843	5e-05	0.000520771	yes
PGSC0003DMT400012203	PGSC0003DMT400012203	PGSC0003DMG400004780	8:52860790-52863242	Dormant_Control	Dormant_DMN	OK	15.5537	8.19011	-0.925302	-1.80558	0.0009	0.00651518	yes
PGSC0003DMT400012249	PGSC0003DMT400012249	PGSC0003DMG400004808	8:52375000-52376265	Dormant_Control	Dormant_DMN	OK	63.5854	110.261	0.794151	2.50017	5e-05	0.000520771	yes
PGSC0003DMT400012257	PGSC0003DMT400012257	PGSC0003DMG400004810	8:52347057-52349042	Dormant_Control	Dormant_DMN	OK	10.0596	6.47313	-0.636038	-1.32584	0.00845	0.0410298	yes
PGSC0003DMT400012487	PGSC0003DMT400012487	PGSC0003DMG400004875	6:48933806-48935778	Dormant_Control	Dormant_DMN	OK	4.99326	1.19292	-2.06548	-2.12078	0.0018	0.0116601	yes
PGSC0003DMT400012537	PGSC0003DMT400012537	PGSC0003DMG400004891	6:48502519-48505277	Dormant_Control	Dormant_DMN	OK	13.5378	19.0235	0.490789	1.42291	0.00465	0.0254176	yes
PGSC0003DMT400012546	PGSC0003DMT400012546	PGSC0003DMG400004897	6:48385839-48387479	Dormant_Control	Dormant_DMN	OK	14.1889	23.9426	0.754818	1.55755	0.00255	0.0155279	yes
PGSC0003DMT400012549	PGSC0003DMT400012549	PGSC0003DMG400004899	6:48346461-48351124	Dormant_Control	Dormant_DMN	OK	22.6065	39.7172	0.813027	2.49193	5e-05	0.000520771	yes
PGSC0003DMT400012744	PGSC0003DMT400012744	PGSC0003DMG400004966	4:65969194-65972929	Dormant_Control	Dormant_DMN	OK	63.7207	92.0258	0.530277	1.6675	0.00085	0.00620678	yes
PGSC0003DMT400012809	PGSC0003DMT400012809	PGSC0003DMG400004992	12:53665930-53670706	Dormant_Control	Dormant_DMN	OK	41.4631	23.8076	-0.800405	-1.70175	0.00115	0.00800916	yes
PGSC0003DMT400012995	PGSC0003DMT400012995	PGSC0003DMG400005062	3:2281927-2284960	Dormant_Control	Dormant_DMN	OK	47.3685	32.2723	-0.553632	-1.5711	0.0018	0.0116601	yes
PGSC0003DMT400013037	PGSC0003DMT400013037	PGSC0003DMG400005082	3:2582597-2590123	Dormant_Control	Dormant_DMN	OK	6.34621	14.981	1.23917	2.48364	5e-05	0.000520771	yes
PGSC0003DMT400013830	PGSC0003DMT400013830	PGSC0003DMG400005409	1:74176278-74180021	Dormant_Control	Dormant_DMN	OK	57.8429	37.4683	-0.626467	-1.98633	0.0001	0.000972967	yes
PGSC0003DMT400014188	PGSC0003DMT400014188	PGSC0003DMG400005563	5:29393-38843	Dormant_Control	Dormant_DMN	OK	8.40241	3.94994	-1.08897	-1.59702	0.003	0.0177603	yes
PGSC0003DMT400014312	PGSC0003DMT400014312	PGSC0003DMG400005617	3:59277887-59284994	Dormant_Control	Dormant_DMN	OK	14.6544	5.85509	-1.32357	-1.73998	0.00125	0.00859253	yes
PGSC0003DMT400014431	PGSC0003DMT400014431	PGSC0003DMG400005661	3:58460064-58463212	Dormant_Control	Dormant_DMN	OK	172.028	342.999	0.99556	2.83626	5e-05	0.000520771	yes
PGSC0003DMT400014637	PGSC0003DMT400014637	PGSC0003DMG403005720	3:58899191-58902545	Dormant_Control	Dormant_DMN	OK	10.6683	5.94118	-0.844514	-1.38787	0.009	0.0431479	yes
PGSC0003DMT400014976	PGSC0003DMT400014976	PGSC0003DMG400005844	8:5249371-5252639	Dormant_Control	Dormant_DMN	OK	35.9312	57.4585	0.677282	1.96454	5e-05	0.000520771	yes
PGSC0003DMT400015017	PGSC0003DMT400015017	PGSC0003DMG400005860	8:5557761-5560545	Dormant_Control	Dormant_DMN	OK	6.71368	15.6337	1.21948	2.29489	5e-05	0.000520771	yes
PGSC0003DMT400015062	PGSC0003DMT400015062	PGSC0003DMG400005884	6:54783995-54785492	Dormant_Control	Dormant_DMN	OK	130.653	85.2963	-0.615191	-1.92353	0.0002	0.00179377	yes
PGSC0003DMT400015091	PGSC0003DMT400015091	PGSC0003DMG400005899	6:54630495-54631625	Dormant_Control	Dormant_DMN	OK	20.8089	11.8121	-0.816934	-1.64722	0.00145	0.00973434	yes
PGSC0003DMT400015424	PGSC0003DMT400015424	PGSC0003DMG400006020	11:8476419-8483261	Dormant_Control	Dormant_DMN	OK	15.042	6.65526	-1.17643	-1.53909	0.00805	0.0394756	yes
PGSC0003DMT400015463	PGSC0003DMT400015463	PGSC0003DMG400006036	11:7960385-7965202	Dormant_Control	Dormant_DMN	OK	4.32059	8.66608	1.00415	1.55011	0.00445	0.0245168	yes
PGSC0003DMT400015576	PGSC0003DMT400015576	PGSC0003DMG400006081	9:55016136-55018443	Dormant_Control	Dormant_DMN	OK	23.5176	16.8751	-0.478846	-1.3703	0.00625	0.0322893	yes
PGSC0003DMT400015582	PGSC0003DMT400015582	PGSC0003DMG400006083	9:55141942-55143603	Dormant_Control	Dormant_DMN	OK	13.863	21.7468	0.64956	1.50816	0.0027	0.0162757	yes
PGSC0003DMT400015610	PGSC0003DMT400015610	PGSC0003DMG400006093	9:55351419-55354606	Dormant_Control	Dormant_DMN	OK	29.8448	19.4675	-0.616411	-1.46391	0.00395	0.0222436	yes
PGSC0003DMT400015740	PGSC0003DMT400015740	PGSC0003DMG400006149	7:44392500-44393503	Dormant_Control	Dormant_DMN	OK	36.1568	50.3457	0.477605	1.27342	0.0094	0.0446656	yes
PGSC0003DMT400015760	PGSC0003DMT400015760	PGSC0003DMG400006158	7:44587545-44589710	Dormant_Control	Dormant_DMN	OK	54.7072	76.9901	0.492943	1.61797	0.00165	0.0108489	yes
PGSC0003DMT400015803	PGSC0003DMT400015803	PGSC0003DMG400006176	1:87438015-87439876	Dormant_Control	Dormant_DMN	OK	17.1576	32.447	0.919233	2.48398	5e-05	0.000520771	yes
PGSC0003DMT400015811	PGSC0003DMT400015811	PGSC0003DMG400006179	1:87319693-87323981	Dormant_Control	Dormant_DMN	OK	4.06781	7.10537	0.804658	1.50761	0.00395	0.0222436	yes
PGSC0003DMT400015899	PGSC0003DMT400015899	PGSC0003DMG400006214	10:42368063-42370739	Dormant_Control	Dormant_DMN	OK	56.7528	38.0643	-0.576251	-1.37084	0.0104	0.0484359	yes
PGSC0003DMT400016494	PGSC0003DMT400016494	PGSC0003DMG400006442	9:54448807-54460321	Dormant_Control	Dormant_DMN	OK	15.576	46.2791	1.57103	2.65662	5e-05	0.000520771	yes
PGSC0003DMT400016500	PGSC0003DMT400016500	PGSC0003DMG400006444	9:54305945-54307745	Dormant_Control	Dormant_DMN	OK	18.0187	9.95401	-0.856142	-1.77295	0.0007	0.00526729	yes
PGSC0003DMT400016512	PGSC0003DMT400016512	PGSC0003DMG400006448	9:54418734-54424093	Dormant_Control	Dormant_DMN	OK	16.6881	28.0141	0.747332	1.63183	0.0018	0.0116601	yes
PGSC0003DMT400016816	PGSC0003DMT400016816	PGSC0003DMG402006579	9:60793119-60796981	Dormant_Control	Dormant_DMN	OK	10.9832	1.81892	-2.59414	-1.91217	0.0043	0.0238354	yes
PGSC0003DMT400016996	PGSC0003DMT400016996	PGSC0003DMG400006639	9:20976833-20978429	Dormant_Control	Dormant_DMN	OK	2.4091	5.9936	1.31493	1.67968	0.00295	0.0175122	yes
PGSC0003DMT400017061	PGSC0003DMT400017061	PGSC0003DMG400006663	4:60193701-60194573	Dormant_Control	Dormant_DMN	OK	11.4366	31.0492	1.4409	1.65724	0.004	0.0224741	yes
PGSC0003DMT400017570	PGSC0003DMT400017570	PGSC0003DMG400006814	1:66086407-66087912	Dormant_Control	Dormant_DMN	OK	45.4452	67.8705	0.578656	1.8508	5e-05	0.000520771	yes
PGSC0003DMT400017733	PGSC0003DMT400017733	PGSC0003DMG400006880	1:66140207-66141654	Dormant_Control	Dormant_DMN	OK	7.76617	3.07168	-1.33817	-1.85058	0.00075	0.00558358	yes
PGSC0003DMT400017744	PGSC0003DMT400017744	PGSC0003DMG400006890	1:66013505-66014214	Dormant_Control	Dormant_DMN	OK	20.444	10.7132	-0.932284	-1.44023	0.0061	0.0316649	yes
PGSC0003DMT400017828	PGSC0003DMT400017828	PGSC0003DMG400006924	2:26734233-26740368	Dormant_Control	Dormant_DMN	OK	5.74314	1.28063	-2.16498	-1.48085	0.00795	0.0390823	yes
PGSC0003DMT400017915	PGSC0003DMT400017915	PGSC0003DMG400006956	2:26445703-26453226	Dormant_Control	Dormant_DMN	OK	15.436	85.3149	2.4665	2.14427	0.00165	0.0108489	yes
PGSC0003DMT400017918	PGSC0003DMT400017918	PGSC0003DMG400006957	2:26445703-26453226	Dormant_Control	Dormant_DMN	OK	5.22352	60.6632	3.53773	2.84187	0.00555	0.0293397	yes
PGSC0003DMT400017972	PGSC0003DMT400017972	PGSC0003DMG400006982	2:26299012-26301339	Dormant_Control	Dormant_DMN	OK	14.5279	9.1621	-0.665077	-1.67276	0.0011	0.00771523	yes
PGSC0003DMT400018123	PGSC0003DMT400018123	PGSC0003DMG400007031	5:45192748-45206324	Dormant_Control	Dormant_DMN	OK	9.86703	6.32111	-0.642437	-1.30286	0.00595	0.0310263	yes
PGSC0003DMT400018194	PGSC0003DMT400018194	PGSC0003DMG400007060	7:52305569-52310560	Dormant_Control	Dormant_DMN	OK	6.73453	10.7856	0.679463	1.29837	0.00945	0.0448525	yes
PGSC0003DMT400018224	PGSC0003DMT400018224	PGSC0003DMG400007074	7:52588667-52596599	Dormant_Control	Dormant_DMN	OK	14.8672	41.8759	1.49399	1.61119	0.0051	0.0273957	yes
PGSC0003DMT400018339	PGSC0003DMT400018339	PGSC0003DMG400007122	6:55116163-55117713	Dormant_Control	Dormant_DMN	OK	23.6689	13.411	-0.81958	-1.98793	0.0001	0.000972967	yes
PGSC0003DMT400018493	PGSC0003DMT400018493	PGSC0003DMG400007178	10:59468653-59471590	Dormant_Control	Dormant_DMN	OK	22.9882	15.6844	-0.551565	-1.4997	0.00305	0.0180009	yes
PGSC0003DMT400018674	PGSC0003DMT400018674	PGSC0003DMG400007233	5:46765820-46767215	Dormant_Control	Dormant_DMN	OK	8.53496	20.1007	1.23579	2.57724	5e-05	0.000520771	yes
PGSC0003DMT400018725	PGSC0003DMT400018725	PGSC0003DMG400007258	4:50323969-50326427	Dormant_Control	Dormant_DMN	OK	30.0141	44.02	0.552516	1.43717	0.0066	0.0337139	yes
PGSC0003DMT400018919	PGSC0003DMT400018919	PGSC0003DMG400007335	2:37654316-37658665	Dormant_Control	Dormant_DMN	OK	6.11849	2.54629	-1.26478	-1.63082	0.00265	0.016033	yes
PGSC0003DMT400019296	PGSC0003DMT400019296	PGSC0003DMG400007458	4:744694-746149	Dormant_Control	Dormant_DMN	OK	13.0465	4.97281	-1.39153	-2.40379	5e-05	0.000520771	yes
PGSC0003DMT400019555	PGSC0003DMT400019555	PGSC0003DMG400007562	3:41191468-41194165	Dormant_Control	Dormant_DMN	OK	10.4996	6.69654	-0.648844	-1.55478	0.0023	0.0142678	yes
PGSC0003DMT400019561	PGSC0003DMT400019561	PGSC0003DMG400007565	5:30948306-30950184	Dormant_Control	Dormant_DMN	OK	0.932185	3.91356	2.06979	1.90563	0.00275	0.0165263	yes
PGSC0003DMT400019726	PGSC0003DMT400019726	PGSC0003DMG400007621	4:11391066-11392231	Dormant_Control	Dormant_DMN	OK	6.53523	29.3656	2.16782	2.57957	0.0001	0.000972967	yes
PGSC0003DMT400019872	PGSC0003DMT400019872	PGSC0003DMG400007687	9:54186163-54194619	Dormant_Control	Dormant_DMN	OK	37.1625	27.7232	-0.422755	-1.35602	0.0075	0.0373067	yes
PGSC0003DMT400019924	PGSC0003DMT400019924	PGSC0003DMG400007709	4:21713477-21719245	Dormant_Control	Dormant_DMN	OK	27.2545	16.2343	-0.747444	-1.52322	0.00485	0.026299	yes
PGSC0003DMT400020044	PGSC0003DMT400020044	PGSC0003DMG400007756	7:33679522-33680754	Dormant_Control	Dormant_DMN	OK	9.66929	16.0428	0.730442	1.44635	0.0053	0.0282635	yes
PGSC0003DMT400020126	PGSC0003DMT400020126	PGSC0003DMG400007796	12:1312453-1314955	Dormant_Control	Dormant_DMN	OK	12.8752	6.93834	-0.891937	-1.47321	0.0078	0.038484	yes
PGSC0003DMT400020175	PGSC0003DMT400020175	PGSC0003DMG400007800	12:1352287-1438703	Dormant_Control	Dormant_DMN	OK	6.17257	2.17926	-1.50204	-1.56396	0.00825	0.0402519	yes
PGSC0003DMT400020318	PGSC0003DMT400020318	PGSC0003DMG400007856	12:1487237-1489767	Dormant_Control	Dormant_DMN	OK	7.15861	13.4461	0.909432	2.0978	5e-05	0.000520771	yes
PGSC0003DMT400020461	PGSC0003DMT400020461	PGSC0003DMG400007905	12:2361931-2366921	Dormant_Control	Dormant_DMN	OK	27.237	53.9758	0.986748	1.49865	0.0106	0.0491639	yes
PGSC0003DMT400020595	PGSC0003DMT400020595	PGSC0003DMG400007976	4:68265274-68268708	Dormant_Control	Dormant_DMN	OK	6.17631	3.64772	-0.75975	-1.36294	0.00925	0.0440931	yes
PGSC0003DMT400020870	PGSC0003DMT400020870	MIP2	11:41686168-41688602	Dormant_Control	Dormant_DMN	OK	61.2086	80.8165	0.400916	1.27405	0.00955	0.0452284	yes
PGSC0003DMT400020945	PGSC0003DMT400020945	PGSC0003DMG400008110	11:41172130-41175486	Dormant_Control	Dormant_DMN	OK	26.8036	17.3995	-0.623381	-1.76555	0.00055	0.0042908	yes
PGSC0003DMT400021018	PGSC0003DMT400021018	PGSC0003DMG400008137	10:58436321-58438211	Dormant_Control	Dormant_DMN	OK	6.30735	13.5154	1.0995	2.30454	5e-05	0.000520771	yes
PGSC0003DMT400021049	PGSC0003DMT400021049	PGSC0003DMG400008146	10:58576406-58581609	Dormant_Control	Dormant_DMN	OK	12.6694	8.67041	-0.547173	-1.52162	0.0025	0.015279	yes
PGSC0003DMT400021236	PGSC0003DMT400021236	PGSC0003DMG400008224	8:35449626-35450329	Dormant_Control	Dormant_DMN	OK	80.8342	121.376	0.586451	1.75807	0.00055	0.0042908	yes
PGSC0003DMT400021318	PGSC0003DMT400021318	PGSC0003DMG400008267	10:43658746-43666340	Dormant_Control	Dormant_DMN	OK	10.1105	15.72	0.636742	1.35958	0.00605	0.0314523	yes
PGSC0003DMT400021622	PGSC0003DMT400021622	PGSC0003DMG400008389	10:53218204-53220225	Dormant_Control	Dormant_DMN	OK	3.90397	8.50039	1.12259	1.56237	0.0039	0.0220222	yes
PGSC0003DMT400021799	PGSC0003DMT400021799	PGSC0003DMG400008460	5:49774945-49775670	Dormant_Control	Dormant_DMN	OK	13.5869	6.10757	-1.15355	-1.41823	0.00745	0.0371146	yes
PGSC0003DMT400022023	PGSC0003DMT400022023	PGSC0003DMG400008538	12:55247030-55248461	Dormant_Control	Dormant_DMN	OK	3.48552	0.779953	-2.15991	-1.73276	0.0108	0.049886	yes
PGSC0003DMT400022656	PGSC0003DMT400022656	PGSC0003DMG402008784	11:28535491-28536104	Dormant_Control	Dormant_DMN	OK	32.1519	53.6254	0.738015	1.57839	0.00265	0.016033	yes
PGSC0003DMT400022761	PGSC0003DMT400022761	PGSC0003DMG400008829	9:1637568-1641493	Dormant_Control	Dormant_DMN	OK	29.2106	46.1806	0.660796	1.89739	0.00035	0.0029118	yes
PGSC0003DMT400022769	PGSC0003DMT400022769	EXPA3	9:1725301-1728511	Dormant_Control	Dormant_DMN	OK	12.6013	6.71385	-0.908357	-1.41247	0.00675	0.0343217	yes
PGSC0003DMT400022813	PGSC0003DMT400022813	PGSC0003DMG400008850	9:2039526-2046175	Dormant_Control	Dormant_DMN	OK	32.1541	12.8891	-1.31885	-2.21767	0.0003	0.002551	yes
PGSC0003DMT400022904	PGSC0003DMT400022904	PGSC0003DMG400008878	9:2689049-2690206	Dormant_Control	Dormant_DMN	OK	16.0979	33.4471	1.055	2.50803	5e-05	0.000520771	yes
PGSC0003DMT400023236	PGSC0003DMT400023236	PGSC0003DMG400008997	1:62168628-62176059	Dormant_Control	Dormant_DMN	OK	4.01584	2.02206	-0.989879	-1.49969	0.0057	0.0299839	yes
PGSC0003DMT400023324	PGSC0003DMT400023324	PGSC0003DMG400009035	1:62507591-62510277	Dormant_Control	Dormant_DMN	OK	5.39525	2.09844	-1.36237	-2.04045	0.0004	0.00326773	yes
PGSC0003DMT400023513	PGSC0003DMT400023513	PGSC0003DMG400009109	3:48787030-48792273	Dormant_Control	Dormant_DMN	OK	9.88423	20.0662	1.02156	2.16773	0.0003	0.002551	yes
PGSC0003DMT400023804	PGSC0003DMT400023804	SUT1	11:9052432-9057333	Dormant_Control	Dormant_DMN	OK	26.8689	51.9579	0.951406	3.00273	5e-05	0.000520771	yes
PGSC0003DMT400024247	PGSC0003DMT400024247	STMADS16	4:64959660-64967188	Dormant_Control	Dormant_DMN	OK	68.8264	50.7382	-0.439888	-1.34914	0.0069	0.0349354	yes
PGSC0003DMT400024511	PGSC0003DMT400024511	PGSC0003DMG400009477	4:62838504-62840884	Dormant_Control	Dormant_DMN	OK	12.7487	20.0925	0.656312	1.59785	0.0021	0.0132438	yes
PGSC0003DMT400024646	PGSC0003DMT400024646	PGSC0003DMG400009536	8:2375247-2379577	Dormant_Control	Dormant_DMN	OK	5.61645	2.91626	-0.945539	-1.6943	0.0012	0.00830006	yes
PGSC0003DMT400024847	PGSC0003DMT400024847	PGSC0003DMG400009604	8:39670434-39672456	Dormant_Control	Dormant_DMN	OK	13.6227	23.7515	0.802009	1.73086	0.0014	0.00945687	yes
PGSC0003DMT400025501	PGSC0003DMT400025501	PGSC0003DMG400009847	7:39828086-39828569	Dormant_Control	Dormant_DMN	OK	17.5769	46.2196	1.39483	2.09276	0.00035	0.0029118	yes
PGSC0003DMT400025509	PGSC0003DMT400025509	PGSC0003DMG400009850	10:12201790-12210430	Dormant_Control	Dormant_DMN	OK	10.9679	21.5748	0.976065	2.19994	5e-05	0.000520771	yes
PGSC0003DMT400025521	PGSC0003DMT400025521	PGSC0003DMG400009859	4:70767036-70770751	Dormant_Control	Dormant_DMN	OK	8.11356	13.9098	0.777696	1.4187	0.0059	0.0308289	yes
PGSC0003DMT400025792	PGSC0003DMT400025792	PGSC0003DMG400009959	4:71258191-71259750	Dormant_Control	Dormant_DMN	OK	125.678	68.2955	-0.87987	-2.80156	5e-05	0.000520771	yes
PGSC0003DMT400025910	PGSC0003DMT400025910	PGSC0003DMG400010003	4:72007210-72009261	Dormant_Control	Dormant_DMN	OK	27.3941	15.8949	-0.7853	-1.90024	0.00025	0.00217727	yes
PGSC0003DMT400026228	PGSC0003DMT400026228	PGSC0003DMG400010115	3:43572896-43574394	Dormant_Control	Dormant_DMN	OK	86.1204	120.727	0.487317	1.59992	0.0014	0.00945687	yes
PGSC0003DMT400026257	PGSC0003DMT400026257	PKI1	3:43944959-43945792	Dormant_Control	Dormant_DMN	OK	1435.52	2289.86	0.673682	1.28663	0.0107	0.0495228	yes
PGSC0003DMT400026355	PGSC0003DMT400026355	PGSC0003DMG400010166	3:43777495-43780468	Dormant_Control	Dormant_DMN	OK	2.88674	5.94582	1.04243	1.48973	0.00545	0.0289143	yes
PGSC0003DMT400026364	PGSC0003DMT400026364	PGSC0003DMG400010170	3:43994117-43995506	Dormant_Control	Dormant_DMN	OK	227.518	108.342	-1.07039	-2.74965	5e-05	0.000520771	yes
PGSC0003DMT400026497	PGSC0003DMT400026497	PGSC0003DMG400010227	2:32447476-32452186	Dormant_Control	Dormant_DMN	OK	4.09545	7.71156	0.913002	1.41925	0.0079	0.0388808	yes
PGSC0003DMT400026514	PGSC0003DMT400026514	PGSC0003DMG400010236	2:32074427-32081387	Dormant_Control	Dormant_DMN	OK	7.01891	3.47629	-1.0137	-1.58264	0.00085	0.00620678	yes
PGSC0003DMT400026666	PGSC0003DMT400026666	PGSC0003DMG400010304	11:37500865-37505888	Dormant_Control	Dormant_DMN	OK	29.3479	40.9127	0.479294	1.54268	0.002	0.0127188	yes
PGSC0003DMT400026698	PGSC0003DMT400026698	PGSC0003DMG400010316	9:50078121-50079254	Dormant_Control	Dormant_DMN	OK	44.4629	32.1576	-0.467442	-1.31068	0.0088	0.0423797	yes
PGSC0003DMT400026828	PGSC0003DMT400026828	PGSC0003DMG400010353	2:27907331-27912130	Dormant_Control	Dormant_DMN	OK	3.1457	7.58889	1.27051	1.26477	0.009	0.0431479	yes
PGSC0003DMT400026963	PGSC0003DMT400026963	PGSC0003DMG400010399	2:22001213-22007409	Dormant_Control	Dormant_DMN	OK	5.64981	9.88564	0.80713	1.62795	0.00225	0.0140134	yes
PGSC0003DMT400027035	PGSC0003DMT400027035	PGSC0003DMG400010430	2:27457153-27462463	Dormant_Control	Dormant_DMN	OK	16.4647	6.92688	-1.2491	-2.22203	5e-05	0.000520771	yes
PGSC0003DMT400027412	PGSC0003DMT400027412	PGSC0003DMG400010573	4:48565762-48567816	Dormant_Control	Dormant_DMN	OK	6.84778	10.7239	0.647119	1.38206	0.00735	0.0367194	yes
PGSC0003DMT400027544	PGSC0003DMT400027544	PGSC0003DMG400010618	4:66939360-66940573	Dormant_Control	Dormant_DMN	OK	0.963399	15.6674	4.02349	3.70765	0.0002	0.00179377	yes
PGSC0003DMT400027828	PGSC0003DMT400027828	PGSC0003DMG400010713	7:36903262-36905080	Dormant_Control	Dormant_DMN	OK	12.4315	5.62124	-1.14504	-2.07867	0.0001	0.000972967	yes
PGSC0003DMT400028106	PGSC0003DMT400028106	PGSC0003DMG400010840	8:43351372-43358338	Dormant_Control	Dormant_DMN	OK	30.9101	62.5507	1.01695	2.85448	5e-05	0.000520771	yes
PGSC0003DMT400028288	PGSC0003DMT400028288	PGSC0003DMG400010900	5:35184427-35191140	Dormant_Control	Dormant_DMN	OK	32.0266	22.2911	-0.5228	-1.3572	0.00925	0.0440931	yes
PGSC0003DMT400028619	PGSC0003DMT400028619	PGSC0003DMG400011012	10:54139824-54140950	Dormant_Control	Dormant_DMN	OK	8.09158	17.0811	1.07791	1.81829	0.0011	0.00771523	yes
PGSC0003DMT400029078	PGSC0003DMT400029078	PGSC0003DMG400011189	7:1001853-1006278	Dormant_Control	Dormant_DMN	OK	59.5908	218.175	1.87233	2.50239	5e-05	0.000520771	yes
PGSC0003DMT400029079	PGSC0003DMT400029079	PGSC0003DMG400011189	7:1001853-1006278	Dormant_Control	Dormant_DMN	OK	63.4047	211.946	1.74103	3.37288	5e-05	0.000520771	yes
PGSC0003DMT400029192	PGSC0003DMT400029192	PGSC0003DMG400011226	7:1758060-1759266	Dormant_Control	Dormant_DMN	OK	28.0744	47.7406	0.765964	2.15228	5e-05	0.000520771	yes
PGSC0003DMT400029394	PGSC0003DMT400029394	PGSC0003DMG400011294	10:146835-171762	Dormant_Control	Dormant_DMN	OK	14.8596	25.6547	0.787827	2.04894	0.00265	0.016033	yes
PGSC0003DMT400029582	PGSC0003DMT400029582	PGSC0003DMG400011374	9:52561959-52571137	Dormant_Control	Dormant_DMN	OK	27.2979	40.3412	0.563468	1.78414	0.00025	0.00217727	yes
PGSC0003DMT400029963	PGSC0003DMT400029963	PPCK1A	4:6144135-6145588	Dormant_Control	Dormant_DMN	OK	52.4887	70.7116	0.429939	1.34955	0.0072	0.036131	yes
PGSC0003DMT400030156	PGSC0003DMT400030156	PGSC0003DMG400011543	12:56180519-56190394	Dormant_Control	Dormant_DMN	OK	21.6375	15.4205	-0.488689	-1.45474	0.0037	0.0210914	yes
PGSC0003DMT400030670	PGSC0003DMT400030670	SGT1	7:41953951-41955645	Dormant_Control	Dormant_DMN	OK	39.5204	29.1315	-0.440021	-1.33928	0.00805	0.0394756	yes
PGSC0003DMT400030676	PGSC0003DMT400030676,PGSC0003DMT400030677	PGSC0003DMG400011751	7:41845572-41847191	Dormant_Control	Dormant_DMN	OK	717.573	421.86	-0.766361	-1.8161	0.0003	0.002551	yes
PGSC0003DMT400030678	PGSC0003DMT400030678	PGSC0003DMG400011752	7:41671724-41675902	Dormant_Control	Dormant_DMN	OK	225.207	165.164	-0.447355	-1.26381	0.0101	0.0473158	yes
PGSC0003DMT400030772	PGSC0003DMT400030772	PGSC0003DMG400011787	9:8794650-8800088	Dormant_Control	Dormant_DMN	OK	9.19061	23.2926	1.34164	3.1352	5e-05	0.000520771	yes
PGSC0003DMT400031201	PGSC0003DMT400031201	PGSC0003DMG400011953	00:22103023-22104027	Dormant_Control	Dormant_DMN	OK	90.7476	56.0849	-0.694247	-1.87788	0.00015	0.00139313	yes
PGSC0003DMT400031525	PGSC0003DMT400031525	PGSC0003DMG400012089	9:55671792-55672462	Dormant_Control	Dormant_DMN	OK	71.8847	7.42269	-3.27567	-2.88154	0.0004	0.00326773	yes
PGSC0003DMT400031576	PGSC0003DMT400031576	PGSC0003DMG400012115	8:56711795-56714521	Dormant_Control	Dormant_DMN	OK	12.1517	6.86275	-0.824303	-1.72018	0.0007	0.00526729	yes
PGSC0003DMT400031653	PGSC0003DMT400031653	PGSC0003DMG400012138	8:56194019-56197368	Dormant_Control	Dormant_DMN	OK	55.4695	84.9987	0.615746	2.00485	0.0001	0.000972967	yes
PGSC0003DMT400031670	PGSC0003DMT400031670	PGSC0003DMG400012145	8:56007637-56008337	Dormant_Control	Dormant_DMN	OK	26.5854	14.5563	-0.868994	-1.44078	0.00545	0.0289143	yes
PGSC0003DMT400031739	PGSC0003DMT400031739	PGSC0003DMG400012175	8:55390338-55392201	Dormant_Control	Dormant_DMN	OK	12.9223	7.07983	-0.868073	-1.81949	0.00075	0.00558358	yes
PGSC0003DMT400031803	PGSC0003DMT400031803	PGSC0003DMG400012201	8:54910970-54912960	Dormant_Control	Dormant_DMN	OK	7.42189	12.4358	0.744637	1.63465	0.0019	0.0121913	yes
PGSC0003DMT400031827	PGSC0003DMT400031827	PGSC0003DMG400012210	8:54750985-54760323	Dormant_Control	Dormant_DMN	OK	40.4001	55.5548	0.459554	1.48202	0.0028	0.0167785	yes
PGSC0003DMT400031844	PGSC0003DMT400031844	PGSC0003DMG400012215	8:54680886-54685837	Dormant_Control	Dormant_DMN	OK	13.3419	6.59068	-1.01747	-1.62724	0.00395	0.0222436	yes
PGSC0003DMT400031854	PGSC0003DMT400031854	PGSC0003DMG400012217	8:54630542-54632531	Dormant_Control	Dormant_DMN	OK	4.98205	9.31377	0.902626	1.37151	0.00775	0.038284	yes
PGSC0003DMT400031910	PGSC0003DMT400031910	PGSC0003DMG400012242	8:56585001-56588061	Dormant_Control	Dormant_DMN	OK	6.26987	12.1669	0.956458	2.18875	5e-05	0.000520771	yes
PGSC0003DMT400031965	PGSC0003DMT400031965	PGSC0003DMG400012261	8:56233534-56238402	Dormant_Control	Dormant_DMN	OK	22.3552	9.72461	-1.2009	-2.20281	0.00145	0.00973434	yes
PGSC0003DMT400032003	PGSC0003DMT400032003	PGSC0003DMG400012278	8:56023449-56031716	Dormant_Control	Dormant_DMN	OK	12.85	6.32411	-1.02283	-1.38506	0.00735	0.0367194	yes
PGSC0003DMT400032007	PGSC0003DMT400032007	PGSC0003DMG400012280	8:55997131-55997906	Dormant_Control	Dormant_DMN	OK	86.5976	62.5681	-0.468899	-1.32506	0.0068	0.0345276	yes
PGSC0003DMT400032048	PGSC0003DMT400032048	PGSC0003DMG400012298	8:55712682-55715812	Dormant_Control	Dormant_DMN	OK	8.28521	3.75486	-1.14178	-1.82833	0.00115	0.00800916	yes
PGSC0003DMT400032491	PGSC0003DMT400032491	LDH-2	8:492314-495385	Dormant_Control	Dormant_DMN	OK	29.7408	40.6689	0.451483	1.33807	0.00745	0.0371146	yes
PGSC0003DMT400032756	PGSC0003DMT400032756	PGSC0003DMG400012577	1:82056278-82057487	Dormant_Control	Dormant_DMN	OK	74.0256	37.9252	-0.964868	-2.92753	5e-05	0.000520771	yes
PGSC0003DMT400032880	PGSC0003DMT400032880	PGSC0003DMG400012631	2:47368545-47388253	Dormant_Control	Dormant_DMN	OK	18.1891	10.8907	-0.739978	-1.55653	0.00165	0.0108489	yes
PGSC0003DMT400033027	PGSC0003DMT400033027	PGSC0003DMG401012679	2:40952432-40953664	Dormant_Control	Dormant_DMN	OK	32.5609	22.5876	-0.52761	-1.28244	0.0105	0.0487936	yes
PGSC0003DMT400033048	PGSC0003DMT400033048	PGSC0003DMG400012688	2:40752282-40754017	Dormant_Control	Dormant_DMN	OK	7.43098	3.07072	-1.27498	-1.55778	0.00385	0.0217926	yes
PGSC0003DMT400033236	PGSC0003DMT400033236	PGSC0003DMG400012763	1:70705182-70708003	Dormant_Control	Dormant_DMN	OK	128.591	85.0789	-0.595912	-1.92264	5e-05	0.000520771	yes
PGSC0003DMT400033662	PGSC0003DMT400033662	PGSC0003DMG400012929	3:19830700-19835003	Dormant_Control	Dormant_DMN	OK	10.7765	6.54532	-0.71936	-1.62569	0.0013	0.00888237	yes
PGSC0003DMT400033720	PGSC0003DMT400033720	PGSC0003DMG400012955	4:53700493-53707019	Dormant_Control	Dormant_DMN	OK	4.22495	2.63756	-0.679732	-1.31058	0.0098	0.046173	yes
PGSC0003DMT400033755	PGSC0003DMT400033755	PGSC0003DMG400012967	5:2310492-2311248	Dormant_Control	Dormant_DMN	OK	22.9898	41.2599	0.843747	1.83756	0.00055	0.0042908	yes
PGSC0003DMT400033847	PGSC0003DMT400033847	PGSC0003DMG400013004	7:38400776-38402582	Dormant_Control	Dormant_DMN	OK	11.6121	6.52576	-0.83141	-1.38222	0.0096	0.0454242	yes
PGSC0003DMT400033866	PGSC0003DMT400033866	PGSC0003DMG402013013	2:22848982-22852953	Dormant_Control	Dormant_DMN	OK	9.56949	18.2961	0.935018	1.85969	0.0006	0.0046172	yes
PGSC0003DMT400033904	PGSC0003DMT400033904	PGSC0003DMG400013029	6:41407025-41412160	Dormant_Control	Dormant_DMN	OK	1.74575	4.9152	1.4934	1.50754	0.0063	0.0324862	yes
PGSC0003DMT400033930	PGSC0003DMT400033930	PGSC0003DMG400013037	6:41433511-41436081	Dormant_Control	Dormant_DMN	OK	14.4375	22.6896	0.652212	1.39764	0.0052	0.0278235	yes
PGSC0003DMT400034111	PGSC0003DMT400034111	PGSC0003DMG400013105	2:24148415-24149311	Dormant_Control	Dormant_DMN	OK	11.4285	5.59896	-1.02941	-1.38345	0.0067	0.0341201	yes
PGSC0003DMT400034372	PGSC0003DMT400034372	PGSC0003DMG400013215	10:47018166-47019454	Dormant_Control	Dormant_DMN	OK	33.5671	56.2748	0.745441	2.11439	5e-05	0.000520771	yes
PGSC0003DMT400034395	PGSC0003DMT400034395	OSM-8E	00:37581795-37582686	Dormant_Control	Dormant_DMN	OK	11.1417	31.844	1.51505	2.84307	5e-05	0.000520771	yes
PGSC0003DMT400034512	PGSC0003DMT400034512	PGSC0003DMG400013264	11:775083-778244	Dormant_Control	Dormant_DMN	OK	12.3755	6.85527	-0.852197	-1.73024	0.00165	0.0108489	yes
PGSC0003DMT400034517	PGSC0003DMT400034517	PGSC0003DMG400013265	11:759803-764663	Dormant_Control	Dormant_DMN	OK	7.12489	3.94971	-0.851121	-1.43125	0.00695	0.035129	yes
PGSC0003DMT400034693	PGSC0003DMT400034693	PGSC0003DMG400013331	11:848058-855041	Dormant_Control	Dormant_DMN	OK	73.5258	199.23	1.43811	4.52103	5e-05	0.000520771	yes
PGSC0003DMT400034713	PGSC0003DMT400034713	PGSC0003DMG400013338	11:723974-725179	Dormant_Control	Dormant_DMN	OK	22.1417	12.5015	-0.824665	-1.47142	0.0081	0.0396678	yes
PGSC0003DMT400035095	PGSC0003DMT400035095	PGSC0003DMG400013493	5:9248323-9258140	Dormant_Control	Dormant_DMN	OK	21.3552	13.9295	-0.616445	-1.34547	0.0091	0.0435209	yes
PGSC0003DMT400035207	PGSC0003DMT400035207	PGSC0003DMG400013537	7:41143269-41145160	Dormant_Control	Dormant_DMN	OK	327.069	216.052	-0.598216	-1.6147	0.0017	0.0111225	yes
PGSC0003DMT400035261	PGSC0003DMT400035261	PGSC0003DMG400013546	7:40641673-40648038	Dormant_Control	Dormant_DMN	OK	27.2798	67.1798	1.30019	1.64491	0.0011	0.00771523	yes
PGSC0003DMT400035274	PGSC0003DMT400035274	PGSC0003DMG400013553	7:40315974-40317044	Dormant_Control	Dormant_DMN	OK	20.4356	12.7232	-0.683627	-1.3966	0.00705	0.0355322	yes
PGSC0003DMT400036284	PGSC0003DMT400036284	PGSC0003DMG400013966	10:51692895-51726734	Dormant_Control	Dormant_DMN	OK	62.0685	101.226	0.705647	1.86726	0.0002	0.00179377	yes
PGSC0003DMT400036434	PGSC0003DMT400036434	PGSC0003DMG400014030	3:61490879-61494874	Dormant_Control	Dormant_DMN	OK	38.7668	56.8976	0.553546	1.69781	0.0006	0.0046172	yes
PGSC0003DMT400036641	PGSC0003DMT400036641	PGSC0003DMG400014133	3:57023592-57025091	Dormant_Control	Dormant_DMN	OK	10.2296	31.4861	1.62196	3.79884	5e-05	0.000520771	yes
PGSC0003DMT400036695	PGSC0003DMT400036695	PGSC0003DMG400014152	3:57304622-57308393	Dormant_Control	Dormant_DMN	OK	30.1343	12.5	-1.26948	-3.33746	5e-05	0.000520771	yes
PGSC0003DMT400036886	PGSC0003DMT400036886	4CL2	3:57466691-57469946	Dormant_Control	Dormant_DMN	OK	52.7831	23.6844	-1.15614	-3.17318	5e-05	0.000520771	yes
PGSC0003DMT400037043	PGSC0003DMT400037043	PGSC0003DMG400014276	3:42428135-42431909	Dormant_Control	Dormant_DMN	OK	19.7343	13.1488	-0.585768	-1.37044	0.0065	0.0333155	yes
PGSC0003DMT400037263	PGSC0003DMT400037263	PGSC0003DMG400014375	10:970414-978008	Dormant_Control	Dormant_DMN	OK	2.65791	7.48741	1.49417	1.61679	0.00155	0.0102973	yes
PGSC0003DMT400037693	PGSC0003DMT400037693	PGSC0003DMG400014539	5:2676393-2695468	Dormant_Control	Dormant_DMN	OK	126.989	197.496	0.637119	1.4	0.00545	0.0289143	yes
PGSC0003DMT400037714	PGSC0003DMT400037714	PGSC0003DMG400014549	5:2963584-2969054	Dormant_Control	Dormant_DMN	OK	4.08927	1.58031	-1.37164	-1.50281	0.00865	0.0418016	yes
PGSC0003DMT400037771	PGSC0003DMT400037771	PGSC0003DMG400014574	5:3081068-3082137	Dormant_Control	Dormant_DMN	OK	23.7869	14.8875	-0.676071	-1.45972	0.0044	0.0242861	yes
PGSC0003DMT400037826	PGSC0003DMT400037826	PGSC0003DMG400014594	5:45818069-45819013	Dormant_Control	Dormant_DMN	OK	6.00704	15.3344	1.35204	2.0033	0.0004	0.00326773	yes
PGSC0003DMT400037868	PGSC0003DMT400037868	PGSC0003DMG400014607	5:45880234-45881822	Dormant_Control	Dormant_DMN	OK	3.65912	1.2465	-1.55361	-1.58441	0.0074	0.0369225	yes
PGSC0003DMT400037918	PGSC0003DMT400037918	PGSC0003DMG400014627	6:544095-549844	Dormant_Control	Dormant_DMN	OK	638.954	1355.16	1.08468	2.94708	5e-05	0.000520771	yes
PGSC0003DMT400037920	PGSC0003DMT400037920	PGSC0003DMG400014628	6:539121-541554	Dormant_Control	Dormant_DMN	OK	12.3595	30.8893	1.32148	2.53155	5e-05	0.000520771	yes
PGSC0003DMT400038537	PGSC0003DMT400038537	PGSC0003DMG400014877	3:7100787-7106258	Dormant_Control	Dormant_DMN	OK	5.25729	8.19291	0.640058	1.39312	0.00655	0.0335089	yes
PGSC0003DMT400038561	PGSC0003DMT400038561	PGSC0003DMG400014895	2:40645111-40653011	Dormant_Control	Dormant_DMN	OK	9.97059	6.43398	-0.631968	-1.48169	0.00385	0.0217926	yes
PGSC0003DMT400039129	PGSC0003DMT400039129	PGSC0003DMG400015129	00:29362812-29364680	Dormant_Control	Dormant_DMN	OK	119.903	66.6029	-0.848205	-2.19913	5e-05	0.000520771	yes
PGSC0003DMT400039131	PGSC0003DMT400039131	PI	00:29367041-29370713	Dormant_Control	Dormant_DMN	OK	929.61	653.718	-0.507958	-1.50978	0.0025	0.015279	yes
PGSC0003DMT400039230	PGSC0003DMT400039230	PGSC0003DMG400015169	3:51137135-51139528	Dormant_Control	Dormant_DMN	OK	19.9363	30.5735	0.616887	1.6716	0.0008	0.00589432	yes
PGSC0003DMT400039625	PGSC0003DMT400039625	PGSC0003DMG400015327	12:436439-444481	Dormant_Control	Dormant_DMN	OK	3.78924	26.0453	2.78104	2.45506	5e-05	0.000520771	yes
PGSC0003DMT400039670	PGSC0003DMT400039670	PGSC0003DMG400015342	12:822921-825609	Dormant_Control	Dormant_DMN	OK	17.8009	34.9032	0.971407	2.64919	5e-05	0.000520771	yes
PGSC0003DMT400039744	PGSC0003DMT400039744	PGSC0003DMG400015361	12:617223-623500	Dormant_Control	Dormant_DMN	OK	7.07982	3.1287	-1.17815	-1.50764	0.00515	0.0276109	yes
PGSC0003DMT400040011	PGSC0003DMT400040011	PGSC0003DMG400015477	2:21168037-21176603	Dormant_Control	Dormant_DMN	OK	8.64536	5.43075	-0.670774	-1.35506	0.00735	0.0367194	yes
PGSC0003DMT400040150	PGSC0003DMT400040150	PGSC0003DMG400015536	11:45304490-45306368	Dormant_Control	Dormant_DMN	OK	36.5615	93.1443	1.34914	2.4265	5e-05	0.000520771	yes
PGSC0003DMT400040670	PGSC0003DMT400040670	PGSC0003DMG400015726	12:37120891-37123572	Dormant_Control	Dormant_DMN	OK	15.0799	33.6043	1.15602	2.42512	5e-05	0.000520771	yes
PGSC0003DMT400040749	PGSC0003DMT400040749	PGSC0003DMG400015755	5:49177057-49180082	Dormant_Control	Dormant_DMN	OK	141.728	284.363	1.00461	2.67953	5e-05	0.000520771	yes
PGSC0003DMT400040874	PGSC0003DMT400040874	PGSC0003DMG400015806	9:45196497-45199793	Dormant_Control	Dormant_DMN	OK	23.0864	15.9684	-0.531816	-1.55893	0.0018	0.0116601	yes
PGSC0003DMT400041026	PGSC0003DMT400041026	PGSC0003DMG400015874	4:1194994-1195819	Dormant_Control	Dormant_DMN	OK	21.2015	37.6856	0.829848	1.81912	0.00055	0.0042908	yes
PGSC0003DMT400041328	PGSC0003DMT400041328	ERF5	5:47293159-47294004	Dormant_Control	Dormant_DMN	OK	15.0675	34.1874	1.18203	2.39323	0.0001	0.000972967	yes
PGSC0003DMT400041331	PGSC0003DMT400041331	PGSC0003DMG400016006	5:47324478-47325451	Dormant_Control	Dormant_DMN	OK	14.7789	34.5425	1.22484	2.64882	5e-05	0.000520771	yes
PGSC0003DMT400041633	PGSC0003DMT400041633	PGSC0003DMG400016140	11:2401548-2402875	Dormant_Control	Dormant_DMN	OK	13.7705	6.53094	-1.07622	-1.91793	0.00025	0.00217727	yes
PGSC0003DMT400041657	PGSC0003DMT400041657	PGSC0003DMG400016149	11:2648739-2649496	Dormant_Control	Dormant_DMN	OK	12.5127	4.97686	-1.33008	-1.57648	0.00485	0.026299	yes
PGSC0003DMT400041760	PGSC0003DMT400041760	PGSC0003DMG400016197	11:2206420-2208629	Dormant_Control	Dormant_DMN	OK	6.15977	2.05465	-1.58398	-1.48093	0.0079	0.0388808	yes
PGSC0003DMT400041812	PGSC0003DMT400041812	PGSC0003DMG400016223	11:2724731-2727117	Dormant_Control	Dormant_DMN	OK	79.4111	56.2014	-0.498735	-1.56318	0.00195	0.0124539	yes
PGSC0003DMT400041857	PGSC0003DMT400041857	PGSC0003DMG400016243	11:3121545-3122544	Dormant_Control	Dormant_DMN	OK	0.825014	8.05834	3.28799	2.44278	0.00915	0.043711	yes
PGSC0003DMT400041941	PGSC0003DMT400041941	PGSC0003DMG400016268	6:40246880-40248690	Dormant_Control	Dormant_DMN	OK	5.95435	11.229	0.915216	1.49367	0.00435	0.0240575	yes
PGSC0003DMT400042431	PGSC0003DMT400042431	PGSC0003DMG400016455	2:36301321-36302571	Dormant_Control	Dormant_DMN	OK	17.2385	30.2917	0.813291	2.01892	0.0002	0.00179377	yes
PGSC0003DMT400043098	PGSC0003DMT400043098	PGSC0003DMG400016719	2:36923845-36932189	Dormant_Control	Dormant_DMN	OK	12.2096	6.63972	-0.878816	-1.63709	0.0019	0.0121913	yes
PGSC0003DMT400043224	PGSC0003DMT400043224	PGSC0003DMG400016776	6:45321290-45323254	Dormant_Control	Dormant_DMN	OK	5.77159	11.257	0.963777	1.89313	0.00035	0.0029118	yes
PGSC0003DMT400043399	PGSC0003DMT400043399	PGSC0003DMG400016845	9:51614854-51615649	Dormant_Control	Dormant_DMN	OK	1.81634	18.6279	3.35837	3.14486	0.0008	0.00589432	yes
PGSC0003DMT400043402	PGSC0003DMT400043402	PGSC0003DMG400016847	9:51804025-51804740	Dormant_Control	Dormant_DMN	OK	4.99015	0	#NAME?	#NAME?	5e-05	0.000520771	yes
PGSC0003DMT400043527	PGSC0003DMT400043527	PGSC0003DMG400016899	5:23031366-23033031	Dormant_Control	Dormant_DMN	OK	7.08671	3.59804	-0.977907	-1.51027	0.005	0.0269578	yes
PGSC0003DMT400043544	PGSC0003DMT400043544	PGSC0003DMG400016908	10:45023955-45025618	Dormant_Control	Dormant_DMN	OK	5.72124	11.4082	0.995666	1.8326	0.0009	0.00651518	yes
PGSC0003DMT400044224	PGSC0003DMT400044224	PGSC0003DMG400017175	9:56339697-56341268	Dormant_Control	Dormant_DMN	OK	21.1431	12.6624	-0.739631	-1.36539	0.00735	0.0367194	yes
PGSC0003DMT400044233	PGSC0003DMT400044233	PGSC0003DMG400017180	9:56181094-56185369	Dormant_Control	Dormant_DMN	OK	8.01387	13.0178	0.699914	1.30286	0.0105	0.0487936	yes
PGSC0003DMT400044362	PGSC0003DMT400044362	PGSC0003DMG400017223	9:56436849-56439237	Dormant_Control	Dormant_DMN	OK	7.60908	4.07496	-0.900935	-1.3124	0.0102	0.0476879	yes
PGSC0003DMT400044514	PGSC0003DMT400044514	PGSC0003DMG400017281	7:50666476-50669792	Dormant_Control	Dormant_DMN	OK	4.92979	31.1149	2.65801	5.49545	5e-05	0.000520771	yes
PGSC0003DMT400044595	PGSC0003DMT400044595	PGSC0003DMG400017309	7:51367308-51372598	Dormant_Control	Dormant_DMN	OK	2.66166	5.47089	1.03945	1.49555	0.00315	0.0184782	yes
PGSC0003DMT400044706	PGSC0003DMT400044706	PGSC0003DMG400017342	7:51057289-51059185	Dormant_Control	Dormant_DMN	OK	5.79887	1.5034	-1.94754	-1.77973	0.00455	0.0249687	yes
PGSC0003DMT400044761	PGSC0003DMT400044761	PGSC0003DMG400017373	7:43632719-43633718	Dormant_Control	Dormant_DMN	OK	5.65181	10.8122	0.935873	1.32605	0.00945	0.0448525	yes
PGSC0003DMT400044777	PGSC0003DMT400044777	PGSC0003DMG401017380	7:43356037-43363006	Dormant_Control	Dormant_DMN	OK	68.5757	43.9875	-0.640605	-1.53468	0.00205	0.01298	yes
PGSC0003DMT400044850	PGSC0003DMT400044850	PGSC0003DMG400017406	7:43321072-43325655	Dormant_Control	Dormant_DMN	OK	2.69036	5.98073	1.15253	1.34307	0.00485	0.026299	yes
PGSC0003DMT400044886	PGSC0003DMT400044886	PGSC0003DMG400017413	7:43121564-43126165	Dormant_Control	Dormant_DMN	OK	25.922	40.0926	0.629159	1.92914	0.00015	0.00139313	yes
PGSC0003DMT400044944	PGSC0003DMT400044944	GAPDH	5:11935503-11937965	Dormant_Control	Dormant_DMN	OK	534.195	787.147	0.559268	1.32932	0.0082	0.0400538	yes
PGSC0003DMT400045162	PGSC0003DMT400045162	PGSC0003DMG400017517	8:49546255-49547496	Dormant_Control	Dormant_DMN	OK	59.2995	87.3353	0.558544	1.33988	0.00865	0.0418016	yes
PGSC0003DMT400045253	PGSC0003DMT400045253	PGSC0003DMG400017558	6:43295648-43297498	Dormant_Control	Dormant_DMN	OK	125.158	87.511	-0.51621	-1.67456	0.00075	0.00558358	yes
PGSC0003DMT400045294	PGSC0003DMT400045294	PGSC0003DMG400017567	6:43084872-43086608	Dormant_Control	Dormant_DMN	OK	50.3444	68.6624	0.447691	1.37194	0.0055	0.0291278	yes
PGSC0003DMT400045466	PGSC0003DMT400045466	PGSC0003DMG400017637	5:6118145-6121903	Dormant_Control	Dormant_DMN	OK	8.6714	16.7775	0.952193	2.29985	5e-05	0.000520771	yes
PGSC0003DMT400046483	PGSC0003DMT400046483	PGSC0003DMG400018042	1:87734656-87738766	Dormant_Control	Dormant_DMN	OK	11.4354	7.53939	-0.600992	-1.51597	0.00295	0.0175122	yes
PGSC0003DMT400046725	PGSC0003DMT400046725	PGSC0003DMG401018143	3:52928780-52931719	Dormant_Control	Dormant_DMN	OK	7.87848	3.00384	-1.39111	-1.96339	0.00045	0.00361621	yes
PGSC0003DMT400046825	PGSC0003DMT400046825	PGSC0003DMG400018182	3:52128923-52130643	Dormant_Control	Dormant_DMN	OK	11.4239	23.2869	1.02746	2.53629	5e-05	0.000520771	yes
PGSC0003DMT400046983	PGSC0003DMT400046983	PGSC0003DMG400018248	1:78753208-78758519	Dormant_Control	Dormant_DMN	OK	10.7416	15.8149	0.558065	1.33773	0.00805	0.0394756	yes
PGSC0003DMT400047202	PGSC0003DMT400047202	PGSC0003DMG400018321	7:48670433-48673946	Dormant_Control	Dormant_DMN	OK	1.91992	7.35779	1.93822	2.09422	0.00235	0.0145239	yes
PGSC0003DMT400047384	PGSC0003DMT400047384	PGSC0003DMG400018413	5:4780195-4785772	Dormant_Control	Dormant_DMN	OK	17.2903	24.6297	0.510437	1.38758	0.00585	0.0306222	yes
PGSC0003DMT400047560	PGSC0003DMT400047560	PGSC0003DMG400018483	8:3668541-3673802	Dormant_Control	Dormant_DMN	OK	24.6592	33.2975	0.433287	1.27436	0.00955	0.0452284	yes
PGSC0003DMT400047659	PGSC0003DMT400047659	PGSC0003DMG400018522	3:48097325-48100258	Dormant_Control	Dormant_DMN	OK	9.2432	16.1028	0.800845	1.37949	0.0059	0.0308289	yes
PGSC0003DMT400047767	PGSC0003DMT400047767	PGSC0003DMG400018568	11:42682369-42686039	Dormant_Control	Dormant_DMN	OK	10.4049	19.7077	0.9215	2.02378	0.00015	0.00139313	yes
PGSC0003DMT400048370	PGSC0003DMT400048370	PGSC0003DMG400018791	12:54722763-54738087	Dormant_Control	Dormant_DMN	OK	8.8929	13.268	0.577226	1.60253	0.0018	0.0116601	yes
PGSC0003DMT400048582	PGSC0003DMT400048582	PGSC0003DMG400018875	10:5181189-5183999	Dormant_Control	Dormant_DMN	OK	9.6377	1.929	-2.32083	-1.73076	0.0041	0.0229291	yes
PGSC0003DMT400048681	PGSC0003DMT400048681	PPO	8:45868846-45890289	Dormant_Control	Dormant_DMN	OK	7.36506	2.81472	-1.38771	-1.5555	0.00945	0.0448525	yes
PGSC0003DMT400048727	PGSC0003DMT400048727	PGSC0003DMG400018937	10:47521981-47523316	Dormant_Control	Dormant_DMN	OK	8.80391	14.9409	0.763053	1.49997	0.00325	0.0189531	yes
PGSC0003DMT400048873	PGSC0003DMT400048873	PGSC0003DMG400018991	1:76601456-76606925	Dormant_Control	Dormant_DMN	OK	3.79435	2.01901	-0.910204	-1.35785	0.00605	0.0314523	yes
PGSC0003DMT400048964	PGSC0003DMT400048964	PGSC0003DMG400019025	12:7848213-7852389	Dormant_Control	Dormant_DMN	OK	14.2979	9.20147	-0.635872	-1.30218	0.01045	0.0486093	yes
PGSC0003DMT400049197	PGSC0003DMT400049197	PGSC0003DMG400019122	10:50240580-50241206	Dormant_Control	Dormant_DMN	OK	2.44632	10.4022	2.0882	1.64248	0.0072	0.036131	yes
PGSC0003DMT400049574	PGSC0003DMT400049574	PGSC0003DMG400019257	7:54327914-54330135	Dormant_Control	Dormant_DMN	OK	30.6392	47.7784	0.640979	1.8751	0.00025	0.00217727	yes
PGSC0003DMT400049606	PGSC0003DMT400049606	PGSC0003DMG400019270	7:54044914-54046068	Dormant_Control	Dormant_DMN	OK	38.2724	69.8649	0.868264	1.82974	0.0005	0.00395527	yes
PGSC0003DMT400049613	PGSC0003DMT400049613	PGSC0003DMG400019274	7:53992039-53994411	Dormant_Control	Dormant_DMN	OK	6.32073	2.84786	-1.15021	-1.86376	0.00085	0.00620678	yes
PGSC0003DMT400049649	PGSC0003DMT400049649	PGSC0003DMG400019286	7:53691188-53698474	Dormant_Control	Dormant_DMN	OK	47.4238	63.3593	0.417945	1.296	0.00865	0.0418016	yes
PGSC0003DMT400049653	PGSC0003DMT400049653	PGSC0003DMG400019288	7:53677029-53680996	Dormant_Control	Dormant_DMN	OK	42.5826	63.8501	0.584423	1.29656	0.0095	0.0450377	yes
PGSC0003DMT400049654	PGSC0003DMT400049654	PGSC0003DMG400019288	7:53677029-53680996	Dormant_Control	Dormant_DMN	OK	43.0579	71.6248	0.734181	1.38484	0.0069	0.0349354	yes
PGSC0003DMT400049677	PGSC0003DMT400049677	PGSC0003DMG400019302	9:48723104-48728382	Dormant_Control	Dormant_DMN	OK	20.3951	7.81231	-1.3844	-3.17843	5e-05	0.000520771	yes
PGSC0003DMT400049703	PGSC0003DMT400049703	PGSC0003DMG400019313	9:48184175-48187813	Dormant_Control	Dormant_DMN	OK	39.0054	51.8747	0.411358	1.29146	0.01025	0.0478782	yes
PGSC0003DMT400049710	PGSC0003DMT400049710	PGSC0003DMG400019315	9:48120145-48128675	Dormant_Control	Dormant_DMN	OK	16.0626	25.4042	0.661365	1.38124	0.0052	0.0278235	yes
PGSC0003DMT400050018	PGSC0003DMT400050018	WIN2	1:75003086-75007580	Dormant_Control	Dormant_DMN	OK	151.648	301.428	0.991085	2.87582	5e-05	0.000520771	yes
PGSC0003DMT400050067	PGSC0003DMT400050067	PGSC0003DMG400019446	1:75213726-75215671	Dormant_Control	Dormant_DMN	OK	56.8861	80.2816	0.496994	1.53731	0.0021	0.0132438	yes
PGSC0003DMT400050287	PGSC0003DMT400050287	PGSC0003DMG400019535	3:55884818-55886615	Dormant_Control	Dormant_DMN	OK	10.1413	17.9738	0.825652	1.83968	0.0006	0.0046172	yes
PGSC0003DMT400050491	PGSC0003DMT400050491	PGSC0003DMG400019621	11:40717819-40721867	Dormant_Control	Dormant_DMN	OK	29.4896	42.4267	0.524767	1.51177	0.00235	0.0145239	yes
PGSC0003DMT400050791	PGSC0003DMT400050791	PGSC0003DMG400019728	2:37036149-37037958	Dormant_Control	Dormant_DMN	OK	40.842	59.8294	0.550801	1.49305	0.00325	0.0189531	yes
PGSC0003DMT400051049	PGSC0003DMT400051049	PGSC0003DMG400019825	3:56714214-56717052	Dormant_Control	Dormant_DMN	OK	8.07493	18.9875	1.23353	2.36311	5e-05	0.000520771	yes
PGSC0003DMT400051118	PGSC0003DMT400051118	PGSC0003DMG400019855	3:45437407-45437857	Dormant_Control	Dormant_DMN	OK	355.856	502.751	0.498551	1.58953	0.00155	0.0102973	yes
PGSC0003DMT400051227	PGSC0003DMT400051227	PGSC0003DMG400019894	7:4741978-4743361	Dormant_Control	Dormant_DMN	OK	4.44143	10.3088	1.21478	1.59483	0.0035	0.0201511	yes
PGSC0003DMT400051892	PGSC0003DMT400051892	PGSC0003DMG401020138	6:58903341-58906004	Dormant_Control	Dormant_DMN	OK	36.6896	21.2007	-0.79126	-1.77331	0.00075	0.00558358	yes
PGSC0003DMT400052072	PGSC0003DMT400052072	PGSC0003DMG400020215	2:47916145-47919507	Dormant_Control	Dormant_DMN	OK	13.5562	19.9714	0.558988	1.63757	0.0007	0.00526729	yes
PGSC0003DMT400052347	PGSC0003DMT400052347	PGSC0003DMG400020321	9:487685-493579	Dormant_Control	Dormant_DMN	OK	4.1547	2.06542	-1.00831	-1.33126	0.00995	0.0467309	yes
PGSC0003DMT400052553	PGSC0003DMT400052553	PGSC0003DMG400020391	12:12781985-12789615	Dormant_Control	Dormant_DMN	OK	9.27169	4.82684	-0.941753	-1.69142	0.0015	0.0100155	yes
PGSC0003DMT400053144	PGSC0003DMT400053144	PGSC0003DMG400020619	4:51533769-51536649	Dormant_Control	Dormant_DMN	OK	14.278	5.6386	-1.34038	-2.35988	5e-05	0.000520771	yes
PGSC0003DMT400053148	PGSC0003DMT400053148	PGSC0003DMG400020622	4:51342647-51344778	Dormant_Control	Dormant_DMN	OK	40.5669	20.1006	-1.01306	-2.28932	5e-05	0.000520771	yes
PGSC0003DMT400053479	PGSC0003DMT400053479	PGSC0003DMG400020742	3:34637640-34639195	Dormant_Control	Dormant_DMN	OK	13.6076	7.35397	-0.887822	-1.54367	0.00335	0.0194345	yes
PGSC0003DMT400054314	PGSC0003DMT400054314	PGSC0003DMG400021076	10:12303091-12304362	Dormant_Control	Dormant_DMN	OK	7.58988	17.7088	1.22232	1.60938	0.0026	0.0157842	yes
PGSC0003DMT400054431	PGSC0003DMT400054431	HSR203J	2:28941452-28942846	Dormant_Control	Dormant_DMN	OK	0.734718	4.73906	2.68934	2.15226	0.0034	0.0196707	yes
PGSC0003DMT400054457	PGSC0003DMT400054457	PGSC0003DMG400021136	2:28711735-28714333	Dormant_Control	Dormant_DMN	OK	0.986199	4.00237	2.0209	1.93651	0.0027	0.0162757	yes
PGSC0003DMT400054474	PGSC0003DMT400054474	PGSC0003DMG400021140	2:28649846-28650491	Dormant_Control	Dormant_DMN	OK	13.906	25.0402	0.848541	1.35109	0.00875	0.0421815	yes
PGSC0003DMT400055078	PGSC0003DMT400055078	PGSC0003DMG400021372	1:2655463-2659843	Dormant_Control	Dormant_DMN	OK	14.2817	9.50787	-0.586975	-1.36486	0.00685	0.03474	yes
PGSC0003DMT400055092	PGSC0003DMT400055092	PGSC0003DMG400021378	1:2538087-2556731	Dormant_Control	Dormant_DMN	OK	3.95616	9.53729	1.26948	1.53459	0.00815	0.0398589	yes
PGSC0003DMT400055391	PGSC0003DMT400055391	PGSC0003DMG400021508	4:67179445-67180400	Dormant_Control	Dormant_DMN	OK	18.167	10.2122	-0.831031	-1.42886	0.00515	0.0276109	yes
PGSC0003DMT400055426	PGSC0003DMT400055426	SN1	4:67359767-67360773	Dormant_Control	Dormant_DMN	OK	116.493	66.1982	-0.815384	-2.01731	0.0001	0.000972967	yes
PGSC0003DMT400055473	PGSC0003DMT400055473	PGSC0003DMG400021539	4:67381078-67385266	Dormant_Control	Dormant_DMN	OK	18.3983	27.0092	0.553879	1.61926	0.0014	0.00945687	yes
PGSC0003DMT400055478	PGSC0003DMT400055478	PGSC0003DMG400021542	4:67419724-67422862	Dormant_Control	Dormant_DMN	OK	49.9642	120.134	1.26568	4.05148	5e-05	0.000520771	yes
PGSC0003DMT400055488	PGSC0003DMT400055488	PGSC0003DMG401021549	9:5502193-5512929	Dormant_Control	Dormant_DMN	OK	105.227	63.9254	-0.719049	-1.37669	0.00975	0.0459815	yes
PGSC0003DMT400055489	PGSC0003DMT400055489	PGSC0003DMG402021549	9:5502193-5512929	Dormant_Control	Dormant_DMN	OK	60.9454	15.3187	-1.99222	-1.66551	0.00445	0.0245168	yes
PGSC0003DMT400055531	PGSC0003DMT400055531	PAL-1	9:5530463-5540189	Dormant_Control	Dormant_DMN	OK	147.94	57.9757	-1.35149	-2.59339	5e-05	0.000520771	yes
PGSC0003DMT400055662	PGSC0003DMT400055662	PGSC0003DMG400021613	9:61335733-61360128	Dormant_Control	Dormant_DMN	OK	8.64954	12.2424	0.501193	1.31679	0.00985	0.046358	yes
PGSC0003DMT400055770	PGSC0003DMT400055770	PGSC0003DMG400021658	5:44000844-44009896	Dormant_Control	Dormant_DMN	OK	24.6594	15.9321	-0.630197	-1.66154	0.0013	0.00888237	yes
PGSC0003DMT400055930	PGSC0003DMT400055930	PGSC0003DMG400021726	2:35655324-35659013	Dormant_Control	Dormant_DMN	OK	64.1238	103.839	0.69542	2.22605	5e-05	0.000520771	yes
PGSC0003DMT400056132	PGSC0003DMT400056132	PGSC0003DMG400021807	12:8188920-8195992	Dormant_Control	Dormant_DMN	OK	4.79774	2.31968	-1.04843	-1.79641	0.0012	0.00830006	yes
PGSC0003DMT400056192	PGSC0003DMT400056192	PGSC0003DMG400021831	5:47095026-47099299	Dormant_Control	Dormant_DMN	OK	16.976	25.9359	0.611459	1.72127	0.0007	0.00526729	yes
PGSC0003DMT400056250	PGSC0003DMT400056250	PGSC0003DMG400021854	10:3511693-3513963	Dormant_Control	Dormant_DMN	OK	13.4053	7.72417	-0.795349	-1.47142	0.00415	0.0231549	yes
PGSC0003DMT400056336	PGSC0003DMT400056336	PGSC0003DMG400021886	00:17461783-17462655	Dormant_Control	Dormant_DMN	OK	46.721	64.7636	0.471111	1.32586	0.00785	0.0386799	yes
PGSC0003DMT400056346	PGSC0003DMT400056346	PGSC0003DMG400021891	00:17554321-17557654	Dormant_Control	Dormant_DMN	OK	217.751	309.907	0.509156	1.51556	0.0021	0.0132438	yes
PGSC0003DMT400056393	PGSC0003DMT400056393	PGSC0003DMG400021912	9:29069511-29074068	Dormant_Control	Dormant_DMN	OK	11.6761	20.0152	0.77754	1.97502	0.0001	0.000972967	yes
PGSC0003DMT400056986	PGSC0003DMT400056986	PGSC0003DMG400022152	7:55949646-55950426	Dormant_Control	Dormant_DMN	OK	9.92077	45.9698	2.21216	3.82931	5e-05	0.000520771	yes
PGSC0003DMT400057095	PGSC0003DMT400057095	PGSC0003DMG400022181	7:55381974-55383640	Dormant_Control	Dormant_DMN	OK	17.4001	32.2207	0.888896	2.40178	5e-05	0.000520771	yes
PGSC0003DMT400057156	PGSC0003DMT400057156	PGSC0003DMG400022203	7:55147160-55149632	Dormant_Control	Dormant_DMN	OK	54.6352	37.1027	-0.558307	-1.69836	0.00035	0.0029118	yes
PGSC0003DMT400057320	PGSC0003DMT400057320	PGSC0003DMG400022258	7:55957205-55961562	Dormant_Control	Dormant_DMN	OK	1.30641	5.57399	2.09311	2.55365	0.0003	0.002551	yes
PGSC0003DMT400057521	PGSC0003DMT400057521	PGSC0003DMG400022341	2:35169030-35186548	Dormant_Control	Dormant_DMN	OK	72.4311	138.95	0.939884	2.58899	5e-05	0.000520771	yes
PGSC0003DMT400057528	PGSC0003DMT400057528	PGSC0003DMG400022344	2:35138524-35140474	Dormant_Control	Dormant_DMN	OK	13.4861	8.21063	-0.715905	-1.60285	0.0018	0.0116601	yes
PGSC0003DMT400057603	PGSC0003DMT400057603	PGSC0003DMG400022368	2:34558067-34563142	Dormant_Control	Dormant_DMN	OK	13.3962	38.0609	1.50649	4.33516	5e-05	0.000520771	yes
PGSC0003DMT400057614	PGSC0003DMT400057614	PGSC0003DMG400022371	2:34515822-34516551	Dormant_Control	Dormant_DMN	OK	26.342	15.6807	-0.748376	-1.34584	0.00745	0.0371146	yes
PGSC0003DMT400057645	PGSC0003DMT400057645	PGSC0003DMG400022384	2:34123707-34128530	Dormant_Control	Dormant_DMN	OK	25.9767	45.1187	0.796508	2.28236	5e-05	0.000520771	yes
PGSC0003DMT400057649	PGSC0003DMT400057649	PGSC0003DMG400022386	2:34085753-34093078	Dormant_Control	Dormant_DMN	OK	11.9049	27.6763	1.2171	2.13049	0.0002	0.00179377	yes
PGSC0003DMT400057654	PGSC0003DMT400057654	PGSC0003DMG400022388	2:34077770-34079110	Dormant_Control	Dormant_DMN	OK	399.403	644.414	0.690141	2.07515	5e-05	0.000520771	yes
PGSC0003DMT400057690	PGSC0003DMT400057690	PGSC0003DMG400022399	2:35028803-35030478	Dormant_Control	Dormant_DMN	OK	17.8397	10.2364	-0.801381	-1.72722	0.00085	0.00620678	yes
PGSC0003DMT400058534	PGSC0003DMT400058534	PGSC0003DMG400022738	8:53850017-53851726	Dormant_Control	Dormant_DMN	OK	4.58684	9.43348	1.04029	1.81884	0.0009	0.00651518	yes
PGSC0003DMT400058564	PGSC0003DMT400058564	PGSC0003DMG400022750	8:53859699-53864029	Dormant_Control	Dormant_DMN	OK	54.1029	33.6406	-0.6855	-2.18108	5e-05	0.000520771	yes
PGSC0003DMT400058778	PGSC0003DMT400058778	PGSC0003DMG400022836	10:4517860-4518535	Dormant_Control	Dormant_DMN	OK	38.1224	20.6658	-0.883393	-1.71748	0.00125	0.00859253	yes
PGSC0003DMT400059219	PGSC0003DMT400059219	PGSC0003DMG400023004	3:40355148-40358845	Dormant_Control	Dormant_DMN	OK	13.0791	8.36313	-0.645151	-1.61007	0.0012	0.00830006	yes
PGSC0003DMT400059678	PGSC0003DMT400059678	PGSC0003DMG400023198	00:21654967-21658596	Dormant_Control	Dormant_DMN	OK	12.6469	23.6801	0.904888	2.63116	5e-05	0.000520771	yes
PGSC0003DMT400059705	PGSC0003DMT400059705	PGSC0003DMG400023211	10:46704368-46705890	Dormant_Control	Dormant_DMN	OK	13.4934	20.0466	0.571104	1.35021	0.00745	0.0371146	yes
PGSC0003DMT400059825	PGSC0003DMT400059825	PGSC0003DMG400023268	10:41220687-41221001	Dormant_Control	Dormant_DMN	OK	0	8.04452	inf	#NAME?	0.0011	0.00771523	yes
PGSC0003DMT400060196	PGSC0003DMT400060196	DHAR	5:50507492-50514491	Dormant_Control	Dormant_DMN	OK	360.508	261.892	-0.461059	-1.36696	0.00685	0.03474	yes
PGSC0003DMT400060283	PGSC0003DMT400060283	PGSC0003DMG400023450	5:51836305-51839487	Dormant_Control	Dormant_DMN	OK	6.78989	2.90123	-1.22672	-1.49763	0.00395	0.0222436	yes
PGSC0003DMT400060460	PGSC0003DMT400060460	PGSC0003DMG400023516	5:50482661-50488463	Dormant_Control	Dormant_DMN	OK	17.0018	8.21436	-1.04947	-1.62388	0.0066	0.0337139	yes
PGSC0003DMT400060724	PGSC0003DMT400060724	PGSC0003DMG400023615	4:8530465-8532294	Dormant_Control	Dormant_DMN	OK	30.8245	52.543	0.769423	1.93663	0.00015	0.00139313	yes
PGSC0003DMT400060732	PGSC0003DMT400060732	PGSC0003DMG400023619	4:8469883-8470996	Dormant_Control	Dormant_DMN	OK	6.51736	14.011	1.1042	1.80807	0.00105	0.00742367	yes
PGSC0003DMT400060736	PGSC0003DMT400060736	PGSC0003DMG400023622	4:8358203-8359541	Dormant_Control	Dormant_DMN	OK	14.7417	25.4163	0.785857	1.39742	0.007	0.0353293	yes
PGSC0003DMT400060750	PGSC0003DMT400060750	PGSC0003DMG402023630	4:8223499-8224050	Dormant_Control	Dormant_DMN	OK	7.42231	18.5906	1.32464	1.47346	0.00575	0.0301977	yes
PGSC0003DMT400060866	PGSC0003DMT400060866	PGSC0003DMG401023679	10:57571453-57578774	Dormant_Control	Dormant_DMN	OK	7.15001	4.26989	-0.743747	-1.40102	0.00745	0.0371146	yes
PGSC0003DMT400060940	PGSC0003DMT400060940	PGSC0003DMG400023703	10:57368000-57369328	Dormant_Control	Dormant_DMN	OK	115.175	395.335	1.77925	5.36419	5e-05	0.000520771	yes
PGSC0003DMT400061040	PGSC0003DMT400061040	PGSC0003DMG400023751	1:81012993-81015417	Dormant_Control	Dormant_DMN	OK	664.449	445.876	-0.575515	-1.84495	0.0002	0.00179377	yes
PGSC0003DMT400061291	PGSC0003DMT400061291	PGSC0003DMG400023854	12:60749550-60755104	Dormant_Control	Dormant_DMN	OK	11.6904	7.7194	-0.59876	-1.56132	0.00195	0.0124539	yes
PGSC0003DMT400061439	PGSC0003DMT400061439	PGSC0003DMG400023912	9:7302102-7305075	Dormant_Control	Dormant_DMN	OK	7.91757	15.1323	0.934503	1.3914	0.0051	0.0273957	yes
PGSC0003DMT400061572	PGSC0003DMT400061572	PGSC0003DMG400023967	11:5524787-5532107	Dormant_Control	Dormant_DMN	OK	20.8756	33.0448	0.662606	1.56092	0.0018	0.0116601	yes
PGSC0003DMT400061578	PGSC0003DMT400061578	PGSC0003DMG400023971	11:5414304-5415267	Dormant_Control	Dormant_DMN	OK	2.72005	6.81244	1.32454	1.40947	0.01045	0.0486093	yes
PGSC0003DMT400062232	PGSC0003DMT400062232	PGSC0003DMG400024217	8:50038817-50048347	Dormant_Control	Dormant_DMN	OK	9.51194	4.90069	-0.956756	-1.88803	0.00025	0.00217727	yes
PGSC0003DMT400062356	PGSC0003DMT400062356	PGSC0003DMG400024270	9:1148109-1150008	Dormant_Control	Dormant_DMN	OK	1.11969	6.87104	2.61743	2.89308	0.0001	0.000972967	yes
PGSC0003DMT400062385	PGSC0003DMT400062385	PGSC0003DMG400024281	12:5776470-5786859	Dormant_Control	Dormant_DMN	OK	249.589	169.848	-0.55531	-1.56592	0.0018	0.0116601	yes
PGSC0003DMT400062877	PGSC0003DMT400062877	PGSC0003DMG400024474	3:53741277-53744424	Dormant_Control	Dormant_DMN	OK	94.1376	60.9651	-0.626787	-1.94447	0.0002	0.00179377	yes
PGSC0003DMT400063546	PGSC0003DMT400063546	PGSC0003DMG400024708	1:77400854-77403129	Dormant_Control	Dormant_DMN	OK	36.5339	59.1505	0.695155	1.93661	0.0001	0.000972967	yes
PGSC0003DMT400063599	PGSC0003DMT400063599	PGSC0003DMG400024725	1:77733424-77735401	Dormant_Control	Dormant_DMN	OK	44.9365	29.4453	-0.60985	-1.28937	0.00805	0.0394756	yes
PGSC0003DMT400063769	PGSC0003DMT400063769	PGSC0003DMG400024781	1:77899362-77901888	Dormant_Control	Dormant_DMN	OK	7.38572	11.8962	0.687688	1.66229	0.00165	0.0108489	yes
PGSC0003DMT400063984	PGSC0003DMT400063984	PGSC0003DMG402024871	1:79870161-79877616	Dormant_Control	Dormant_DMN	OK	18.4128	9.8533	-0.902029	-1.581	0.00585	0.0306222	yes
PGSC0003DMT400063985	PGSC0003DMT400063985	PGSC0003DMG402024871	1:79870161-79877616	Dormant_Control	Dormant_DMN	OK	3.58056	13.1645	1.8784	1.88474	0.00105	0.00742367	yes
PGSC0003DMT400064225	PGSC0003DMT400064225	PGSC0003DMG400024951	2:43244832-43251619	Dormant_Control	Dormant_DMN	OK	30.4574	55.6845	0.870485	2.66963	5e-05	0.000520771	yes
PGSC0003DMT400064236	PGSC0003DMT400064236	PGSC0003DMG400024955	2:43331436-43334905	Dormant_Control	Dormant_DMN	OK	10.496	4.99073	-1.07252	-1.57836	0.00225	0.0140134	yes
PGSC0003DMT400064690	PGSC0003DMT400064690	PGSC0003DMG400025126	5:1592769-1599847	Dormant_Control	Dormant_DMN	OK	7.86521	12.0481	0.615246	1.80295	0.0005	0.00395527	yes
PGSC0003DMT400064789	PGSC0003DMT400064789	PGSC0003DMG400025168	1:85660519-85661148	Dormant_Control	Dormant_DMN	OK	16.8611	5.97789	-1.49599	-1.70894	0.0033	0.0191922	yes
PGSC0003DMT400065173	PGSC0003DMT400065173	PGSC0003DMG400025330	3:53128955-53133993	Dormant_Control	Dormant_DMN	OK	8.97884	5.09544	-0.817322	-1.71216	0.00075	0.00558358	yes
PGSC0003DMT400065275	PGSC0003DMT400065275	PGSC0003DMG400025374	11:44340535-44349084	Dormant_Control	Dormant_DMN	OK	5.64617	0.278332	-4.3424	-1.01665	0.00645	0.0331032	yes
PGSC0003DMT400065291	PGSC0003DMT400065291	PGSC0003DMG400025380	11:44516685-44517169	Dormant_Control	Dormant_DMN	OK	18.5941	65.3143	1.81255	2.91571	5e-05	0.000520771	yes
PGSC0003DMT400065496	PGSC0003DMT400065496	PGSC0003DMG400025476	2:23524006-23524769	Dormant_Control	Dormant_DMN	OK	13.5913	4.75939	-1.51384	-1.50711	0.00875	0.0421815	yes
PGSC0003DMT400065805	PGSC0003DMT400065805	PGSC0003DMG400025614	5:5700317-5704828	Dormant_Control	Dormant_DMN	OK	36.3382	25.1811	-0.529146	-1.42431	0.00425	0.0236114	yes
PGSC0003DMT400065839	PGSC0003DMT400065839	PGSC0003DMG400025626	1:11855525-11861451	Dormant_Control	Dormant_DMN	OK	5.69999	9.77663	0.778377	1.34723	0.0089	0.0427704	yes
PGSC0003DMT400066322	PGSC0003DMT400066322	PGSC0003DMG400025791	1:84520622-84530847	Dormant_Control	Dormant_DMN	OK	0.72803	4.94053	2.7626	1.815	0.00065	0.0049433	yes
PGSC0003DMT400066337	PGSC0003DMT400066337	PGSC0003DMG400025795	1:84631733-84636755	Dormant_Control	Dormant_DMN	OK	9.577	25.8933	1.43493	2.36498	5e-05	0.000520771	yes
PGSC0003DMT400066385	PGSC0003DMT400066385	PGSC0003DMG400025815	1:84920514-84922142	Dormant_Control	Dormant_DMN	OK	3.87045	9.89527	1.35424	1.89608	0.00065	0.0049433	yes
PGSC0003DMT400066574	PGSC0003DMT400066574	PTT#2-1	1:84209775-84211401	Dormant_Control	Dormant_DMN	OK	4.5683	15.9987	1.80823	3.18517	5e-05	0.000520771	yes
PGSC0003DMT400066576	PGSC0003DMT400066576	PGSC0003DMG400025878	1:84213733-84215638	Dormant_Control	Dormant_DMN	OK	8.86161	15.4747	0.80427	1.81665	0.0005	0.00395527	yes
PGSC0003DMT400066793	PGSC0003DMT400066793	PGSC0003DMG400025969	1:70319689-70326102	Dormant_Control	Dormant_DMN	OK	38.7569	19.4205	-0.996875	-2.43546	5e-05	0.000520771	yes
PGSC0003DMT400067211	PGSC0003DMT400067211	PGSC0003DMG400026132	6:46075663-46080217	Dormant_Control	Dormant_DMN	OK	12.5777	8.92071	-0.495637	-1.28638	0.0095	0.0450377	yes
PGSC0003DMT400067463	PGSC0003DMT400067463	PGSC0003DMG400026226	8:51200042-51203329	Dormant_Control	Dormant_DMN	OK	73.7647	97.0069	0.395157	1.26244	0.0103	0.048064	yes
PGSC0003DMT400067600	PGSC0003DMT400067600	PGSC0003DMG400026280	8:1866503-1869017	Dormant_Control	Dormant_DMN	OK	31.1926	11.71	-1.41346	-3.25021	5e-05	0.000520771	yes
PGSC0003DMT400067634	PGSC0003DMT400067634	PGSC0003DMG400026300	8:1839227-1843542	Dormant_Control	Dormant_DMN	OK	26.8303	11.7499	-1.19121	-2.87386	5e-05	0.000520771	yes
PGSC0003DMT400067635	PGSC0003DMT400067635	PGSC0003DMG400026301	8:1884527-1885906	Dormant_Control	Dormant_DMN	OK	27.1145	15.1295	-0.841705	-2.07094	5e-05	0.000520771	yes
PGSC0003DMT400067833	PGSC0003DMT400067833	PGSC0003DMG400026384	2:41480140-41489659	Dormant_Control	Dormant_DMN	OK	4.16919	8.97506	1.10615	1.51595	0.00365	0.020863	yes
PGSC0003DMT400067881	PGSC0003DMT400067881	PGSC0003DMG400026401	2:41420744-41423455	Dormant_Control	Dormant_DMN	OK	115.421	79.3045	-0.541436	-1.51699	0.0021	0.0132438	yes
PGSC0003DMT400067998	PGSC0003DMT400067998	PGSC0003DMG400026446	12:51021520-51022463	Dormant_Control	Dormant_DMN	OK	17.9145	29.6151	0.725208	1.58709	0.0024	0.0147783	yes
PGSC0003DMT400068261	PGSC0003DMT400068261	PGSC0003DMG400026536	11:39785963-39787265	Dormant_Control	Dormant_DMN	OK	20.702	12.7643	-0.697651	-1.56393	0.00185	0.0119313	yes
PGSC0003DMT400068270	PGSC0003DMT400068270	PGSC0003DMG400026540	11:39834360-39835701	Dormant_Control	Dormant_DMN	OK	33.8261	20.6578	-0.71145	-1.32895	0.0096	0.0454242	yes
PGSC0003DMT400069357	PGSC0003DMT400069357	PGSC0003DMG400026978	6:52786421-52790308	Dormant_Control	Dormant_DMN	OK	113.588	169.5	0.577476	1.88668	0.00015	0.00139313	yes
PGSC0003DMT400069511	PGSC0003DMT400069511	PGSC0003DMG402027023	6:53631866-53635996	Dormant_Control	Dormant_DMN	OK	25.2437	39.2881	0.638165	1.93233	0.0001	0.000972967	yes
PGSC0003DMT400069586	PGSC0003DMT400069586	PGSC0003DMG400027052	6:52986350-52987108	Dormant_Control	Dormant_DMN	OK	12.8943	37.9152	1.55605	2.83705	5e-05	0.000520771	yes
PGSC0003DMT400069587	PGSC0003DMT400069587	PGSC0003DMG400027053	6:52983692-52984417	Dormant_Control	Dormant_DMN	OK	4.10071	12.5019	1.6082	1.72395	0.004	0.0224741	yes
PGSC0003DMT400069753	PGSC0003DMT400069753	PGSC0003DMG400027126	5:47894689-47896854	Dormant_Control	Dormant_DMN	OK	21.8653	37.2939	0.770293	2.00114	0.00015	0.00139313	yes
PGSC0003DMT400069959	PGSC0003DMT400069959	PGSC0003DMG400027204	5:48506309-48512112	Dormant_Control	Dormant_DMN	OK	1.24599	11.8062	3.24418	2.26247	0.0029	0.0172642	yes
PGSC0003DMT400069972	PGSC0003DMT400069972	PGSC0003DMG402027210	5:48653516-48655143	Dormant_Control	Dormant_DMN	OK	4.76332	2.15509	-1.14422	-1.43862	0.0088	0.0423797	yes
PGSC0003DMT400069977	PGSC0003DMT400069977	PGSC0003DMG400027212	5:48669910-48675237	Dormant_Control	Dormant_DMN	OK	13.3511	7.17946	-0.895008	-1.54116	0.00435	0.0240575	yes
PGSC0003DMT400070218	PGSC0003DMT400070218	PGSC0003DMG400027291	4:10673942-10675658	Dormant_Control	Dormant_DMN	OK	5.6612	10.2501	0.856463	1.62334	0.0023	0.0142678	yes
PGSC0003DMT400070362	PGSC0003DMT400070362	PGSC0003DMG400027356	11:4452254-4458186	Dormant_Control	Dormant_DMN	OK	7.51834	12.2031	0.698764	1.77922	0.0006	0.0046172	yes
PGSC0003DMT400070465	PGSC0003DMT400070465	PGSC0003DMG402027395	11:43687373-43689241	Dormant_Control	Dormant_DMN	OK	11.5729	19.2149	0.731475	1.34069	0.01055	0.0489789	yes
PGSC0003DMT400070621	PGSC0003DMT400070621	PGSC0003DMG400027453	7:2086605-2088496	Dormant_Control	Dormant_DMN	OK	39.2997	11.8338	-1.73161	-3.49436	5e-05	0.000520771	yes
PGSC0003DMT400070725	PGSC0003DMT400070725	PGSC0003DMG400027500	1:74671077-74680376	Dormant_Control	Dormant_DMN	OK	6.79785	1.41171	-2.26764	-1.22921	0.0053	0.0282635	yes
PGSC0003DMT400070732	PGSC0003DMT400070732	PGSC0003DMG402027501	1:74630383-74633515	Dormant_Control	Dormant_DMN	OK	4.83687	11.2023	1.21165	2.36305	5e-05	0.000520771	yes
PGSC0003DMT400070751	PGSC0003DMT400070751	PGSC0003DMG400027507	1:74544911-74547535	Dormant_Control	Dormant_DMN	OK	103.041	141.543	0.458029	1.43286	0.0036	0.0206366	yes
PGSC0003DMT400070911	PGSC0003DMT400070911	PGSC0003DMG400027574	4:62040477-62041022	Dormant_Control	Dormant_DMN	OK	64.4546	107.833	0.742446	1.9089	0.00015	0.00139313	yes
PGSC0003DMT400071059	PGSC0003DMT400071059	PGSC0003DMG400027637	7:51714409-51716222	Dormant_Control	Dormant_DMN	OK	59.9846	83.0588	0.469541	1.3966	0.00555	0.0293397	yes
PGSC0003DMT400071215	PGSC0003DMT400071215	PGSC0003DMG400027690	10:48427755-48431526	Dormant_Control	Dormant_DMN	OK	9.50271	5.18667	-0.873529	-1.38818	0.00695	0.035129	yes
PGSC0003DMT400071867	PGSC0003DMT400071867	PGSC0003DMG400027964	4:63248630-63249715	Dormant_Control	Dormant_DMN	OK	473.858	664.943	0.488775	1.29529	0.0091	0.0435209	yes
PGSC0003DMT400071914	PGSC0003DMT400071914	PGSC0003DMG400027979	6:31134217-31135845	Dormant_Control	Dormant_DMN	OK	8.4923	2.10202	-2.01438	-1.66809	0.01075	0.0496988	yes
PGSC0003DMT400072213	PGSC0003DMT400072213	PGSC0003DMG400028100	10:56974142-56975419	Dormant_Control	Dormant_DMN	OK	3.49837	7.29687	1.06059	1.43041	0.0067	0.0341201	yes
PGSC0003DMT400072411	PGSC0003DMT400072411	PGSC0003DMG400028177	10:55425686-55432306	Dormant_Control	Dormant_DMN	OK	44.0213	70.8508	0.686585	2.22811	5e-05	0.000520771	yes
PGSC0003DMT400072413	PGSC0003DMT400072413	PGSC0003DMG400028178	10:55410988-55413733	Dormant_Control	Dormant_DMN	OK	8.27826	13.8262	0.740003	1.31933	0.01005	0.0471272	yes
PGSC0003DMT400072481	PGSC0003DMT400072481	PGSC0003DMG400028198	10:56872657-56873657	Dormant_Control	Dormant_DMN	OK	45.4988	76.1387	0.742803	2.18489	5e-05	0.000520771	yes
PGSC0003DMT400072701	PGSC0003DMT400072701	PGSC0003DMG400028287	10:55158725-55161219	Dormant_Control	Dormant_DMN	OK	39.7866	20.2789	-0.972304	-2.7769	5e-05	0.000520771	yes
PGSC0003DMT400072925	PGSC0003DMT400072925	PGSC0003DMG400028371	5:534918-540928	Dormant_Control	Dormant_DMN	OK	7.17596	12.2889	0.776115	1.83794	0.00035	0.0029118	yes
PGSC0003DMT400073574	PGSC0003DMT400073574	PGSC0003DMG400028578	1:76372433-76375786	Dormant_Control	Dormant_DMN	OK	12.5362	7.04306	-0.831826	-1.36907	0.0071	0.0357369	yes
PGSC0003DMT400074028	PGSC0003DMT400074028	PGSC0003DMG400028773	10:33915381-33920720	Dormant_Control	Dormant_DMN	OK	9.3927	5.65913	-0.730959	-1.37102	0.00865	0.0418016	yes
PGSC0003DMT400074310	PGSC0003DMT400074310	PGSC0003DMG400028882	9:26280264-26282983	Dormant_Control	Dormant_DMN	OK	18.9343	29.4789	0.638682	1.78969	0.0002	0.00179377	yes
PGSC0003DMT400074444	PGSC0003DMT400074444	PGSC0003DMG400028929	6:50341581-50345664	Dormant_Control	Dormant_DMN	OK	13.0007	6.98885	-0.89546	-1.97324	0.0002	0.00179377	yes
PGSC0003DMT400074454	PGSC0003DMT400074454	PGSC0003DMG402028933	6:50413033-50414720	Dormant_Control	Dormant_DMN	OK	10.9067	16.9116	0.632799	1.41155	0.00575	0.0301977	yes
PGSC0003DMT400074549	PGSC0003DMT400074549	PGSC0003DMG400028977	1:67049290-67050956	Dormant_Control	Dormant_DMN	OK	15.5883	39.4716	1.34035	2.74906	5e-05	0.000520771	yes
PGSC0003DMT400074570	PGSC0003DMT400074570	PGSC0003DMG400028989	1:67044559-67045314	Dormant_Control	Dormant_DMN	OK	40.2356	26.4229	-0.606686	-1.34823	0.00785	0.0386799	yes
PGSC0003DMT400074659	PGSC0003DMT400074659	PGSC0003DMG400029029	11:10339258-10344243	Dormant_Control	Dormant_DMN	OK	8.60843	5.43278	-0.66406	-1.64923	0.00145	0.00973434	yes
PGSC0003DMT400074800	PGSC0003DMT400074800	PGSC0003DMG400029085	8:39856382-39865533	Dormant_Control	Dormant_DMN	OK	79.41	21.0777	-1.9136	-4.70461	5e-05	0.000520771	yes
PGSC0003DMT400074842	PGSC0003DMT400074842	PGSC0003DMG400029107	5:13676423-13678784	Dormant_Control	Dormant_DMN	OK	318.964	534.814	0.745644	2.01693	0.0001	0.000972967	yes
PGSC0003DMT400074952	PGSC0003DMT400074952	PGSC0003DMG400029153	6:30910841-30913080	Dormant_Control	Dormant_DMN	OK	3.16623	6.59337	1.05825	1.53051	0.0038	0.0215623	yes
PGSC0003DMT400075105	PGSC0003DMT400075105	PGSC0003DMG400029214	00:28221634-28224049	Dormant_Control	Dormant_DMN	OK	11.7791	23.2977	0.983955	2.09088	0.00015	0.00139313	yes
PGSC0003DMT400075394	PGSC0003DMT400075394	PGSC0003DMG400029322	12:57354830-57359405	Dormant_Control	Dormant_DMN	OK	11.9267	18.1983	0.609608	1.58514	0.00235	0.0145239	yes
PGSC0003DMT400075401	PGSC0003DMT400075401	PGSC0003DMG400029326	12:57268880-57273583	Dormant_Control	Dormant_DMN	OK	17.6975	28.3016	0.677337	1.56309	0.00525	0.0280408	yes
PGSC0003DMT400075475	PGSC0003DMT400075475	PGSC0003DMG401029354	12:58330174-58334157	Dormant_Control	Dormant_DMN	OK	115.898	33.4084	-1.79457	-4.82637	5e-05	0.000520771	yes
PGSC0003DMT400075531	PGSC0003DMT400075531	PGSC0003DMG400029371	12:58056567-58058005	Dormant_Control	Dormant_DMN	OK	9.10776	16.7006	0.874733	1.47852	0.0091	0.0435209	yes
PGSC0003DMT400075625	PGSC0003DMT400075625	PGSC0003DMG400029415	12:57288994-57294153	Dormant_Control	Dormant_DMN	OK	6.31828	3.82816	-0.72288	-1.48203	0.00305	0.0180009	yes
PGSC0003DMT400076054	PGSC0003DMT400076054	PGSC0003DMG400029575	8:45630871-45632817	Dormant_Control	Dormant_DMN	OK	64.0465	19.2978	-1.73069	-5.19432	5e-05	0.000520771	yes
PGSC0003DMT400076208	PGSC0003DMT400076208	PGSC0003DMG401029631	9:58528871-58537611	Dormant_Control	Dormant_DMN	OK	21.5311	50.2416	1.22246	3.85617	5e-05	0.000520771	yes
PGSC0003DMT400076209	PGSC0003DMT400076209	ABC2	9:58544367-58551696	Dormant_Control	Dormant_DMN	OK	2.94862	15.5331	2.39723	5.20922	5e-05	0.000520771	yes
PGSC0003DMT400076376	PGSC0003DMT400076376	PGSC0003DMG400029700	2:33816755-33818108	Dormant_Control	Dormant_DMN	OK	48.496	34.357	-0.497263	-1.41204	0.0055	0.0291278	yes
PGSC0003DMT400076420	PGSC0003DMT400076420	PGSC0003DMG400029719	2:34039088-34046583	Dormant_Control	Dormant_DMN	OK	13.6446	58.1328	2.09102	4.35309	5e-05	0.000520771	yes
PGSC0003DMT400076750	PGSC0003DMT400076750	PGSC0003DMG400029848	10:58010998-58013140	Dormant_Control	Dormant_DMN	OK	155.332	237.465	0.612358	1.94274	5e-05	0.000520771	yes
PGSC0003DMT400076992	PGSC0003DMT400076992	PGSC0003DMG400029944	8:36174471-36182020	Dormant_Control	Dormant_DMN	OK	5.42646	0.595064	-3.18889	-1.2285	0.0067	0.0341201	yes
PGSC0003DMT400076995	PGSC0003DMT400076995	PGSC0003DMG400029946	8:36361499-36364158	Dormant_Control	Dormant_DMN	OK	6.01947	2.83375	-1.08692	-1.81657	0.0007	0.00526729	yes
PGSC0003DMT400077778	PGSC0003DMT400077778	PGSC0003DMG400030255	3:6228678-6230212	Dormant_Control	Dormant_DMN	OK	708.528	1029.24	0.538678	1.4913	0.00315	0.0184782	yes
PGSC0003DMT400077956	PGSC0003DMT400077956	PGSC0003DMG400030320	6:56633708-56637197	Dormant_Control	Dormant_DMN	OK	6.63818	11.0408	0.733981	1.74671	0.0009	0.00651518	yes
PGSC0003DMT400078175	PGSC0003DMT400078175	PGSC0003DMG400030411	6:56623541-56625165	Dormant_Control	Dormant_DMN	OK	10.4937	16.4571	0.649178	1.45903	0.0042	0.0233877	yes
PGSC0003DMT400078201	PGSC0003DMT400078201	PGSC0003DMG400030426	6:56893291-56894077	Dormant_Control	Dormant_DMN	OK	239.811	322.649	0.428067	1.35598	0.006	0.0312371	yes
PGSC0003DMT400078202	PGSC0003DMT400078202	PGSC0003DMG400030427	6:56896894-56897612	Dormant_Control	Dormant_DMN	OK	14.4119	24.377	0.758264	1.30825	0.01065	0.0493443	yes
PGSC0003DMT400078290	PGSC0003DMT400078290	PGSC0003DMG402030469	6:57643164-57653984	Dormant_Control	Dormant_DMN	OK	56.5169	37.3291	-0.598383	-1.4051	0.00505	0.0271829	yes
PGSC0003DMT400078319	PGSC0003DMT400078319	PGSC0003DMG400030491	5:4334960-4339663	Dormant_Control	Dormant_DMN	OK	13.3046	33.9162	1.35005	1.58412	0.00775	0.038284	yes
PGSC0003DMT400078487	PGSC0003DMT400078487	PGSC0003DMG400030552	5:3991347-3993998	Dormant_Control	Dormant_DMN	OK	36.3568	23.2839	-0.642889	-1.79071	0.00055	0.0042908	yes
PGSC0003DMT400078538	PGSC0003DMT400078538	PGSC0003DMG402030570	5:3528457-3533541	Dormant_Control	Dormant_DMN	OK	24.5853	40.4941	0.719915	1.88315	0.0002	0.00179377	yes
PGSC0003DMT400078574	PGSC0003DMT400078574	PGSC0003DMG400030587	5:3453698-3454490	Dormant_Control	Dormant_DMN	OK	44.5542	66.757	0.583359	1.56466	0.00195	0.0124539	yes
PGSC0003DMT400078803	PGSC0003DMT400078803	PGSC0003DMG400030663	2:42052481-42055032	Dormant_Control	Dormant_DMN	OK	0.486356	5.78438	3.57208	1.14382	0.00825	0.0402519	yes
PGSC0003DMT400078818	PGSC0003DMT400078818	PGSC0003DMG400030675	2:42203726-42204876	Dormant_Control	Dormant_DMN	OK	1.09054	4.55678	2.06297	1.6746	0.00835	0.0406468	yes
PGSC0003DMT400078835	PGSC0003DMT400078835	PGSC0003DMG400030682	7:3505068-3509911	Dormant_Control	Dormant_DMN	OK	136.759	206.725	0.596074	1.67195	0.0011	0.00771523	yes
PGSC0003DMT400078874	PGSC0003DMT400078874	PGSC0003DMG400030695	7:3135354-3142715	Dormant_Control	Dormant_DMN	OK	6.73437	13.6698	1.02138	1.75438	0.0031	0.0182428	yes
PGSC0003DMT400078972	PGSC0003DMT400078972	PGSC0003DMG400030731	7:3198623-3200152	Dormant_Control	Dormant_DMN	OK	111.771	61.8637	-0.853383	-2.16683	0.0001	0.000972967	yes
PGSC0003DMT400079161	PGSC0003DMT400079161	SHKA	4:63992011-63995560	Dormant_Control	Dormant_DMN	OK	238.253	153.518	-0.634086	-1.89603	0.0003	0.002551	yes
PGSC0003DMT400079355	PGSC0003DMT400079355	PGSC0003DMG400030889	7:4040494-4041215	Dormant_Control	Dormant_DMN	OK	27.2991	16.579	-0.719496	-1.31358	0.00935	0.0444783	yes
PGSC0003DMT400079599	PGSC0003DMT400079599	PGSC0003DMG400030994	5:8215318-8220260	Dormant_Control	Dormant_DMN	OK	1.92101	4.49328	1.2259	1.60329	0.00315	0.0184782	yes
PGSC0003DMT400079611	PGSC0003DMT400079611	PGSC0003DMG400031000	5:8392952-8396882	Dormant_Control	Dormant_DMN	OK	51.0762	72.8537	0.512351	1.3688	0.00685	0.03474	yes
PGSC0003DMT400079706	PGSC0003DMT400079706	PGSC0003DMG400031042	3:44921766-44925438	Dormant_Control	Dormant_DMN	OK	32.622	53.4193	0.711515	1.56836	0.00275	0.0165263	yes
PGSC0003DMT400080548	PGSC0003DMT400080548	PGSC0003DMG400031365	10:51926200-51930606	Dormant_Control	Dormant_DMN	OK	42.2181	20.682	-1.02949	-3.22655	5e-05	0.000520771	yes
PGSC0003DMT400080765	PGSC0003DMT400080765	PGSC0003DMG400031457	3:17248039-17249552	Dormant_Control	Dormant_DMN	OK	11.2817	3.94054	-1.51751	-2.4121	5e-05	0.000520771	yes
PGSC0003DMT400080936	PGSC0003DMT400080936	PGSC0003DMG400031523	9:60113111-60115182	Dormant_Control	Dormant_DMN	OK	8.24199	14.5272	0.817694	1.53445	0.00335	0.0194345	yes
PGSC0003DMT400081228	PGSC0003DMT400081228	PGSC0003DMG400031752	2:33227180-33231092	Dormant_Control	Dormant_DMN	OK	10.0943	6.05606	-0.737095	-1.86927	0.00035	0.0029118	yes
PGSC0003DMT400081322	PGSC0003DMT400081322	STWAAEIRD	9:52914832-52916048	Dormant_Control	Dormant_DMN	OK	13.5007	23.6889	0.811174	1.58876	0.0019	0.0121913	yes
PGSC0003DMT400081790	PGSC0003DMT400081790	ICDH-1	1:1114263-1120380	Dormant_Control	Dormant_DMN	OK	37.4733	64.9627	0.793748	2.53307	5e-05	0.000520771	yes
PGSC0003DMT400082014	PGSC0003DMT400082014	PGSC0003DMG401032203	1:1940692-1980169	Dormant_Control	Dormant_DMN	OK	282.831	91.2334	-1.63231	-2.95357	5e-05	0.000520771	yes
PGSC0003DMT400082017	PGSC0003DMT400082017	PGSC0003DMG400032204	1:2007376-2013255	Dormant_Control	Dormant_DMN	OK	117.612	80.2709	-0.551088	-1.76765	0.00065	0.0049433	yes
PGSC0003DMT400082352	PGSC0003DMT400082352	PGSC0003DMG400032494	11:35136252-35143556	Dormant_Control	Dormant_DMN	OK	9.63177	13.6875	0.506983	1.29816	0.00935	0.0444783	yes
PGSC0003DMT400083077	PGSC0003DMT400083077	PGSC0003DMG400033044	6:51619852-51620771	Dormant_Control	Dormant_DMN	OK	17.812	6.84254	-1.38024	-1.56901	0.0048	0.0260805	yes
PGSC0003DMT400083090	PGSC0003DMT400083090	PGSC0003DMG400033050	6:51495649-51499564	Dormant_Control	Dormant_DMN	OK	77.7955	108.657	0.482017	1.31763	0.00915	0.043711	yes
PGSC0003DMT400083788	PGSC0003DMT400083788	PGSC0003DMG400033586	1:82339520-82341105	Dormant_Control	Dormant_DMN	OK	41.4427	80.1308	0.95124	3.03815	5e-05	0.000520771	yes
PGSC0003DMT400083940	PGSC0003DMT400083940	PGSC0003DMG400033667	6:7164678-7168294	Dormant_Control	Dormant_DMN	OK	5.8617	9.94784	0.763063	1.93832	0.00025	0.00217727	yes
PGSC0003DMT400084201	PGSC0003DMT400084201	STNADP-ME	5:44298707-44304105	Dormant_Control	Dormant_DMN	OK	135.763	211.826	0.641787	1.87774	5e-05	0.000520771	yes
PGSC0003DMT400084224	PGSC0003DMT400084224	PGSC0003DMG400033882	5:44304718-44306659	Dormant_Control	Dormant_DMN	OK	17.4252	54.3132	1.64013	3.89478	5e-05	0.000520771	yes
PGSC0003DMT400084231	PGSC0003DMT400084231	PGSC0003DMG401033888	1:31864037-31866713	Dormant_Control	Dormant_DMN	OK	24.04	37.3578	0.635975	1.46063	0.0036	0.0206366	yes
PGSC0003DMT400086405	PGSC0003DMT400086405	PGSC0003DMG400035976	1:73205386-73206960	Dormant_Control	Dormant_DMN	OK	33.131	81.302	1.29511	3.97141	5e-05	0.000520771	yes
PGSC0003DMT400086433	PGSC0003DMT400086433	PGSC0003DMG400036004	12:52140694-52157116	Dormant_Control	Dormant_DMN	OK	5.73075	18.9222	1.72329	2.4602	5e-05	0.000520771	yes
PGSC0003DMT400087303	PGSC0003DMT400087303	PGSC0003DMG400036874	9:6507935-6510251	Dormant_Control	Dormant_DMN	OK	5.86655	8.95322	0.609893	1.30258	0.01045	0.0486093	yes
PGSC0003DMT400087656	PGSC0003DMT400087656	PGSC0003DMG400037227	1:47475341-47478203	Dormant_Control	Dormant_DMN	OK	12.5392	2.92508	-2.0999	-2.00363	0.0049	0.0265206	yes
PGSC0003DMT400088323	PGSC0003DMT400088323	PGSC0003DMG400037894	4:64866740-64868048	Dormant_Control	Dormant_DMN	OK	12.3743	6.90108	-0.842448	-1.49539	0.00385	0.0217926	yes
PGSC0003DMT400089450	PGSC0003DMT400089450	PGSC0003DMG400039021	1:51060894-51064103	Dormant_Control	Dormant_DMN	OK	22.8166	35.7384	0.647395	1.39023	0.0066	0.0337139	yes
PGSC0003DMT400089882	PGSC0003DMT400089882	PGSC0003DMG400039453	4:3132123-3143205	Dormant_Control	Dormant_DMN	OK	6.28851	17.7356	1.49586	1.56155	0.00475	0.0258554	yes
PGSC0003DMT400091649	PGSC0003DMT400091649	PGSC0003DMG400041220	9:21404330-21408367	Dormant_Control	Dormant_DMN	OK	3.36277	16.0813	2.25767	2.35143	0.0003	0.002551	yes
PGSC0003DMT400092702	PGSC0003DMT400092702	PGSC0003DMG400042273	1:69199480-69200299	Dormant_Control	Dormant_DMN	OK	43.9517	19.2768	-1.18905	-2.60968	5e-05	0.000520771	yes
XLOC_000335	XLOC_000335	-	00:20041311-20043141	Dormant_Control	Dormant_DMN	OK	2.96109	7.23494	1.28885	1.91764	0.00075	0.00558358	yes
XLOC_001785	XLOC_001785	-	00:27850132-27850329	Dormant_Control	Dormant_DMN	OK	1730.49	3065.61	0.824996	1.84996	0.0003	0.002551	yes
XLOC_001799	XLOC_001799	-	00:32993281-32993534	Dormant_Control	Dormant_DMN	OK	13.9457	0	#NAME?	#NAME?	0.00505	0.0271829	yes
XLOC_001814	XLOC_001814	-	00:38894589-38897048	Dormant_Control	Dormant_DMN	OK	16.7944	10.8639	-0.628431	-1.65906	0.0009	0.00651518	yes
XLOC_001823	XLOC_001823	-	00:41101836-41103325	Dormant_Control	Dormant_DMN	OK	9.27923	5.1308	-0.854822	-1.44641	0.00535	0.028484	yes
XLOC_001847	XLOC_001847	-	00:43842642-43842841	Dormant_Control	Dormant_DMN	OK	0	102.898	inf	#NAME?	0.0001	0.000972967	yes
XLOC_001859	XLOC_001859	-	00:45854523-45855127	Dormant_Control	Dormant_DMN	OK	52.1806	75.925	0.541063	1.29256	0.0091	0.0435209	yes
XLOC_003825	XLOC_003825	-	1:75098645-75120377	Dormant_Control	Dormant_DMN	OK	12.4998	6.39844	-0.966112	-1.1344	0.00965	0.0456027	yes
XLOC_004502	XLOC_004502	-	1:86598369-86608377	Dormant_Control	Dormant_DMN	OK	64.5897	88.6729	0.457189	1.40197	0.0057	0.0299839	yes
XLOC_006825	XLOC_006825	-	1:80843611-80844460	Dormant_Control	Dormant_DMN	OK	30.613	17.1741	-0.833908	-1.36721	0.0088	0.0423797	yes
XLOC_007360	XLOC_007360	-	1:67887037-67887298	Dormant_Control	Dormant_DMN	OK	1737.92	2332.51	0.424523	1.30346	0.0107	0.0495228	yes
XLOC_008789	XLOC_008789	U1	10:55452410-55478123	Dormant_Control	Dormant_DMN	OK	21.4955	163.215	2.92466	7.58349	5e-05	0.000520771	yes
XLOC_008979	XLOC_008979	PGSC0003DMG400035573	10:58441482-58443606	Dormant_Control	Dormant_DMN	OK	4.98762	34.7246	2.79954	6.09996	5e-05	0.000520771	yes
XLOC_010704	XLOC_010704	-	10:39482574-39484529	Dormant_Control	Dormant_DMN	OK	3.01515	6.38438	1.08232	1.69446	0.0019	0.0121913	yes
XLOC_010756	XLOC_010756	-	10:56178685-56179425	Dormant_Control	Dormant_DMN	OK	10.1367	25.5049	1.33119	2.15145	5e-05	0.000520771	yes
XLOC_010965	XLOC_010965	U6atac	11:3270734-3282707	Dormant_Control	Dormant_DMN	OK	2.77418	5.38141	0.955923	1.39204	0.00795	0.0390823	yes
XLOC_012085	XLOC_012085	-	11:43888145-43890412	Dormant_Control	Dormant_DMN	OK	11.6948	6.75423	-0.792001	-1.37458	0.0086	0.0416147	yes
XLOC_013501	XLOC_013501	-	11:31073564-31073722	Dormant_Control	Dormant_DMN	OK	2140.05	0	#NAME?	#NAME?	0.0005	0.00395527	yes
XLOC_016870	XLOC_016870	-	12:40984376-40984548	Dormant_Control	Dormant_DMN	OK	412.295	0	#NAME?	#NAME?	0.00055	0.0042908	yes
XLOC_016994	XLOC_016994	-	2:5910340-5924825	Dormant_Control	Dormant_DMN	OK	20.6348	7.49183	-1.46169	-1.93942	0.00185	0.0119313	yes
XLOC_017499	XLOC_017499	-	2:26385809-26388987	Dormant_Control	Dormant_DMN	OK	40.9695	27.4436	-0.57808	-1.87098	0.0003	0.002551	yes
XLOC_018048	XLOC_018048	-	2:37784458-37788532	Dormant_Control	Dormant_DMN	OK	6.67308	14.162	1.0856	2.13143	0.0001	0.000972967	yes
XLOC_018084	XLOC_018084	-	2:38433505-38463880	Dormant_Control	Dormant_DMN	OK	20.7084	13.6337	-0.603045	-1.50145	0.00215	0.013496	yes
XLOC_018131	XLOC_018131	-	2:39024346-39024916	Dormant_Control	Dormant_DMN	OK	0	8.22759	inf	#NAME?	5e-05	0.000520771	yes
XLOC_019352	XLOC_019352	PGSC0003DMG400010447	2:27355420-27366153	Dormant_Control	Dormant_DMN	OK	10.5068	6.11685	-0.78046	-1.44745	0.00305	0.0180009	yes
XLOC_019554	XLOC_019554	-	2:31133445-31134209	Dormant_Control	Dormant_DMN	OK	15.8972	0	#NAME?	#NAME?	5e-05	0.000520771	yes
XLOC_019757	XLOC_019757	-	2:35846290-35931854	Dormant_Control	Dormant_DMN	OK	10.262	34.5754	1.75243	1.84332	5e-05	0.000520771	yes
XLOC_020172	XLOC_020172	-	2:43603515-43622471	Dormant_Control	Dormant_DMN	OK	33.5908	18.5509	-0.856576	-1.74097	0.00095	0.00682182	yes
XLOC_022762	XLOC_022762	-	3:2798097-2798401	Dormant_Control	Dormant_DMN	OK	812.671	0	#NAME?	#NAME?	0.00365	0.020863	yes
XLOC_023520	XLOC_023520	-	3:38610671-38622439	Dormant_Control	Dormant_DMN	OK	4.83206	2.81723	-0.778361	-1.4453	0.00415	0.0231549	yes
XLOC_024072	XLOC_024072	-	3:52816200-52818082	Dormant_Control	Dormant_DMN	OK	18.1053	6.52966	-1.47133	-1.68807	0.00395	0.0222436	yes
XLOC_024727	XLOC_024727	-	3:57645425-57647406	Dormant_Control	Dormant_DMN	OK	8.48676	5.23196	-0.697864	-1.34207	0.008	0.0392858	yes
XLOC_024983	XLOC_024983	-	4:5070615-5087308	Dormant_Control	Dormant_DMN	OK	25.9195	13.1143	-0.982891	-1.72198	0.00205	0.01298	yes
XLOC_025109	XLOC_025109	-	4:7952695-7966877	Dormant_Control	Dormant_DMN	OK	382.38	268.407	-0.510585	-1.40289	0.00485	0.026299	yes
XLOC_025211	XLOC_025211	-	4:9939482-9956323	Dormant_Control	Dormant_DMN	OK	24.5108	57.5247	1.23077	1.8416	0.00065	0.0049433	yes
XLOC_027957	XLOC_027957	-	4:54792601-54813662	Dormant_Control	Dormant_DMN	OK	51.61	29.642	-0.800009	-1.42934	0.0084	0.0408466	yes
XLOC_028660	XLOC_028660	-	4:2992610-2993536	Dormant_Control	Dormant_DMN	OK	11.9603	5.9847	-0.998905	-1.40012	0.01	0.0469244	yes
XLOC_028673	XLOC_028673	-	4:7840266-7841942	Dormant_Control	Dormant_DMN	OK	11.4479	5.91657	-0.95225	-1.83508	0.0005	0.00395527	yes
XLOC_028683	XLOC_028683	-	4:16816289-16817214	Dormant_Control	Dormant_DMN	OK	21.7318	12.3221	-0.818563	-1.49644	0.0045	0.0247406	yes
XLOC_028737	XLOC_028737	-	4:59372744-59374742	Dormant_Control	Dormant_DMN	OK	29.0076	21.1392	-0.456509	-1.35729	0.00645	0.0331032	yes
XLOC_030918	XLOC_030918	-	5:19443111-19458310	Dormant_Control	Dormant_DMN	OK	85.5776	25.0374	-1.77315	-1.43348	0.0041	0.0229291	yes
XLOC_031755	XLOC_031755	-	5:1968530-1969104	Dormant_Control	Dormant_DMN	OK	77.9813	38.7067	-1.01055	-2.29161	5e-05	0.000520771	yes
XLOC_031763	XLOC_031763	-	5:5659046-5659300	Dormant_Control	Dormant_DMN	OK	17.041	0	#NAME?	#NAME?	0.00335	0.0194345	yes
XLOC_032864	XLOC_032864	PGSC0003DMG402020453,PGSC0003DMG403020453	6:45464850-45530553	Dormant_Control	Dormant_DMN	OK	0.389921	5.86759	3.91151	1.45524	0.0064	0.032901	yes
XLOC_033245	XLOC_033245	-	6:52949887-52954757	Dormant_Control	Dormant_DMN	OK	10.5226	4.81963	-1.12649	-1.95547	0.00015	0.00139313	yes
XLOC_035500	XLOC_035500	-	6:151661-152029	Dormant_Control	Dormant_DMN	OK	5.43473	0	#NAME?	#NAME?	0.0003	0.002551	yes
XLOC_035517	XLOC_035517	-	6:18284647-18284941	Dormant_Control	Dormant_DMN	OK	9.58686	0	#NAME?	#NAME?	0.0012	0.00830006	yes
XLOC_035663	XLOC_035663	-	7:2130502-2130751	Dormant_Control	Dormant_DMN	OK	58.8008	165.579	1.49361	1.52681	0.0068	0.0345276	yes
XLOC_035710	XLOC_035710	-	7:3174756-3185291	Dormant_Control	Dormant_DMN	OK	30.4379	12.1688	-1.32268	-1.56214	0.00775	0.038284	yes
XLOC_037786	XLOC_037786	-	7:29156587-29184886	Dormant_Control	Dormant_DMN	OK	9.42607	1.59179	-2.56601	-1.62755	0.007	0.0353293	yes
XLOC_038722	XLOC_038722	-	7:24031253-24031567	Dormant_Control	Dormant_DMN	OK	0	11.1918	inf	#NAME?	5e-05	0.000520771	yes
XLOC_038732	XLOC_038732	-	7:29316780-29316974	Dormant_Control	Dormant_DMN	OK	108.988	0	#NAME?	#NAME?	0.0006	0.0046172	yes
XLOC_039466	XLOC_039466	-	8:34394907-34396335	Dormant_Control	Dormant_DMN	OK	3.35252	7.01005	1.06418	1.43652	0.0062	0.0320834	yes
XLOC_041851	XLOC_041851	-	8:3868320-3868529	Dormant_Control	Dormant_DMN	OK	0	48.8868	inf	#NAME?	0.0037	0.0210914	yes
XLOC_041855	XLOC_041855	-	8:6444481-6444668	Dormant_Control	Dormant_DMN	OK	0	193.803	inf	#NAME?	5e-05	0.000520771	yes
XLOC_041890	XLOC_041890	-	8:35330977-35331130	Dormant_Control	Dormant_DMN	OK	11104.9	0	#NAME?	#NAME?	5e-05	0.000520771	yes
XLOC_041911	XLOC_041911	-	8:51593306-51593531	Dormant_Control	Dormant_DMN	OK	63.1148	0	#NAME?	#NAME?	5e-05	0.000520771	yes
XLOC_041913	XLOC_041913	-	8:52506192-52506769	Dormant_Control	Dormant_DMN	OK	8.89636	20.487	1.20342	1.51152	0.0046	0.0251903	yes
XLOC_043169	XLOC_043169	-	9:53211554-53233731	Dormant_Control	Dormant_DMN	OK	6.65018	1.6011	-2.05433	-1.69172	0.0009	0.00651518	yes
XLOC_043250	XLOC_043250	-	9:55628726-55662077	Dormant_Control	Dormant_DMN	OK	1298.99	685.097	-0.923011	-2.10657	5e-05	0.000520771	yes
XLOC_043253	XLOC_043253	-	9:55734113-55781980	Dormant_Control	Dormant_DMN	OK	1574.82	272.968	-2.52839	-3.67199	5e-05	0.000520771	yes
XLOC_043254	XLOC_043254	-	9:55734113-55781980	Dormant_Control	Dormant_DMN	OK	280.629	113.728	-1.30308	-1.21629	0.00835	0.0406468	yes
XLOC_043274	XLOC_043274	-	9:56082061-56083239	Dormant_Control	Dormant_DMN	OK	2.6762	7.53	1.49247	1.48585	0.0082	0.0400538	yes
XLOC_043333	XLOC_043333	-	9:57017702-57018074	Dormant_Control	Dormant_DMN	OK	1330.31	2390.4	0.84549	1.45331	0.00455	0.0249687	yes
XLOC_043498	XLOC_043498	-	9:60193206-60210637	Dormant_Control	Dormant_DMN	OK	55.9309	98.4465	0.815695	1.51355	0.0035	0.0201511	yes
XLOC_043840	XLOC_043840	METK2	9:5040653-5043860	Dormant_Control	Dormant_DMN	OK	80.3764	58.9117	-0.448216	-1.44766	0.0035	0.0201511	yes
XLOC_044364	XLOC_044364	-	9:31036222-31049657	Dormant_Control	Dormant_DMN	OK	27.3707	39.2259	0.519172	1.4955	0.003	0.0177603	yes
XLOC_045280	XLOC_045280	-	9:11608399-11610340	Dormant_Control	Dormant_DMN	OK	11.9462	7.47754	-0.675911	-1.46962	0.0048	0.0260805	yes

## Sheet: WINTER_Season1_q_sig
test_id	gene_id	gene	locus	sample_1	sample_2	status	value_1	value_2	log2(fold_change)	test_stat	p_value	q_value	significant
EPlSTUT00000003655	EPlSTUT00000003655	18S_rRNA	5:35303575-35305822	NonDormant_Control_Feb	NonDormant_DMN_Feb	OK	14.3836	20.7804	0.5308	1.44469	0.0039	0.0220222	yes
PGSC0003DMT400000009	PGSC0003DMT400000009	PGSC0003DMG400000003	1:71285359-71298560	NonDormant_Control_Feb	NonDormant_DMN_Feb	OK	3.47587	6.3855	0.877424	1.33172	0.0081	0.0396678	yes
PGSC0003DMT400000066	PGSC0003DMT400000066	PGSC0003DMG401000020	1:71807628-71817355	NonDormant_Control_Feb	NonDormant_DMN_Feb	OK	41.114	27.8212	-0.563445	-1.75748	0.0003	0.002551	yes
PGSC0003DMT400000067	PGSC0003DMT400000067	PGSC0003DMG402000020	1:71818481-71825276	NonDormant_Control_Feb	NonDormant_DMN_Feb	OK	12.3876	1.45361	-3.09119	-1.84814	0.00725	0.0363249	yes
PGSC0003DMT400000094	PGSC0003DMT400000094	PGSC0003DMG400000027	1:71939877-71942036	NonDormant_Control_Feb	NonDormant_DMN_Feb	OK	6.37781	1.57349	-2.01909	-1.65464	0.00635	0.0327008	yes
PGSC0003DMT400000117	PGSC0003DMT400000117	PGSC0003DMG400000031	1:71982031-71986304	NonDormant_Control_Feb	NonDormant_DMN_Feb	OK	10.6314	4.60749	-1.20628	-1.62947	0.00415	0.0231549	yes
PGSC0003DMT400000133	PGSC0003DMT400000133	PGSC0003DMG400000038	1:72099489-72104787	NonDormant_Control_Feb	NonDormant_DMN_Feb	OK	5.78166	9.38692	0.699168	1.62259	0.00155	0.0102973	yes
PGSC0003DMT400000152	PGSC0003DMT400000152	PGSC0003DMG400000046	1:72271884-72275263	NonDormant_Control_Feb	NonDormant_DMN_Feb	OK	36.1431	14.1563	-1.35228	-3.40225	5e-05	0.000520771	yes
PGSC0003DMT400000186	PGSC0003DMT400000186	PGSC0003DMG401000056	1:72528202-72531980	NonDormant_Control_Feb	NonDormant_DMN_Feb	OK	21.0112	30.655	0.54496	1.5465	0.00215	0.013496	yes
PGSC0003DMT400000190	PGSC0003DMT400000190	PGSC0003DMG402000056	1:72539145-72542200	NonDormant_Control_Feb	NonDormant_DMN_Feb	OK	57.4572	133.13	1.21228	3.88983	5e-05	0.000520771	yes
PGSC0003DMT400000222	PGSC0003DMT400000222	PGSC0003DMG400000067	1:72741380-72743035	NonDormant_Control_Feb	NonDormant_DMN_Feb	OK	71.2726	49.3821	-0.52936	-1.50229	0.00355	0.0203916	yes
PGSC0003DMT400000235	PGSC0003DMT400000235	PGSC0003DMG400000075	1:72810609-72813885	NonDormant_Control_Feb	NonDormant_DMN_Feb	OK	5.16693	11.896	1.2031	1.59161	0.00445	0.0245168	yes
PGSC0003DMT400000241	PGSC0003DMT400000241	PGSC0003DMG400000077	1:72821618-72827056	NonDormant_Control_Feb	NonDormant_DMN_Feb	OK	8.38631	4.51098	-0.894596	-1.54911	0.0034	0.0196707	yes
PGSC0003DMT400000246	PGSC0003DMT400000246	PGSC0003DMG400000079	1:72843418-72848705	NonDormant_Control_Feb	NonDormant_DMN_Feb	OK	18.461	35.1103	0.927415	1.399	0.00765	0.0378889	yes
PGSC0003DMT400000268	PGSC0003DMT400000268	PGSC0003DMG400000088	1:73044557-73051123	NonDormant_Control_Feb	NonDormant_DMN_Feb	OK	14.4676	40.5188	1.48577	2.28007	0.0002	0.00179377	yes
PGSC0003DMT400000310	PGSC0003DMT400000310	PGSC0003DMG400000104	1:73376720-73386501	NonDormant_Control_Feb	NonDormant_DMN_Feb	OK	70.986	126.931	0.838441	2.10966	5e-05	0.000520771	yes
PGSC0003DMT400000342	PGSC0003DMT400000342	PGSC0003DMG401000117	1:73592991-73599019	NonDormant_Control_Feb	NonDormant_DMN_Feb	OK	25.8271	16.2204	-0.671075	-1.88453	0.00025	0.00217727	yes
PGSC0003DMT400000356	PGSC0003DMT400000356	PGSC0003DMG400000124	1:73791370-73793494	NonDormant_Control_Feb	NonDormant_DMN_Feb	OK	49.7752	13.7029	-1.86095	-4.51706	5e-05	0.000520771	yes
PGSC0003DMT400000390	PGSC0003DMT400000390	PGSC0003DMG400000139	1:71518767-71520833	NonDormant_Control_Feb	NonDormant_DMN_Feb	OK	6.80534	2.60277	-1.38662	-1.64011	0.0043	0.0238354	yes
PGSC0003DMT400000391	PGSC0003DMT400000391	PGSC0003DMG400000140	1:71523483-71528227	NonDormant_Control_Feb	NonDormant_DMN_Feb	OK	11.0983	5.26272	-1.07646	-2.11891	0.00015	0.00139313	yes
PGSC0003DMT400000458	PGSC0003DMT400000458	PGSC0003DMG400000156	1:71906222-71913442	NonDormant_Control_Feb	NonDormant_DMN_Feb	OK	1.24339	15.8146	3.6689	2.88463	0.0034	0.0196707	yes
PGSC0003DMT400000462	PGSC0003DMT400000462	PGSC0003DMG400000157	1:71942358-71946082	NonDormant_Control_Feb	NonDormant_DMN_Feb	OK	20.3683	47.9642	1.23563	3.01541	5e-05	0.000520771	yes
PGSC0003DMT400000471	PGSC0003DMT400000471	PGSC0003DMG400000161	1:72014232-72015560	NonDormant_Control_Feb	NonDormant_DMN_Feb	OK	33.0068	20.4657	-0.689556	-1.71027	0.00095	0.00682182	yes
PGSC0003DMT400000488	PGSC0003DMT400000488	PGSC0003DMG400000170	1:72132455-72136070	NonDormant_Control_Feb	NonDormant_DMN_Feb	OK	3.34476	5.88684	0.815592	1.69353	0.00135	0.00916795	yes
PGSC0003DMT400000491	PGSC0003DMT400000491	PGSC0003DMG400000172	1:72204683-72211679	NonDormant_Control_Feb	NonDormant_DMN_Feb	OK	7.33135	18.6551	1.34742	1.51428	0.0075	0.0373067	yes
PGSC0003DMT400000500	PGSC0003DMT400000500	PGSC0003DMG400000174	1:72295073-72298291	NonDormant_Control_Feb	NonDormant_DMN_Feb	OK	7.74693	2.96936	-1.38347	-2.34611	5e-05	0.000520771	yes
PGSC0003DMT400000546	PGSC0003DMT400000546	PGSC0003DMG400000189	1:72598427-72606003	NonDormant_Control_Feb	NonDormant_DMN_Feb	OK	26.3176	99.7531	1.92234	5.87611	5e-05	0.000520771	yes
PGSC0003DMT400000557	PGSC0003DMT400000557	PGSC0003DMG400000195	1:72712054-72715012	NonDormant_Control_Feb	NonDormant_DMN_Feb	OK	4.35526	2.56761	-0.762335	-1.31842	0.0108	0.049886	yes
PGSC0003DMT400000591	PGSC0003DMT400000591	PGSC0003DMG400000205	1:73026912-73029829	NonDormant_Control_Feb	NonDormant_DMN_Feb	OK	24.4524	10.9982	-1.1527	-2.65224	5e-05	0.000520771	yes
PGSC0003DMT400000602	PGSC0003DMT400000602	PGSC0003DMG400000213	1:73237103-73244176	NonDormant_Control_Feb	NonDormant_DMN_Feb	OK	21.4976	7.86402	-1.45083	-2.70337	5e-05	0.000520771	yes
PGSC0003DMT400000606	PGSC0003DMT400000606	PGSC0003DMG400000215	1:73262564-73265101	NonDormant_Control_Feb	NonDormant_DMN_Feb	OK	32.0129	64.9396	1.02045	2.91863	5e-05	0.000520771	yes
PGSC0003DMT400000611	PGSC0003DMT400000611	PGSC0003DMG401000216	1:73330965-73338418	NonDormant_Control_Feb	NonDormant_DMN_Feb	OK	19.3577	10.1787	-0.927348	-1.94186	0.0006	0.0046172	yes
PGSC0003DMT400000613	PGSC0003DMT400000613	PGSC0003DMG402000216	1:73338973-73346123	NonDormant_Control_Feb	NonDormant_DMN_Feb	OK	3.14058	6.608	1.07318	1.80964	0.00145	0.00973434	yes
PGSC0003DMT400000647	PGSC0003DMT400000647	PGSC0003DMG400000228	1:73521109-73527932	NonDormant_Control_Feb	NonDormant_DMN_Feb	OK	3.52458	2.11554	-0.736429	-1.3822	0.0082	0.0400538	yes
PGSC0003DMT400000651	PGSC0003DMT400000651	PGSC0003DMG400000231	1:73543390-73545202	NonDormant_Control_Feb	NonDormant_DMN_Feb	OK	68.688	46.4394	-0.564707	-1.80162	0.00035	0.0029118	yes
PGSC0003DMT400000656	PGSC0003DMT400000656	PGSC0003DMG400000234	1:73643418-73649072	NonDormant_Control_Feb	NonDormant_DMN_Feb	OK	19.5187	37.4588	0.940448	1.55602	0.0058	0.0304103	yes
PGSC0003DMT400000662	PGSC0003DMT400000662	PGSC0003DMG400000236	1:73705961-73712324	NonDormant_Control_Feb	NonDormant_DMN_Feb	OK	28.0012	45.0936	0.687432	1.77562	0.00035	0.0029118	yes
PGSC0003DMT400000694	PGSC0003DMT400000694	PGSC0003DMG400000248	1:73879921-73907925	NonDormant_Control_Feb	NonDormant_DMN_Feb	OK	9.67466	71.0669	2.87689	3.57749	5e-05	0.000520771	yes
PGSC0003DMT400000743	PGSC0003DMT400000743	PGSC0003DMG400000272	12:3485529-3493742	NonDormant_Control_Feb	NonDormant_DMN_Feb	OK	17.2695	30.4874	0.819987	1.81194	0.0003	0.002551	yes
PGSC0003DMT400000764	PGSC0003DMT400000764	PGSC0003DMG400000282	12:3746751-3754347	NonDormant_Control_Feb	NonDormant_DMN_Feb	OK	2.88874	9.96273	1.7861	1.75903	0.0022	0.0137502	yes
PGSC0003DMT400000775	PGSC0003DMT400000775	PGSC0003DMG400000285	12:3817491-3820840	NonDormant_Control_Feb	NonDormant_DMN_Feb	OK	150.508	106.302	-0.501668	-1.57905	0.0018	0.0116601	yes
PGSC0003DMT400000776	PGSC0003DMT400000776	PGSC0003DMG400000286	12:3844798-3847025	NonDormant_Control_Feb	NonDormant_DMN_Feb	OK	315.11	154.019	-1.03275	-3.33047	5e-05	0.000520771	yes
PGSC0003DMT400000784	PGSC0003DMT400000784	MPP	12:3919828-3929093	NonDormant_Control_Feb	NonDormant_DMN_Feb	OK	81.4429	48.2657	-0.754791	-2.4568	5e-05	0.000520771	yes
PGSC0003DMT400000786	PGSC0003DMT400000786	PGSC0003DMG400000291	12:3974959-3978363	NonDormant_Control_Feb	NonDormant_DMN_Feb	OK	126.119	88.8357	-0.505569	-1.59221	0.00115	0.00800916	yes
PGSC0003DMT400000789	PGSC0003DMT400000789	PGSC0003DMG400000292	12:4002105-4002649	NonDormant_Control_Feb	NonDormant_DMN_Feb	OK	57.3265	95.4649	0.735768	1.80206	0.0006	0.0046172	yes
PGSC0003DMT400000816	PGSC0003DMT400000816	PGSC0003DMG400000304	12:4392342-4395468	NonDormant_Control_Feb	NonDormant_DMN_Feb	OK	9.38315	2.5201	-1.89659	-1.78244	0.00555	0.0293397	yes
PGSC0003DMT400000852	PGSC0003DMT400000852	PGSC0003DMG400000321	12:4625885-4633484	NonDormant_Control_Feb	NonDormant_DMN_Feb	OK	17.1191	6.40003	-1.41946	-2.9907	5e-05	0.000520771	yes
PGSC0003DMT400000868	PGSC0003DMT400000868	PGSC0003DMG400000329	12:3493796-3505213	NonDormant_Control_Feb	NonDormant_DMN_Feb	OK	5.05705	13.9012	1.45884	1.65884	0.0075	0.0373067	yes
PGSC0003DMT400000871	PGSC0003DMT400000871	PGSC0003DMG400000330	12:3493796-3505213	NonDormant_Control_Feb	NonDormant_DMN_Feb	OK	19.2895	10.4615	-0.882724	-1.50167	0.0055	0.0291278	yes
PGSC0003DMT400000910	PGSC0003DMT400000910	PGSC0003DMG400000342	12:3746751-3754347	NonDormant_Control_Feb	NonDormant_DMN_Feb	OK	8.42745	21.4539	1.34807	1.89483	0.00045	0.00361621	yes
PGSC0003DMT400000915	PGSC0003DMT400000915	PGSC0003DMG400000343	12:3757186-3761895	NonDormant_Control_Feb	NonDormant_DMN_Feb	OK	12.4081	4.55867	-1.4446	-1.44924	0.00535	0.028484	yes
PGSC0003DMT400000933	PGSC0003DMT400000933	PGSC0003DMG400000350	12:3878250-3879755	NonDormant_Control_Feb	NonDormant_DMN_Feb	OK	56.6769	89.2525	0.655133	1.84961	0.0002	0.00179377	yes
PGSC0003DMT400000936	PGSC0003DMT400000936	PGSC0003DMG400000351	12:3930211-3933618	NonDormant_Control_Feb	NonDormant_DMN_Feb	OK	15.7198	27.3286	0.797832	2.14785	5e-05	0.000520771	yes
PGSC0003DMT400000943	PGSC0003DMT400000943	PGSC0003DMG400000354	12:3979280-3984428	NonDormant_Control_Feb	NonDormant_DMN_Feb	OK	43.6866	31.5886	-0.467784	-1.48835	0.00325	0.0189531	yes
PGSC0003DMT400000946	PGSC0003DMT400000946	PGSC0003DMG400000355	12:3986411-3997174	NonDormant_Control_Feb	NonDormant_DMN_Feb	OK	47.6939	29.1089	-0.712345	-1.99414	5e-05	0.000520771	yes
PGSC0003DMT400000959	PGSC0003DMT400000959	PGSC0003DMG400000359	12:4082664-4086800	NonDormant_Control_Feb	NonDormant_DMN_Feb	OK	130.615	60.9179	-1.10039	-2.9422	5e-05	0.000520771	yes
PGSC0003DMT400000984	PGSC0003DMT400000984	PGSC0003DMG400000363	12:4205755-4206910	NonDormant_Control_Feb	NonDormant_DMN_Feb	OK	6.01296	2.35713	-1.35105	-1.46302	0.0086	0.0416147	yes
PGSC0003DMT400000985	PGSC0003DMT400000985	PGSC0003DMG400000364	12:4216002-4219361	NonDormant_Control_Feb	NonDormant_DMN_Feb	OK	61.1222	122.419	1.00206	3.12156	5e-05	0.000520771	yes
PGSC0003DMT400001025	PGSC0003DMT400001025	PGSC0003DMG400000380	12:4529740-4531488	NonDormant_Control_Feb	NonDormant_DMN_Feb	OK	13.4127	6.74682	-0.99132	-1.94544	0.0003	0.002551	yes
PGSC0003DMT400001026	PGSC0003DMT400001026	PGSC0003DMG400000381	12:4640872-4644795	NonDormant_Control_Feb	NonDormant_DMN_Feb	OK	17.0218	3.56451	-2.25561	-4.36048	5e-05	0.000520771	yes
PGSC0003DMT400001041	PGSC0003DMT400001041	PGSC0003DMG400000393	11:38515962-38518233	NonDormant_Control_Feb	NonDormant_DMN_Feb	OK	6.79969	14.4047	1.08299	1.82571	0.00175	0.0113898	yes
PGSC0003DMT400001058	PGSC0003DMT400001058	HSP70	11:38717621-38720374	NonDormant_Control_Feb	NonDormant_DMN_Feb	OK	568.758	270.673	-1.07126	-2.45988	5e-05	0.000520771	yes
PGSC0003DMT400001064	PGSC0003DMT400001064	PGSC0003DMG400000401	11:38785004-38794773	NonDormant_Control_Feb	NonDormant_DMN_Feb	OK	15.6228	27.2484	0.802524	1.84836	0.00075	0.00558358	yes
PGSC0003DMT400001072	PGSC0003DMT400001072	PGSC0003DMG400000405	11:38910992-38911509	NonDormant_Control_Feb	NonDormant_DMN_Feb	OK	148.009	57.3417	-1.36803	-3.39523	5e-05	0.000520771	yes
PGSC0003DMT400001076	PGSC0003DMT400001076	PGSC0003DMG400000408	11:39016106-39018582	NonDormant_Control_Feb	NonDormant_DMN_Feb	OK	10.4999	33.3401	1.66688	3.47573	5e-05	0.000520771	yes
PGSC0003DMT400001086	PGSC0003DMT400001086	PGSC0003DMG400000411	11:39087643-39089995	NonDormant_Control_Feb	NonDormant_DMN_Feb	OK	8.29908	4.24584	-0.9669	-1.791	0.00065	0.0049433	yes
PGSC0003DMT400001102	PGSC0003DMT400001102	PGSC0003DMG400000417	11:39217262-39223656	NonDormant_Control_Feb	NonDormant_DMN_Feb	OK	52.5697	26.2481	-1.00202	-1.57004	0.00375	0.0213289	yes
PGSC0003DMT400001103	PGSC0003DMT400001103	PGSC0003DMG400000417	11:39217262-39223656	NonDormant_Control_Feb	NonDormant_DMN_Feb	OK	61.3266	35.5552	-0.786453	-1.46732	0.0036	0.0206366	yes
PGSC0003DMT400001108	PGSC0003DMT400001108	PGSC0003DMG400000420	11:39251241-39251916	NonDormant_Control_Feb	NonDormant_DMN_Feb	OK	418.839	112.918	-1.89113	-5.71169	5e-05	0.000520771	yes
PGSC0003DMT400001119	PGSC0003DMT400001119	PGSC0003DMG400000422	11:39337737-39344566	NonDormant_Control_Feb	NonDormant_DMN_Feb	OK	2.19437	9.58978	2.12769	2.8355	5e-05	0.000520771	yes
PGSC0003DMT400001149	PGSC0003DMT400001149	PGSC0003DMG400000432	11:39545732-39559786	NonDormant_Control_Feb	NonDormant_DMN_Feb	OK	384.675	76.1617	-2.3365	-5.92939	5e-05	0.000520771	yes
PGSC0003DMT400001151	PGSC0003DMT400001151	PGSC0003DMG400000433	11:39602635-39607557	NonDormant_Control_Feb	NonDormant_DMN_Feb	OK	47.5487	28.0948	-0.759103	-2.27904	5e-05	0.000520771	yes
PGSC0003DMT400001174	PGSC0003DMT400001174	PGSC0003DMG400000441	11:38677147-38678900	NonDormant_Control_Feb	NonDormant_DMN_Feb	OK	25.4834	35.7017	0.486439	1.28396	0.01015	0.0475034	yes
PGSC0003DMT400001217	PGSC0003DMT400001217	PGSC0003DMG401000458	11:39259932-39264233	NonDormant_Control_Feb	NonDormant_DMN_Feb	OK	17.3234	28.3374	0.709981	1.35745	0.0078	0.038484	yes
PGSC0003DMT400001218	PGSC0003DMT400001218	PGSC0003DMG402000458	11:39268374-39270857	NonDormant_Control_Feb	NonDormant_DMN_Feb	OK	130.722	65.6084	-0.994553	-3.06929	5e-05	0.000520771	yes
PGSC0003DMT400001221	PGSC0003DMT400001221	PGSC0003DMG400000460	11:39328074-39329858	NonDormant_Control_Feb	NonDormant_DMN_Feb	OK	2.6663	7.866	1.56079	1.59349	0.00525	0.0280408	yes
PGSC0003DMT400001233	PGSC0003DMT400001233	PGSC0003DMG400000465	11:39573286-39577406	NonDormant_Control_Feb	NonDormant_DMN_Feb	OK	1.23688	13.4884	3.44693	3.75249	5e-05	0.000520771	yes
PGSC0003DMT400001258	PGSC0003DMT400001258	PGSC0003DMG402000479	2:47250151-47262485	NonDormant_Control_Feb	NonDormant_DMN_Feb	OK	2.76762	10.3849	1.90777	1.64424	0.0019	0.0121913	yes
PGSC0003DMT400001282	PGSC0003DMT400001282	PGSC0003DMG400000487	2:47134609-47135952	NonDormant_Control_Feb	NonDormant_DMN_Feb	OK	33.863	19.9211	-0.765411	-2.02926	5e-05	0.000520771	yes
PGSC0003DMT400001283	PGSC0003DMT400001283	PGSC0003DMG400000488	2:47130813-47131746	NonDormant_Control_Feb	NonDormant_DMN_Feb	OK	44.2898	27.5943	-0.682605	-1.72699	0.00085	0.00620678	yes
PGSC0003DMT400001322	PGSC0003DMT400001322	PGSC0003DMG400000498	2:46940633-46944357	NonDormant_Control_Feb	NonDormant_DMN_Feb	OK	40.4523	76.9729	0.928128	2.90472	5e-05	0.000520771	yes
PGSC0003DMT400001375	PGSC0003DMT400001375	PGSC0003DMG400000511	2:46773347-46777532	NonDormant_Control_Feb	NonDormant_DMN_Feb	OK	28.2037	16.3896	-0.783102	-1.73915	0.00135	0.00916795	yes
PGSC0003DMT400001378	PGSC0003DMT400001378	PGSC0003DMG400000513	2:47301599-47305051	NonDormant_Control_Feb	NonDormant_DMN_Feb	OK	3.57516	15.5565	2.12144	4.41652	5e-05	0.000520771	yes
PGSC0003DMT400001401	PGSC0003DMT400001401	PGSC0003DMG400000521	2:47101619-47104835	NonDormant_Control_Feb	NonDormant_DMN_Feb	OK	3.50575	10.7332	1.61429	2.0648	0.0003	0.002551	yes
PGSC0003DMT400001410	PGSC0003DMT400001410	PGSC0003DMG403000524	2:47012850-47016552	NonDormant_Control_Feb	NonDormant_DMN_Feb	OK	8.52174	15.768	0.887779	1.54672	0.00285	0.0170201	yes
PGSC0003DMT400001414	PGSC0003DMT400001414	PGSC0003DMG400000525	2:47002785-47012569	NonDormant_Control_Feb	NonDormant_DMN_Feb	OK	20.3649	64.6571	1.66673	3.07642	5e-05	0.000520771	yes
PGSC0003DMT400001446	PGSC0003DMT400001446	PGSC0003DMG400000534	3:46831855-46833389	NonDormant_Control_Feb	NonDormant_DMN_Feb	OK	8.61512	3.68381	-1.22567	-1.83773	0.00105	0.00742367	yes
PGSC0003DMT400001467	PGSC0003DMT400001467	PGSC0003DMG400000540	3:47003777-47006520	NonDormant_Control_Feb	NonDormant_DMN_Feb	OK	55.0977	22.0284	-1.32262	-3.93492	5e-05	0.000520771	yes
PGSC0003DMT400001468	PGSC0003DMT400001468	PGSC0003DMG400000541	3:47027331-47029646	NonDormant_Control_Feb	NonDormant_DMN_Feb	OK	265.462	190.848	-0.476079	-1.55718	0.002	0.0127188	yes
PGSC0003DMT400001473	PGSC0003DMT400001473	PGSC0003DMG400000544	3:47060970-47065515	NonDormant_Control_Feb	NonDormant_DMN_Feb	OK	44.0597	86.3777	0.971199	3.14784	5e-05	0.000520771	yes
PGSC0003DMT400001474	PGSC0003DMT400001474	PGSC0003DMG400000545	3:47115189-47115883	NonDormant_Control_Feb	NonDormant_DMN_Feb	OK	30.479	7.77099	-1.97165	-2.83238	5e-05	0.000520771	yes
PGSC0003DMT400001498	PGSC0003DMT400001498	PGSC0003DMG400000555	3:47304766-47309067	NonDormant_Control_Feb	NonDormant_DMN_Feb	OK	26.6222	49.9995	0.909285	2.87492	5e-05	0.000520771	yes
PGSC0003DMT400001508	PGSC0003DMT400001508	PGSC0003DMG400000558	3:47350398-47356036	NonDormant_Control_Feb	NonDormant_DMN_Feb	OK	15.003	26.0729	0.797304	2.1168	0.0001	0.000972967	yes
PGSC0003DMT400001543	PGSC0003DMT400001543	PGSC0003DMG400000572	3:47145070-47149386	NonDormant_Control_Feb	NonDormant_DMN_Feb	OK	163.498	226.4	0.469599	1.4331	0.00435	0.0240575	yes
PGSC0003DMT400001550	PGSC0003DMT400001550	PGSC0003DMG400000574	3:47164586-47168456	NonDormant_Control_Feb	NonDormant_DMN_Feb	OK	72.7476	52.8412	-0.461237	-1.32236	0.0073	0.0365227	yes
PGSC0003DMT400001566	PGSC0003DMT400001566	PGSC0003DMG400000579	3:47357821-47361356	NonDormant_Control_Feb	NonDormant_DMN_Feb	OK	128.754	74.3996	-0.791248	-2.53795	5e-05	0.000520771	yes
PGSC0003DMT400001569	PGSC0003DMT400001569	PGSC0003DMG400000581	3:47365112-47367548	NonDormant_Control_Feb	NonDormant_DMN_Feb	OK	12.1657	6.15954	-0.981922	-1.44135	0.0071	0.0357369	yes
PGSC0003DMT400001617	PGSC0003DMT400001617	PGSC0003DMG400000599	3:56279965-56283979	NonDormant_Control_Feb	NonDormant_DMN_Feb	OK	22.3381	49.183	1.13865	3.26404	5e-05	0.000520771	yes
PGSC0003DMT400001618	PGSC0003DMT400001618	PGSC0003DMG400000600	3:56288026-56290843	NonDormant_Control_Feb	NonDormant_DMN_Feb	OK	47.8179	73.198	0.614255	1.85052	0.00045	0.00361621	yes
PGSC0003DMT400001636	PGSC0003DMT400001636	PGSC0003DMG400000607	3:56353875-56354894	NonDormant_Control_Feb	NonDormant_DMN_Feb	OK	21.4735	38.5141	0.842825	2.03508	0.00015	0.00139313	yes
PGSC0003DMT400001638	PGSC0003DMT400001638	PGSC0003DMG400000608	3:56361473-56366007	NonDormant_Control_Feb	NonDormant_DMN_Feb	OK	13.8942	6.107	-1.18595	-2.36132	5e-05	0.000520771	yes
PGSC0003DMT400001660	PGSC0003DMT400001660	PGSC0003DMG400000618	3:56468451-56470701	NonDormant_Control_Feb	NonDormant_DMN_Feb	OK	50.7244	71.4212	0.493672	1.36354	0.00665	0.0339222	yes
PGSC0003DMT400001661	PGSC0003DMT400001661	PGSC0003DMG400000619	3:56471861-56474223	NonDormant_Control_Feb	NonDormant_DMN_Feb	OK	16.036	48.9449	1.60985	4.15754	5e-05	0.000520771	yes
PGSC0003DMT400001679	PGSC0003DMT400001679	PGSC0003DMG400000627	3:56304491-56309141	NonDormant_Control_Feb	NonDormant_DMN_Feb	OK	27.9097	14.8586	-0.909468	-1.95908	0.00025	0.00217727	yes
PGSC0003DMT400001701	PGSC0003DMT400001701	PGSC0003DMG400000634	3:56406792-56413240	NonDormant_Control_Feb	NonDormant_DMN_Feb	OK	131.529	51.6144	-1.34953	-2.73193	5e-05	0.000520771	yes
PGSC0003DMT400001745	PGSC0003DMT400001745	PGSC0003DMG400000653	12:42357967-42365592	NonDormant_Control_Feb	NonDormant_DMN_Feb	OK	79.3355	49.8948	-0.669076	-2.05775	0.00015	0.00139313	yes
PGSC0003DMT400001746	PGSC0003DMT400001746	PGSC0003DMG400000654	12:42439713-42442096	NonDormant_Control_Feb	NonDormant_DMN_Feb	OK	422.059	268.845	-0.650669	-2.0126	5e-05	0.000520771	yes
PGSC0003DMT400001749	PGSC0003DMT400001749	PGSC0003DMG400000655	12:42817483-42822068	NonDormant_Control_Feb	NonDormant_DMN_Feb	OK	27.8711	51.9009	0.896991	1.48489	0.00395	0.0222436	yes
PGSC0003DMT400001750	PGSC0003DMT400001750	PGSC0003DMG400000655	12:42817483-42822068	NonDormant_Control_Feb	NonDormant_DMN_Feb	OK	14.4518	39.3651	1.44567	1.68628	0.0033	0.0191922	yes
PGSC0003DMT400001769	PGSC0003DMT400001769	PGSC0003DMG400000661	7:45238994-45246167	NonDormant_Control_Feb	NonDormant_DMN_Feb	OK	66.5894	39.1105	-0.767737	-2.45302	5e-05	0.000520771	yes
PGSC0003DMT400001775	PGSC0003DMT400001775	PGSC0003DMG400000665	7:45136636-45143810	NonDormant_Control_Feb	NonDormant_DMN_Feb	OK	492.735	708.836	0.52464	1.31667	0.00915	0.043711	yes
PGSC0003DMT400001784	PGSC0003DMT400001784	PGSC0003DMG402000668	7:45033112-45036293	NonDormant_Control_Feb	NonDormant_DMN_Feb	OK	24.5986	47.4868	0.948953	2.69497	5e-05	0.000520771	yes
PGSC0003DMT400001813	PGSC0003DMT400001813	PFT1	7:44804949-44806430	NonDormant_Control_Feb	NonDormant_DMN_Feb	OK	1497.4	2819.54	0.913005	1.70068	0.00105	0.00742367	yes
PGSC0003DMT400001833	PGSC0003DMT400001833	PGSC0003DMG400000689	7:45145470-45148249	NonDormant_Control_Feb	NonDormant_DMN_Feb	OK	143.797	72.5581	-0.986825	-3.10477	5e-05	0.000520771	yes
PGSC0003DMT400001865	PGSC0003DMT400001865	PGSC0003DMG400000702	1:85833799-85843555	NonDormant_Control_Feb	NonDormant_DMN_Feb	OK	39.6908	53.2248	0.423295	1.38863	0.0047	0.0256396	yes
PGSC0003DMT400001872	PGSC0003DMT400001872	PGSC0003DMG400000706	1:85915200-85919260	NonDormant_Control_Feb	NonDormant_DMN_Feb	OK	15.3548	42.509	1.46908	4.22801	5e-05	0.000520771	yes
PGSC0003DMT400001912	PGSC0003DMT400001912	PGSC0003DMG400000724	1:85902203-85906523	NonDormant_Control_Feb	NonDormant_DMN_Feb	OK	19.1795	10.69	-0.843301	-2.14468	5e-05	0.000520771	yes
PGSC0003DMT400001913	PGSC0003DMT400001913	PGSC0003DMG400000725	1:85919726-85922966	NonDormant_Control_Feb	NonDormant_DMN_Feb	OK	2.60538	5.87078	1.17206	1.50429	0.00585	0.0306222	yes
PGSC0003DMT400001937	PGSC0003DMT400001937	PGSC0003DMG400000736	1:86138598-86145134	NonDormant_Control_Feb	NonDormant_DMN_Feb	OK	47.9369	22.4052	-1.09731	-3.43462	5e-05	0.000520771	yes
PGSC0003DMT400001939	PGSC0003DMT400001939	PGSC0003DMG400000737	1:86148172-86153485	NonDormant_Control_Feb	NonDormant_DMN_Feb	OK	148.652	98.5233	-0.593401	-1.92554	5e-05	0.000520771	yes
PGSC0003DMT400001995	PGSC0003DMT400001995	PGSC0003DMG400000757	2:23982242-23984105	NonDormant_Control_Feb	NonDormant_DMN_Feb	OK	8.50428	1.53631	-2.46872	-2.46285	0.00055	0.0042908	yes
PGSC0003DMT400002003	PGSC0003DMT400002003	PGSC0003DMG400000761	2:23796211-23800871	NonDormant_Control_Feb	NonDormant_DMN_Feb	OK	24.9962	10.1468	-1.30068	-3.40301	5e-05	0.000520771	yes
PGSC0003DMT400002079	PGSC0003DMT400002079	PGSC0003DMG400000791	4:58874190-58875822	NonDormant_Control_Feb	NonDormant_DMN_Feb	OK	4.19736	1.68292	-1.31851	-1.52045	0.0076	0.0376991	yes
PGSC0003DMT400002094	PGSC0003DMT400002094	PGSC0003DMG400000797	4:59146040-59151233	NonDormant_Control_Feb	NonDormant_DMN_Feb	OK	25.2054	45.1998	0.842582	2.48768	5e-05	0.000520771	yes
PGSC0003DMT400002100	PGSC0003DMT400002100	PGSC0003DMG400000799	4:59168927-59175165	NonDormant_Control_Feb	NonDormant_DMN_Feb	OK	12.528	21.4624	0.77666	1.80035	0.00055	0.0042908	yes
PGSC0003DMT400002125	PGSC0003DMT400002125	PGSC0003DMG400000811	5:2036552-2038068	NonDormant_Control_Feb	NonDormant_DMN_Feb	OK	5.9673	2.0057	-1.57297	-1.88791	0.0014	0.00945687	yes
PGSC0003DMT400002160	PGSC0003DMT400002160	PGSC0003DMG400000826	5:1944064-1951399	NonDormant_Control_Feb	NonDormant_DMN_Feb	OK	15.3313	20.9349	0.449425	1.39239	0.0058	0.0304103	yes
PGSC0003DMT400002161	PGSC0003DMT400002161	PGSC0003DMG400000827	5:1981073-1983124	NonDormant_Control_Feb	NonDormant_DMN_Feb	OK	17.4878	5.30055	-1.72214	-3.34034	5e-05	0.000520771	yes
PGSC0003DMT400002232	PGSC0003DMT400002232	PGSC0003DMG400000857	1:13652217-13659893	NonDormant_Control_Feb	NonDormant_DMN_Feb	OK	17.6151	10.8448	-0.699807	-1.38764	0.00575	0.0301977	yes
PGSC0003DMT400002240	PGSC0003DMT400002240	PGSC0003DMG401000859	1:13591238-13597250	NonDormant_Control_Feb	NonDormant_DMN_Feb	OK	121.745	213.895	0.813046	2.59018	5e-05	0.000520771	yes
PGSC0003DMT400002261	PGSC0003DMT400002261	PGSC0003DMG400000864	1:13652217-13659893	NonDormant_Control_Feb	NonDormant_DMN_Feb	OK	33.6097	14.132	-1.24991	-2.8797	5e-05	0.000520771	yes
PGSC0003DMT400002312	PGSC0003DMT400002312	PGSC0003DMG400000885	11:11088602-11091743	NonDormant_Control_Feb	NonDormant_DMN_Feb	OK	18.8567	47.6095	1.33617	2.7892	5e-05	0.000520771	yes
PGSC0003DMT400002350	PGSC0003DMT400002350	PGSC0003DMG400000897	11:11066323-11069711	NonDormant_Control_Feb	NonDormant_DMN_Feb	OK	57.4843	26.3052	-1.12782	-3.36638	5e-05	0.000520771	yes
PGSC0003DMT400002352	PGSC0003DMT400002352	PGSC0003DMG400000898	11:11050345-11057782	NonDormant_Control_Feb	NonDormant_DMN_Feb	OK	24.8661	14.8044	-0.748151	-1.36521	0.0086	0.0416147	yes
PGSC0003DMT400002424	PGSC0003DMT400002424	PGSC0003DMG401000927	7:42575796-42587369	NonDormant_Control_Feb	NonDormant_DMN_Feb	OK	20.4858	33.7291	0.719366	2.12332	5e-05	0.000520771	yes
PGSC0003DMT400002441	PGSC0003DMT400002441	PGSC0003DMG400000929	7:42811645-42815041	NonDormant_Control_Feb	NonDormant_DMN_Feb	OK	16.4692	4.79306	-1.78075	-2.84082	5e-05	0.000520771	yes
PGSC0003DMT400002445	PGSC0003DMT400002445	PGSC0003DMG400000930	7:42777963-42784960	NonDormant_Control_Feb	NonDormant_DMN_Feb	OK	5.78532	29.3824	2.34448	1.44461	0.004	0.0224741	yes
PGSC0003DMT400002449	PGSC0003DMT400002449	PGSC0003DMG400000932	7:42668295-42673339	NonDormant_Control_Feb	NonDormant_DMN_Feb	OK	35.6305	16.2827	-1.12977	-2.82441	5e-05	0.000520771	yes
PGSC0003DMT400002497	PGSC0003DMT400002497	PGSC0003DMG400000951	9:46949554-46952158	NonDormant_Control_Feb	NonDormant_DMN_Feb	OK	19.8776	44.8858	1.17511	2.99053	5e-05	0.000520771	yes
PGSC0003DMT400002502	PGSC0003DMT400002502	PGSC0003DMG400000954	9:46684824-46688571	NonDormant_Control_Feb	NonDormant_DMN_Feb	OK	25.5944	40.1351	0.649035	2.07933	5e-05	0.000520771	yes
PGSC0003DMT400002520	PGSC0003DMT400002520	PGSC0003DMG400000962	8:19648891-19670815	NonDormant_Control_Feb	NonDormant_DMN_Feb	OK	14.148	7.48161	-0.919176	-2.18491	5e-05	0.000520771	yes
PGSC0003DMT400002527	PGSC0003DMT400002527	PGSC0003DMG400000963	8:19972787-19975490	NonDormant_Control_Feb	NonDormant_DMN_Feb	OK	36.3271	22.1583	-0.713197	-2.09798	5e-05	0.000520771	yes
PGSC0003DMT400002590	PGSC0003DMT400002590	PGSC0003DMG400000993	11:6251698-6254854	NonDormant_Control_Feb	NonDormant_DMN_Feb	OK	18.9781	10.9618	-0.791846	-2.06155	0.0002	0.00179377	yes
PGSC0003DMT400002599	PGSC0003DMT400002599	PGSC0003DMG400000997	11:6372938-6375928	NonDormant_Control_Feb	NonDormant_DMN_Feb	OK	6.15327	0.51969	-3.56563	-2.40544	0.0061	0.0316649	yes
PGSC0003DMT400002771	PGSC0003DMT400002771	PGSC0003DMG400001075	7:45746961-45748897	NonDormant_Control_Feb	NonDormant_DMN_Feb	OK	9.22208	4.84184	-0.929537	-1.65746	0.0019	0.0121913	yes
PGSC0003DMT400002777	PGSC0003DMT400002777	PGSC0003DMG400001077	7:45760188-45766312	NonDormant_Control_Feb	NonDormant_DMN_Feb	OK	9.93321	4.933	-1.0098	-2.1116	5e-05	0.000520771	yes
PGSC0003DMT400002817	PGSC0003DMT400002817	PGSC0003DMG400001097	12:8567759-8571415	NonDormant_Control_Feb	NonDormant_DMN_Feb	OK	73.1007	155.726	1.09105	3.02367	5e-05	0.000520771	yes
PGSC0003DMT400002822	PGSC0003DMT400002822	PGSC0003DMG400001100	12:8504810-8510236	NonDormant_Control_Feb	NonDormant_DMN_Feb	OK	15.9189	8.66735	-0.87708	-1.83675	0.00025	0.00217727	yes
PGSC0003DMT400002828	PGSC0003DMT400002828	PGSC0003DMG400001104	3:14194999-14204658	NonDormant_Control_Feb	NonDormant_DMN_Feb	OK	47.33	31.7255	-0.577113	-1.85738	0.0002	0.00179377	yes
PGSC0003DMT400002869	PGSC0003DMT400002869	PGSC0003DMG400001118	1:63464446-63468323	NonDormant_Control_Feb	NonDormant_DMN_Feb	OK	6.0332	1.47727	-2.02999	-2.55309	5e-05	0.000520771	yes
PGSC0003DMT400002870	PGSC0003DMT400002870	PGSC0003DMG400001119	1:63451346-63452002	NonDormant_Control_Feb	NonDormant_DMN_Feb	OK	47.3056	17.6322	-1.4238	-2.64513	5e-05	0.000520771	yes
PGSC0003DMT400002887	PGSC0003DMT400002887	PGSC0003DMG400001127	9:55481493-55482553	NonDormant_Control_Feb	NonDormant_DMN_Feb	OK	150.569	32.0062	-2.23401	-5.33454	5e-05	0.000520771	yes
PGSC0003DMT400002908	PGSC0003DMT400002908	PGSC0003DMG400001137	4:41021683-41023966	NonDormant_Control_Feb	NonDormant_DMN_Feb	OK	1.56794	3.83995	1.29222	1.66417	0.00335	0.0194345	yes
PGSC0003DMT400002933	PGSC0003DMT400002933	PGSC0003DMG400001148	11:41838906-41844146	NonDormant_Control_Feb	NonDormant_DMN_Feb	OK	220.646	131.694	-0.744539	-2.19336	5e-05	0.000520771	yes
PGSC0003DMT400002934	PGSC0003DMT400002934	AOS	11:41831951-41833781	NonDormant_Control_Feb	NonDormant_DMN_Feb	OK	10.4863	5.91525	-0.825998	-1.61663	0.00155	0.0102973	yes
PGSC0003DMT400002961	PGSC0003DMT400002961	PGSC0003DMG402001159	8:4455851-4461967	NonDormant_Control_Feb	NonDormant_DMN_Feb	OK	9.38159	17.287	0.88178	1.93134	0.00035	0.0029118	yes
PGSC0003DMT400002963	PGSC0003DMT400002963	JAMYC10	8:4433920-4436126	NonDormant_Control_Feb	NonDormant_DMN_Feb	OK	14.0068	9.28209	-0.593608	-1.45139	0.0037	0.0210914	yes
PGSC0003DMT400003012	PGSC0003DMT400003012	PGSC0003DMG400001190	1:11737487-11744611	NonDormant_Control_Feb	NonDormant_DMN_Feb	OK	26.9106	18.5004	-0.540617	-1.54135	0.00195	0.0124539	yes
PGSC0003DMT400003039	PGSC0003DMT400003039	PGSC0003DMG400001206	1:46270756-46274678	NonDormant_Control_Feb	NonDormant_DMN_Feb	OK	11.951	21.3701	0.838454	1.79185	0.00075	0.00558358	yes
PGSC0003DMT400003054	PGSC0003DMT400003054	PGSC0003DMG400001211	1:43535030-43539040	NonDormant_Control_Feb	NonDormant_DMN_Feb	OK	36.8781	15.1256	-1.28577	-2.81046	5e-05	0.000520771	yes
PGSC0003DMT400003091	PGSC0003DMT400003091	PGSC0003DMG400001228	6:2165815-2169706	NonDormant_Control_Feb	NonDormant_DMN_Feb	OK	31.9728	17.5535	-0.865085	-1.99515	0.00035	0.0029118	yes
PGSC0003DMT400003101	PGSC0003DMT400003101	PGSC0003DMG400001233	1:35829321-35834352	NonDormant_Control_Feb	NonDormant_DMN_Feb	OK	47.7005	27.7854	-0.779678	-2.33243	5e-05	0.000520771	yes
PGSC0003DMT400003151	PGSC0003DMT400003151	URE	5:12655611-12668498	NonDormant_Control_Feb	NonDormant_DMN_Feb	OK	7.11458	12.0842	0.764269	1.42145	0.0037	0.0210914	yes
PGSC0003DMT400003152	PGSC0003DMT400003152	ADK	5:12670838-12676030	NonDormant_Control_Feb	NonDormant_DMN_Feb	OK	26.6649	11.8538	-1.16959	-2.51386	5e-05	0.000520771	yes
PGSC0003DMT400003162	PGSC0003DMT400003162	PGSC0003DMG400001251	11:33684479-33686632	NonDormant_Control_Feb	NonDormant_DMN_Feb	OK	19.332	6.94415	-1.47712	-2.81388	5e-05	0.000520771	yes
PGSC0003DMT400003226	PGSC0003DMT400003226	PGSC0003DMG400001272	1:34910221-34916520	NonDormant_Control_Feb	NonDormant_DMN_Feb	OK	599.274	916.733	0.613285	1.47866	0.00385	0.0217926	yes
PGSC0003DMT400003234	PGSC0003DMT400003234	PGSC0003DMG400001278	00:31496647-31502822	NonDormant_Control_Feb	NonDormant_DMN_Feb	OK	13.7958	3.35336	-2.04055	-2.24099	0.00035	0.0029118	yes
PGSC0003DMT400003261	PGSC0003DMT400003261	PGSC0003DMG400001291	00:31696911-31699977	NonDormant_Control_Feb	NonDormant_DMN_Feb	OK	10.7025	2.58114	-2.05187	-3.82719	5e-05	0.000520771	yes
PGSC0003DMT400003273	PGSC0003DMT400003273	PGSC0003DMG400001298	2:46667642-46671200	NonDormant_Control_Feb	NonDormant_DMN_Feb	OK	48.3882	79.5694	0.717557	2.10261	5e-05	0.000520771	yes
PGSC0003DMT400003274	PGSC0003DMT400003274	PGSC0003DMG400001299	2:46622149-46623554	NonDormant_Control_Feb	NonDormant_DMN_Feb	OK	8.189	13.0681	0.674295	1.31433	0.0093	0.0442866	yes
PGSC0003DMT400003279	PGSC0003DMT400003279	PGSC0003DMG400001302	2:46563543-46568065	NonDormant_Control_Feb	NonDormant_DMN_Feb	OK	11.2965	6.16914	-0.872733	-1.8434	0.00065	0.0049433	yes
PGSC0003DMT400003324	PGSC0003DMT400003324	PGSC0003DMG401001316	2:46373546-46379393	NonDormant_Control_Feb	NonDormant_DMN_Feb	OK	17.4481	5.94475	-1.55338	-1.98985	0.0002	0.00179377	yes
PGSC0003DMT400003327	PGSC0003DMT400003327	PGSC0003DMG401001316	2:46373546-46379393	NonDormant_Control_Feb	NonDormant_DMN_Feb	OK	31.2091	16.1074	-0.954243	-1.80173	0.00035	0.0029118	yes
PGSC0003DMT400003336	PGSC0003DMT400003336	PGSC0003DMG400001320	2:46273512-46276446	NonDormant_Control_Feb	NonDormant_DMN_Feb	OK	210.182	46.8501	-2.16552	-5.82782	5e-05	0.000520771	yes
PGSC0003DMT400003351	PGSC0003DMT400003351	PGSC0003DMG400001326	2:46207999-46217725	NonDormant_Control_Feb	NonDormant_DMN_Feb	OK	35.4034	11.1272	-1.6698	-4.93542	5e-05	0.000520771	yes
PGSC0003DMT400003360	PGSC0003DMT400003360	PGSC0003DMG400001330	2:46143234-46147444	NonDormant_Control_Feb	NonDormant_DMN_Feb	OK	11.0092	17.3746	0.658265	1.43162	0.00515	0.0276109	yes
PGSC0003DMT400003382	PGSC0003DMT400003382	PGSC0003DMG400001339	2:46057852-46060165	NonDormant_Control_Feb	NonDormant_DMN_Feb	OK	5.80065	1.58872	-1.86835	-2.13688	0.00075	0.00558358	yes
PGSC0003DMT400003400	PGSC0003DMT400003400	PGSC0003DMG400001342	2:45947191-45956626	NonDormant_Control_Feb	NonDormant_DMN_Feb	OK	4.664	16.7506	1.84457	1.79775	0.00115	0.00800916	yes
PGSC0003DMT400003423	PGSC0003DMT400003423	PGSC0003DMG400001350	2:45801011-45804327	NonDormant_Control_Feb	NonDormant_DMN_Feb	OK	31.9815	14.1714	-1.17426	-1.93948	0.0039	0.0220222	yes
PGSC0003DMT400003451	PGSC0003DMT400003451	PGSC0003DMG400001361	2:45526428-45533778	NonDormant_Control_Feb	NonDormant_DMN_Feb	OK	3.10602	8.62363	1.47323	2.95328	5e-05	0.000520771	yes
PGSC0003DMT400003457	PGSC0003DMT400003457	PGSC0003DMG400001364	2:45474486-45476529	NonDormant_Control_Feb	NonDormant_DMN_Feb	OK	336.11	165.794	-1.01954	-3.2647	5e-05	0.000520771	yes
PGSC0003DMT400003460	PGSC0003DMT400003460	PGSC0003DMG400001367	2:45463498-45464157	NonDormant_Control_Feb	NonDormant_DMN_Feb	OK	17.5421	5.04679	-1.79738	-2.05382	0.0011	0.00771523	yes
PGSC0003DMT400003467	PGSC0003DMT400003467	PGSC0003DMG400001370	2:45442430-45445959	NonDormant_Control_Feb	NonDormant_DMN_Feb	OK	29.1641	19.9132	-0.550473	-1.33212	0.0076	0.0376991	yes
PGSC0003DMT400003487	PGSC0003DMT400003487	PGSC0003DMG400001380	2:45310908-45312728	NonDormant_Control_Feb	NonDormant_DMN_Feb	OK	174.129	374.697	1.10557	2.74338	5e-05	0.000520771	yes
PGSC0003DMT400003510	PGSC0003DMT400003510	PGSC0003DMG401001384	2:45214238-45223350	NonDormant_Control_Feb	NonDormant_DMN_Feb	OK	286.967	102.374	-1.48703	-2.50268	5e-05	0.000520771	yes
PGSC0003DMT400003511	PGSC0003DMT400003511	PGSC0003DMG402001384	2:45214238-45223350	NonDormant_Control_Feb	NonDormant_DMN_Feb	OK	211.873	77.6355	-1.44841	-2.35365	0.00015	0.00139313	yes
PGSC0003DMT400003528	PGSC0003DMT400003528	PGSC0003DMG400001392	2:46717419-46721166	NonDormant_Control_Feb	NonDormant_DMN_Feb	OK	6.48696	13.1902	1.02385	1.78613	0.00085	0.00620678	yes
PGSC0003DMT400003533	PGSC0003DMT400003533	PGSC0003DMG400001394	2:46694809-46700637	NonDormant_Control_Feb	NonDormant_DMN_Feb	OK	14.8772	20.6322	0.471793	1.49765	0.0027	0.0162757	yes
PGSC0003DMT400003537	PGSC0003DMT400003537	PGSC0003DMG400001396	2:46665731-46667302	NonDormant_Control_Feb	NonDormant_DMN_Feb	OK	3.45055	0.708385	-2.28422	-1.86072	0.00885	0.0425769	yes
PGSC0003DMT400003545	PGSC0003DMT400003545	PGSC0003DMG400001399	2:46627442-46631350	NonDormant_Control_Feb	NonDormant_DMN_Feb	OK	2.54005	5.93311	1.22393	1.68436	0.00535	0.028484	yes
PGSC0003DMT400003548	PGSC0003DMT400003548	PGSC0003DMG401001401	2:46598274-46604426	NonDormant_Control_Feb	NonDormant_DMN_Feb	OK	4.09577	8.37059	1.0312	2.09027	0.0002	0.00179377	yes
PGSC0003DMT400003590	PGSC0003DMT400003590	PGSC0003DMG400001419	2:46284187-46291947	NonDormant_Control_Feb	NonDormant_DMN_Feb	OK	65.3971	21.1064	-1.63155	-2.70771	5e-05	0.000520771	yes
PGSC0003DMT400003608	PGSC0003DMT400003608	EXPA5	2:46128425-46130689	NonDormant_Control_Feb	NonDormant_DMN_Feb	OK	6.4879	11.1988	0.787521	1.36277	0.00815	0.0398589	yes
PGSC0003DMT400003630	PGSC0003DMT400003630	PGSC0003DMG400001431	2:45987772-45992672	NonDormant_Control_Feb	NonDormant_DMN_Feb	OK	124.055	163.19	0.395581	1.28492	0.0096	0.0454242	yes
PGSC0003DMT400003643	PGSC0003DMT400003643	PGSC0003DMG400001438	2:45883024-45889240	NonDormant_Control_Feb	NonDormant_DMN_Feb	OK	21.8349	11.5484	-0.918941	-2.06644	0.00015	0.00139313	yes
PGSC0003DMT400003666	PGSC0003DMT400003666	PGSC0003DMG400001448	2:45703123-45706234	NonDormant_Control_Feb	NonDormant_DMN_Feb	OK	86.5564	36.1975	-1.25775	-3.95481	5e-05	0.000520771	yes
PGSC0003DMT400003685	PGSC0003DMT400003685	PGSC0003DMG400001453	2:45627552-45631494	NonDormant_Control_Feb	NonDormant_DMN_Feb	OK	83.5309	53.8817	-0.632514	-1.91481	0.0003	0.002551	yes
PGSC0003DMT400003715	PGSC0003DMT400003715	PGSC0003DMG400001462	2:45504318-45509694	NonDormant_Control_Feb	NonDormant_DMN_Feb	OK	7.12026	3.14654	-1.17816	-1.50454	0.0085	0.0412238	yes
PGSC0003DMT400003717	PGSC0003DMT400003717	PGSC0003DMG400001462	2:45504318-45509694	NonDormant_Control_Feb	NonDormant_DMN_Feb	OK	7.68559	3.64158	-1.07759	-1.64587	0.00365	0.020863	yes
PGSC0003DMT400003731	PGSC0003DMT400003731	PGSC0003DMG400001469	2:45273087-45275638	NonDormant_Control_Feb	NonDormant_DMN_Feb	OK	35.8548	24.1168	-0.572125	-1.42302	0.00495	0.0267369	yes
PGSC0003DMT400003740	PGSC0003DMT400003740	PGSC0003DMG400001474	2:45186599-45193426	NonDormant_Control_Feb	NonDormant_DMN_Feb	OK	14.9984	30.755	1.03601	2.90855	5e-05	0.000520771	yes
PGSC0003DMT400003777	PGSC0003DMT400003777	PGSC0003DMG400001495	9:57356931-57362997	NonDormant_Control_Feb	NonDormant_DMN_Feb	OK	8.94785	74.3699	3.05511	6.53126	5e-05	0.000520771	yes
PGSC0003DMT400003794	PGSC0003DMT400003794	PGSC0003DMG400001502	9:57241235-57244693	NonDormant_Control_Feb	NonDormant_DMN_Feb	OK	27.1161	44.3138	0.708609	1.58101	0.0017	0.0111225	yes
PGSC0003DMT400003796	PGSC0003DMT400003796	PGSC0003DMG400001504	9:57199958-57202781	NonDormant_Control_Feb	NonDormant_DMN_Feb	OK	1.14373	7.91617	2.79106	2.5762	0.0004	0.00326773	yes
PGSC0003DMT400003805	PGSC0003DMT400003805	PGSC0003DMG400001508	9:57134277-57135579	NonDormant_Control_Feb	NonDormant_DMN_Feb	OK	51.014	25.1793	-1.01866	-2.87577	5e-05	0.000520771	yes
PGSC0003DMT400003823	PGSC0003DMT400003823	PGSC0003DMG400001516	2:38421536-38423312	NonDormant_Control_Feb	NonDormant_DMN_Feb	OK	8.33162	22.3694	1.42486	2.83796	5e-05	0.000520771	yes
PGSC0003DMT400003868	PGSC0003DMT400003868	PGSC0003DMG400001523	2:38645735-38648928	NonDormant_Control_Feb	NonDormant_DMN_Feb	OK	8.40754	2.36638	-1.829	-2.72435	5e-05	0.000520771	yes
PGSC0003DMT400003869	PGSC0003DMT400003869	PGSC0003DMG400001524	2:38653973-38655655	NonDormant_Control_Feb	NonDormant_DMN_Feb	OK	75.1203	34.2906	-1.13139	-3.56832	5e-05	0.000520771	yes
PGSC0003DMT400003877	PGSC0003DMT400003877	CHTA2	2:38744460-38750391	NonDormant_Control_Feb	NonDormant_DMN_Feb	OK	9.65489	131.375	3.76629	7.71111	5e-05	0.000520771	yes
PGSC0003DMT400003919	PGSC0003DMT400003919	PGSC0003DMG400001546	2:38870774-38872763	NonDormant_Control_Feb	NonDormant_DMN_Feb	OK	5.52438	13.7813	1.31883	2.65413	5e-05	0.000520771	yes
PGSC0003DMT400003923	PGSC0003DMT400003923,PGSC0003DMT400003925,PGSC0003DMT400003928,PGSC0003DMT400003929	PGSC0003DMG401001548,PGSC0003DMG402001548,PGSC0003DMG403001548	9:57428081-57439149	NonDormant_Control_Feb	NonDormant_DMN_Feb	OK	10.4404	15.3708	0.558011	1.45281	0.0036	0.0206366	yes
PGSC0003DMT400003934	PGSC0003DMT400003934	STH-2	9:57388065-57394259	NonDormant_Control_Feb	NonDormant_DMN_Feb	OK	15.9334	114.155	2.84087	2.59753	5e-05	0.000520771	yes
PGSC0003DMT400003936	PGSC0003DMT400003936	STH-2	9:57388065-57394259	NonDormant_Control_Feb	NonDormant_DMN_Feb	OK	44.7363	614.827	3.78066	8.10291	5e-05	0.000520771	yes
PGSC0003DMT400003954	PGSC0003DMT400003954	PGSC0003DMG400001556	9:57245200-57248922	NonDormant_Control_Feb	NonDormant_DMN_Feb	OK	7.88785	11.0607	0.487744	1.35571	0.00685	0.03474	yes
PGSC0003DMT400003959	PGSC0003DMT400003959	PGSC0003DMG400001560	9:57178432-57184287	NonDormant_Control_Feb	NonDormant_DMN_Feb	OK	18.6865	10.4773	-0.834724	-1.87847	0.00025	0.00217727	yes
PGSC0003DMT400003969	PGSC0003DMT400003969	PGSC0003DMG400001562	2:38363130-38367876	NonDormant_Control_Feb	NonDormant_DMN_Feb	OK	3.51015	7.57022	1.1088	1.32261	0.0083	0.0404514	yes
PGSC0003DMT400003983	PGSC0003DMT400003983	PGSC0003DMG400001567	2:38506742-38508463	NonDormant_Control_Feb	NonDormant_DMN_Feb	OK	435.55	272.761	-0.6752	-2.07881	0.0001	0.000972967	yes
PGSC0003DMT400003986	PGSC0003DMT400003986	PGSC0003DMG400001570	2:38567862-38572211	NonDormant_Control_Feb	NonDormant_DMN_Feb	OK	42.3126	28.8035	-0.554844	-1.69968	0.00065	0.0049433	yes
PGSC0003DMT400003995	PGSC0003DMT400003995	PGSC0003DMG400001574	2:38712124-38714413	NonDormant_Control_Feb	NonDormant_DMN_Feb	OK	2.67977	5.62054	1.0686	1.44421	0.0061	0.0316649	yes
PGSC0003DMT400003998	PGSC0003DMT400003998	PGSC0003DMG400001576	2:38820420-38822200	NonDormant_Control_Feb	NonDormant_DMN_Feb	OK	13.3332	7.89562	-0.755896	-1.6326	0.00165	0.0108489	yes
PGSC0003DMT400004010	PGSC0003DMT400004010	PGSC0003DMG400001579	2:38887280-38888817	NonDormant_Control_Feb	NonDormant_DMN_Feb	OK	40.1383	58.4983	0.543416	1.64769	0.00075	0.00558358	yes
PGSC0003DMT400004027	PGSC0003DMT400004027	PGSC0003DMG400001589	1:87286987-87291068	NonDormant_Control_Feb	NonDormant_DMN_Feb	OK	20.5868	8.05113	-1.35446	-3.14996	5e-05	0.000520771	yes
PGSC0003DMT400004028	PGSC0003DMT400004028	PGSC0003DMG400001590	1:87276890-87282776	NonDormant_Control_Feb	NonDormant_DMN_Feb	OK	453.401	229.613	-0.981582	-1.64862	0.0018	0.0116601	yes
PGSC0003DMT400004030	PGSC0003DMT400004030	PGSC0003DMG400001591	1:87276890-87282776	NonDormant_Control_Feb	NonDormant_DMN_Feb	OK	222.943	143.238	-0.638255	-1.52864	0.00235	0.0145239	yes
PGSC0003DMT400004043	PGSC0003DMT400004043	PGSC0003DMG400001596	1:87160534-87165492	NonDormant_Control_Feb	NonDormant_DMN_Feb	OK	13.3784	5.01689	-1.41505	-2.83308	5e-05	0.000520771	yes
PGSC0003DMT400004046	PGSC0003DMT400004046	SN2	1:87145670-87146801	NonDormant_Control_Feb	NonDormant_DMN_Feb	OK	1.9204	13.4828	2.81164	2.23051	0.00305	0.0180009	yes
PGSC0003DMT400004080	PGSC0003DMT400004080	PGSC0003DMG401001610	1:87006285-87018754	NonDormant_Control_Feb	NonDormant_DMN_Feb	OK	3.43084	9.51234	1.47124	2.51682	5e-05	0.000520771	yes
PGSC0003DMT400004087	PGSC0003DMT400004087	PGSC0003DMG400001612	1:87003035-87004155	NonDormant_Control_Feb	NonDormant_DMN_Feb	OK	2.63296	9.35381	1.82887	2.12048	0.00075	0.00558358	yes
PGSC0003DMT400004117	PGSC0003DMT400004117	PGSC0003DMG400001627	1:87234395-87237170	NonDormant_Control_Feb	NonDormant_DMN_Feb	OK	6.37068	1.65704	-1.94284	-2.057	0.00245	0.0150309	yes
PGSC0003DMT400004121	PGSC0003DMT400004121	PGSC0003DMG400001629	1:87223460-87227973	NonDormant_Control_Feb	NonDormant_DMN_Feb	OK	4.92909	10.8105	1.13305	1.51137	0.0032	0.0187141	yes
PGSC0003DMT400004125	PGSC0003DMT400004125	CYP	1:87214581-87215743	NonDormant_Control_Feb	NonDormant_DMN_Feb	OK	720.406	300.397	-1.26194	-3.43323	5e-05	0.000520771	yes
PGSC0003DMT400004129	PGSC0003DMT400004129	PGSC0003DMG400001632	1:87203581-87208255	NonDormant_Control_Feb	NonDormant_DMN_Feb	OK	126.954	88.1207	-0.526747	-1.55866	0.0025	0.015279	yes
PGSC0003DMT400004130	PGSC0003DMT400004130	PGSC0003DMG400001633	1:87196466-87202723	NonDormant_Control_Feb	NonDormant_DMN_Feb	OK	29.5819	40.685	0.45978	1.37419	0.0064	0.032901	yes
PGSC0003DMT400004142	PGSC0003DMT400004142	PGSC0003DMG400001638	1:87128756-87132021	NonDormant_Control_Feb	NonDormant_DMN_Feb	OK	8.27629	19.6383	1.24662	1.97653	0.0013	0.00888237	yes
PGSC0003DMT400004156	PGSC0003DMT400004156	PGSC0003DMG400001646	1:87086177-87088612	NonDormant_Control_Feb	NonDormant_DMN_Feb	OK	20.0639	7.02822	-1.51337	-3.64073	5e-05	0.000520771	yes
PGSC0003DMT400004171	PGSC0003DMT400004171	PGSC0003DMG400001656	1:86912374-86919750	NonDormant_Control_Feb	NonDormant_DMN_Feb	OK	31.0856	19.998	-0.636395	-1.36264	0.00735	0.0367194	yes
PGSC0003DMT400004176	PGSC0003DMT400004176	PGSC0003DMG400001658	1:86894066-86898854	NonDormant_Control_Feb	NonDormant_DMN_Feb	OK	27.8038	17.2144	-0.691669	-1.8169	0.00095	0.00682182	yes
PGSC0003DMT400004181	PGSC0003DMT400004181	STADC	1:86846483-86849599	NonDormant_Control_Feb	NonDormant_DMN_Feb	OK	242.329	150.539	-0.686829	-1.68399	0.0007	0.00526729	yes
PGSC0003DMT400004190	PGSC0003DMT400004190	PGSC0003DMG400001670	1:67962991-67970112	NonDormant_Control_Feb	NonDormant_DMN_Feb	OK	47.4825	33.1215	-0.519628	-1.65538	0.00085	0.00620678	yes
PGSC0003DMT400004235	PGSC0003DMT400004235	PGSC0003DMG400001685	1:68412757-68416658	NonDormant_Control_Feb	NonDormant_DMN_Feb	OK	64.0265	34.1924	-0.904994	-2.58253	5e-05	0.000520771	yes
PGSC0003DMT400004241	PGSC0003DMT400004241	PGSC0003DMG400001688	1:68509357-68510493	NonDormant_Control_Feb	NonDormant_DMN_Feb	OK	28.4749	44.3339	0.638721	1.59937	0.0016	0.0105802	yes
PGSC0003DMT400004254	PGSC0003DMT400004254	PGSC0003DMG401001693	1:68660664-68664195	NonDormant_Control_Feb	NonDormant_DMN_Feb	OK	8.19834	2.69561	-1.60472	-1.77875	0.0031	0.0182428	yes
PGSC0003DMT400004255	PGSC0003DMT400004255	PGSC0003DMG402001693	1:68668195-68671061	NonDormant_Control_Feb	NonDormant_DMN_Feb	OK	5.04546	0.961325	-2.39189	-1.93462	0.0041	0.0229291	yes
PGSC0003DMT400004310	PGSC0003DMT400004310	PGSC0003DMG400001709	1:68291452-68350103	NonDormant_Control_Feb	NonDormant_DMN_Feb	OK	30.5867	18.5241	-0.723497	-1.37472	0.0063	0.0324862	yes
PGSC0003DMT400004319	PGSC0003DMT400004319	PGSC0003DMG400001714	1:68350160-68358169	NonDormant_Control_Feb	NonDormant_DMN_Feb	OK	63.7608	33.6749	-0.920996	-2.99081	5e-05	0.000520771	yes
PGSC0003DMT400004324	PGSC0003DMT400004324	PGSC0003DMG400001718	1:68436393-68440496	NonDormant_Control_Feb	NonDormant_DMN_Feb	OK	165.815	101.467	-0.708565	-2.23025	5e-05	0.000520771	yes
PGSC0003DMT400004330	PGSC0003DMT400004330	PGSC0003DMG401001720	1:68463947-68470284	NonDormant_Control_Feb	NonDormant_DMN_Feb	OK	4.83532	12.1486	1.3291	2.17942	5e-05	0.000520771	yes
PGSC0003DMT400004341	PGSC0003DMT400004341	PGSC0003DMG400001722	1:68539963-68548535	NonDormant_Control_Feb	NonDormant_DMN_Feb	OK	25.7685	11.5292	-1.16031	-2.0268	5e-05	0.000520771	yes
PGSC0003DMT400004371	PGSC0003DMT400004371	PGSC0003DMG400001737	9:6494274-6501309	NonDormant_Control_Feb	NonDormant_DMN_Feb	OK	5.36268	2.35172	-1.18924	-2.3581	5e-05	0.000520771	yes
PGSC0003DMT400004379	PGSC0003DMT400004379	PGSC0003DMG400001739	9:6419422-6423871	NonDormant_Control_Feb	NonDormant_DMN_Feb	OK	10.8968	18.1322	0.734651	1.99256	0.00015	0.00139313	yes
PGSC0003DMT400004382	PGSC0003DMT400004382	PGSC0003DMG400001742	9:6357959-6359071	NonDormant_Control_Feb	NonDormant_DMN_Feb	OK	3.4943	9.00598	1.36588	1.74043	0.00235	0.0145239	yes
PGSC0003DMT400004384	PGSC0003DMT400004384	PGSC0003DMG400001744	9:6329459-6333522	NonDormant_Control_Feb	NonDormant_DMN_Feb	OK	33.2301	47.38	0.51179	1.44251	0.0047	0.0256396	yes
PGSC0003DMT400004391	PGSC0003DMT400004391	PGSC0003DMG400001748	9:6216918-6218406	NonDormant_Control_Feb	NonDormant_DMN_Feb	OK	43.5192	26.1668	-0.733914	-1.94041	0.0001	0.000972967	yes
PGSC0003DMT400004415	PGSC0003DMT400004415	PGSC0003DMG400001760	9:6484603-6489661	NonDormant_Control_Feb	NonDormant_DMN_Feb	OK	21.0692	9.33792	-1.17396	-3.017	5e-05	0.000520771	yes
PGSC0003DMT400004448	PGSC0003DMT400004448	PGSC0003DMG400001775	9:6264428-6280323	NonDormant_Control_Feb	NonDormant_DMN_Feb	OK	20.9455	37.811	0.852168	2.51478	5e-05	0.000520771	yes
PGSC0003DMT400004521	PGSC0003DMT400004521	PGSC0003DMG400001797	1:67867362-67879875	NonDormant_Control_Feb	NonDormant_DMN_Feb	OK	25.5143	40.862	0.679456	1.9916	0.0001	0.000972967	yes
PGSC0003DMT400004532	PGSC0003DMT400004532	PGSC0003DMG400001802	1:67536128-67543044	NonDormant_Control_Feb	NonDormant_DMN_Feb	OK	39.351	25.5599	-0.622519	-1.83174	0.0002	0.00179377	yes
PGSC0003DMT400004542	PGSC0003DMT400004542	PGSC0003DMG400001804	1:67558230-67567291	NonDormant_Control_Feb	NonDormant_DMN_Feb	OK	1.57675	10.595	2.74836	2.12975	0.0006	0.0046172	yes
PGSC0003DMT400004544	PGSC0003DMT400004544	PGSC0003DMG400001805	1:67604290-67606190	NonDormant_Control_Feb	NonDormant_DMN_Feb	OK	35.6298	80.0875	1.16849	3.19495	5e-05	0.000520771	yes
PGSC0003DMT400004553	PGSC0003DMT400004553	PGSC0003DMG400001809	1:67682759-67686262	NonDormant_Control_Feb	NonDormant_DMN_Feb	OK	1.77043	10.1562	2.52019	2.32037	0.00155	0.0102973	yes
PGSC0003DMT400004597	PGSC0003DMT400004597	PGSC0003DMG400001823	1:67908154-67912765	NonDormant_Control_Feb	NonDormant_DMN_Feb	OK	15.5187	9.54669	-0.700933	-1.54268	0.00255	0.0155279	yes
PGSC0003DMT400004645	PGSC0003DMT400004645	PGSC0003DMG400001842	8:50307206-50318505	NonDormant_Control_Feb	NonDormant_DMN_Feb	OK	22.6107	29.9589	0.40598	1.299	0.00845	0.0410298	yes
PGSC0003DMT400004684	PGSC0003DMT400004684	PGSC0003DMG400001854	8:50612375-50620891	NonDormant_Control_Feb	NonDormant_DMN_Feb	OK	11.1641	3.8609	-1.53186	-2.53035	5e-05	0.000520771	yes
PGSC0003DMT400004688	PGSC0003DMT400004688	PGSC0003DMG400001856	8:50539539-50545307	NonDormant_Control_Feb	NonDormant_DMN_Feb	OK	20.7924	14.2775	-0.542309	-1.3193	0.0083	0.0404514	yes
PGSC0003DMT400004709	PGSC0003DMT400004709	PGSC0003DMG400001862	8:50284004-50305921	NonDormant_Control_Feb	NonDormant_DMN_Feb	OK	15.3544	29.1533	0.925003	2.0409	5e-05	0.000520771	yes
PGSC0003DMT400004718	PGSC0003DMT400004718	PGSC0003DMG400001865	8:50195877-50199281	NonDormant_Control_Feb	NonDormant_DMN_Feb	OK	12.4996	6.16059	-1.02074	-1.69516	0.0021	0.0132438	yes
PGSC0003DMT400004735	PGSC0003DMT400004735	PGSC0003DMG400001876	4:50772578-50779304	NonDormant_Control_Feb	NonDormant_DMN_Feb	OK	63.7856	34.4149	-0.890196	-1.84232	0.0005	0.00395527	yes
PGSC0003DMT400004753	PGSC0003DMT400004753	PGSC0003DMG400001884	4:50780984-50790740	NonDormant_Control_Feb	NonDormant_DMN_Feb	OK	12.7871	27.7832	1.11952	1.97929	0.00015	0.00139313	yes
PGSC0003DMT400004768	PGSC0003DMT400004768	PGSC0003DMG400001888	4:50921532-50925371	NonDormant_Control_Feb	NonDormant_DMN_Feb	OK	77.5909	28.1562	-1.46243	-4.22387	5e-05	0.000520771	yes
PGSC0003DMT400004791	PGSC0003DMT400004791	PGSC0003DMG400001904	9:16527427-16528994	NonDormant_Control_Feb	NonDormant_DMN_Feb	OK	378.276	198.629	-0.929361	-2.89169	5e-05	0.000520771	yes
PGSC0003DMT400004809	PGSC0003DMT400004809	PGSC0003DMG400001913	00:12412723-12414228	NonDormant_Control_Feb	NonDormant_DMN_Feb	OK	16.975	9.11642	-0.896874	-1.73365	0.00125	0.00859253	yes
PGSC0003DMT400004849	PGSC0003DMT400004849	PGSC0003DMG401001926	00:12380817-12385201	NonDormant_Control_Feb	NonDormant_DMN_Feb	OK	12.4674	7.80862	-0.67502	-1.44431	0.0043	0.0238354	yes
PGSC0003DMT400004850	PGSC0003DMT400004850	PGSC0003DMG402001926	00:12386708-12391564	NonDormant_Control_Feb	NonDormant_DMN_Feb	OK	129.596	36.1714	-1.8411	-5.36327	5e-05	0.000520771	yes
PGSC0003DMT400004860	PGSC0003DMT400004860	PGSC0003DMG400001932	00:12461193-12464778	NonDormant_Control_Feb	NonDormant_DMN_Feb	OK	64.9188	27.5209	-1.23811	-2.36603	0.0001	0.000972967	yes
PGSC0003DMT400004861	PGSC0003DMT400004861	PGSC0003DMG400001932	00:12461193-12464778	NonDormant_Control_Feb	NonDormant_DMN_Feb	OK	47.8024	11.8718	-2.00954	-2.88262	5e-05	0.000520771	yes
PGSC0003DMT400004867	PGSC0003DMT400004867	PGSC0003DMG400001934	00:12544377-12549462	NonDormant_Control_Feb	NonDormant_DMN_Feb	OK	6.33942	21.3552	1.75217	4.05049	5e-05	0.000520771	yes
PGSC0003DMT400004870	PGSC0003DMT400004870	PGSC0003DMG400001936	00:12596376-12601363	NonDormant_Control_Feb	NonDormant_DMN_Feb	OK	8.63355	12.9558	0.585575	1.30089	0.00715	0.0359371	yes
PGSC0003DMT400004878	PGSC0003DMT400004878	UPTG2	00:12637400-12640148	NonDormant_Control_Feb	NonDormant_DMN_Feb	OK	382.923	272.947	-0.488436	-1.43605	0.00405	0.0227043	yes
PGSC0003DMT400004931	PGSC0003DMT400004931	PGSC0003DMG400001953	8:47077064-47096672	NonDormant_Control_Feb	NonDormant_DMN_Feb	OK	21.9905	16.0431	-0.454933	-1.44565	0.004	0.0224741	yes
PGSC0003DMT400004963	PGSC0003DMT400004963	PGSC0003DMG400001963	8:47207004-47213331	NonDormant_Control_Feb	NonDormant_DMN_Feb	OK	44.9062	63.9049	0.509012	1.62924	0.00085	0.00620678	yes
PGSC0003DMT400004973	PGSC0003DMT400004973	PGSC0003DMG400001967	8:47264596-47268094	NonDormant_Control_Feb	NonDormant_DMN_Feb	OK	15.5302	42.4666	1.45125	4.1276	5e-05	0.000520771	yes
PGSC0003DMT400005001	PGSC0003DMT400005001	PGSC0003DMG401001978	11:6006538-6012895	NonDormant_Control_Feb	NonDormant_DMN_Feb	OK	20.1583	46.6772	1.21135	3.28836	5e-05	0.000520771	yes
PGSC0003DMT400005022	PGSC0003DMT400005022	PGSC0003DMG400001987	11:6124278-6125526	NonDormant_Control_Feb	NonDormant_DMN_Feb	OK	5.43119	1.06832	-2.34592	-2.02871	0.0027	0.0162757	yes
PGSC0003DMT400005028	PGSC0003DMT400005028	PGSC0003DMG400001988	11:6127788-6151639	NonDormant_Control_Feb	NonDormant_DMN_Feb	OK	7.11862	15.0533	1.08041	1.61717	0.00195	0.0124539	yes
PGSC0003DMT400005071	PGSC0003DMT400005071	PGSC0003DMG400002003	11:5866471-5868498	NonDormant_Control_Feb	NonDormant_DMN_Feb	OK	4.88827	1.79891	-1.4422	-1.88469	0.00135	0.00916795	yes
PGSC0003DMT400005084	PGSC0003DMT400005084	PGSC0003DMG400002012	9:6970462-6976059	NonDormant_Control_Feb	NonDormant_DMN_Feb	OK	13.7999	9.38515	-0.556208	-1.45277	0.0039	0.0220222	yes
PGSC0003DMT400005105	PGSC0003DMT400005105	PGSC0003DMG400002018	9:6892990-6937477	NonDormant_Control_Feb	NonDormant_DMN_Feb	OK	481.693	145.741	-1.72471	-4.96763	5e-05	0.000520771	yes
PGSC0003DMT400005181	PGSC0003DMT400005181	PGSC0003DMG400002046	12:55761187-55763607	NonDormant_Control_Feb	NonDormant_DMN_Feb	OK	61.0464	30.4154	-1.0051	-2.45747	5e-05	0.000520771	yes
PGSC0003DMT400005186	PGSC0003DMT400005186	PGSC0003DMG400002049	12:55799689-55803148	NonDormant_Control_Feb	NonDormant_DMN_Feb	OK	21.8867	8.59555	-1.34839	-2.00108	0.00115	0.00800916	yes
PGSC0003DMT400005236	PGSC0003DMT400005236	PGSC0003DMG400002061	3:31358590-31361594	NonDormant_Control_Feb	NonDormant_DMN_Feb	OK	23.6749	35.4034	0.580529	1.56991	0.00215	0.013496	yes
PGSC0003DMT400005245	PGSC0003DMT400005245	PGSC0003DMG400002066	3:31362006-31366230	NonDormant_Control_Feb	NonDormant_DMN_Feb	OK	199.469	94.6739	-1.07513	-3.37313	5e-05	0.000520771	yes
PGSC0003DMT400005252	PGSC0003DMT400005252	PGSC0003DMG400002069	2:35985529-35991390	NonDormant_Control_Feb	NonDormant_DMN_Feb	OK	14.8074	25.2477	0.769831	1.95221	5e-05	0.000520771	yes
PGSC0003DMT400005267	PGSC0003DMT400005267	PGSC0003DMG400002074	2:36047868-36053594	NonDormant_Control_Feb	NonDormant_DMN_Feb	OK	21.1966	5.75855	-1.88006	-3.15916	5e-05	0.000520771	yes
PGSC0003DMT400005277	PGSC0003DMT400005277	PGSC0003DMG400002076	2:36086030-36091279	NonDormant_Control_Feb	NonDormant_DMN_Feb	OK	16.9844	6.84896	-1.31025	-3.21829	5e-05	0.000520771	yes
PGSC0003DMT400005298	PGSC0003DMT400005298	PGSC0003DMG400002078	2:36145238-36147706	NonDormant_Control_Feb	NonDormant_DMN_Feb	OK	39.0292	12.9483	-1.59179	-4.01444	5e-05	0.000520771	yes
PGSC0003DMT400005342	PGSC0003DMT400005342	PGSC0003DMG400002084	2:36002941-36004867	NonDormant_Control_Feb	NonDormant_DMN_Feb	OK	18.2207	2.6263	-2.79447	-3.32115	5e-05	0.000520771	yes
PGSC0003DMT400005343	PGSC0003DMT400005343	BPE1	2:36018059-36020776	NonDormant_Control_Feb	NonDormant_DMN_Feb	OK	215.311	53.8849	-1.99847	-5.7091	5e-05	0.000520771	yes
PGSC0003DMT400005431	PGSC0003DMT400005431	PGSC0003DMG401002122	4:64447835-64453432	NonDormant_Control_Feb	NonDormant_DMN_Feb	OK	8.61778	15.515	0.848276	1.57419	0.0033	0.0191922	yes
PGSC0003DMT400005445	PGSC0003DMT400005445	PGSC0003DMG400002125	4:64349618-64352671	NonDormant_Control_Feb	NonDormant_DMN_Feb	OK	33.0936	11.9367	-1.47115	-2.59287	5e-05	0.000520771	yes
PGSC0003DMT400005455	PGSC0003DMT400005455	PGSC0003DMG400002129	4:64531555-64535470	NonDormant_Control_Feb	NonDormant_DMN_Feb	OK	1.73007	4.49445	1.37731	1.8618	0.00065	0.0049433	yes
PGSC0003DMT400005518	PGSC0003DMT400005518	PGSC0003DMG400002156	6:4307390-4312346	NonDormant_Control_Feb	NonDormant_DMN_Feb	OK	165.148	38.9212	-2.08513	-1.71061	0.0006	0.0046172	yes
PGSC0003DMT400005519	PGSC0003DMT400005519	PGSC0003DMG400002156	6:4307390-4312346	NonDormant_Control_Feb	NonDormant_DMN_Feb	OK	409.87	106.785	-1.94046	-3.78626	5e-05	0.000520771	yes
PGSC0003DMT400005587	PGSC0003DMT400005587	PGSC0003DMG400002186	11:18642150-18658019	NonDormant_Control_Feb	NonDormant_DMN_Feb	OK	10.5169	5.83591	-0.849686	-1.30427	0.008	0.0392858	yes
PGSC0003DMT400005594	PGSC0003DMT400005594	PGSC0003DMG400002190	11:18776893-18782595	NonDormant_Control_Feb	NonDormant_DMN_Feb	OK	66.9399	27.6768	-1.27419	-3.1314	5e-05	0.000520771	yes
PGSC0003DMT400005611	PGSC0003DMT400005611	PGSC0003DMG400002200	8:36735872-36740054	NonDormant_Control_Feb	NonDormant_DMN_Feb	OK	32.5837	17.9682	-0.858703	-2.49786	5e-05	0.000520771	yes
PGSC0003DMT400005614	PGSC0003DMT400005614	PGSC0003DMG400002202	8:36684938-36689112	NonDormant_Control_Feb	NonDormant_DMN_Feb	OK	2.06264	3.47337	0.751844	1.36762	0.00785	0.0386799	yes
PGSC0003DMT400005615	PGSC0003DMT400005615	PGSC0003DMG400002203	8:36539892-36543930	NonDormant_Control_Feb	NonDormant_DMN_Feb	OK	8.71665	3.03316	-1.52295	-2.02886	0.0007	0.00526729	yes
PGSC0003DMT400005640	PGSC0003DMT400005640	PGSC0003DMG400002210	8:36709608-36715432	NonDormant_Control_Feb	NonDormant_DMN_Feb	OK	33.6263	57.7921	0.781283	1.61919	0.0017	0.0111225	yes
PGSC0003DMT400005672	PGSC0003DMT400005672	PGSC0003DMG400002221	4:16702347-16703278	NonDormant_Control_Feb	NonDormant_DMN_Feb	OK	56.8676	39.8562	-0.512802	-1.42857	0.00395	0.0222436	yes
PGSC0003DMT400005783	PGSC0003DMT400005783	ABC4	8:41606330-41613794	NonDormant_Control_Feb	NonDormant_DMN_Feb	OK	10.1237	5.18401	-0.9656	-2.61144	5e-05	0.000520771	yes
PGSC0003DMT400005867	PGSC0003DMT400005867	PGSC0003DMG401002283	10:31763046-31764193	NonDormant_Control_Feb	NonDormant_DMN_Feb	OK	4.31664	9.58408	1.15073	1.62085	0.00235	0.0145239	yes
PGSC0003DMT400005917	PGSC0003DMT400005917	PGSC0003DMG400002300	7:10486530-10510284	NonDormant_Control_Feb	NonDormant_DMN_Feb	OK	25.7823	39.2709	0.607083	1.55417	0.0022	0.0137502	yes
PGSC0003DMT400005957	PGSC0003DMT400005957	PGSC0003DMG400002312	12:10689651-10692083	NonDormant_Control_Feb	NonDormant_DMN_Feb	OK	15.116	45.8881	1.60204	2.89597	5e-05	0.000520771	yes
PGSC0003DMT400005971	PGSC0003DMT400005971	PGSC0003DMG400002321	7:32977277-32979126	NonDormant_Control_Feb	NonDormant_DMN_Feb	OK	16.913	59.0336	1.8034	3.44113	5e-05	0.000520771	yes
PGSC0003DMT400006082	PGSC0003DMT400006082	PGSC0003DMG400002362	5:15920318-15926637	NonDormant_Control_Feb	NonDormant_DMN_Feb	OK	12.3857	17.0735	0.463078	1.424	0.004	0.0224741	yes
PGSC0003DMT400006089	PGSC0003DMT400006089	PGSC0003DMG400002366	12:27558552-27562131	NonDormant_Control_Feb	NonDormant_DMN_Feb	OK	5.26911	17.2385	1.71	1.70825	0.0001	0.000972967	yes
PGSC0003DMT400006092	PGSC0003DMT400006092	PGSC0003DMG400002366	12:27558552-27562131	NonDormant_Control_Feb	NonDormant_DMN_Feb	OK	7.10939	17.3183	1.2845	1.7091	0.00075	0.00558358	yes
PGSC0003DMT400006114	PGSC0003DMT400006114	PGSC0003DMG400002376	6:21259006-21266020	NonDormant_Control_Feb	NonDormant_DMN_Feb	OK	37.153	22.2237	-0.741378	-2.39732	5e-05	0.000520771	yes
PGSC0003DMT400006138	PGSC0003DMT400006138	PGSC0003DMG400002388	4:57280111-57286539	NonDormant_Control_Feb	NonDormant_DMN_Feb	OK	37.761	24.6775	-0.6137	-1.97575	5e-05	0.000520771	yes
PGSC0003DMT400006140	PGSC0003DMT400006140	PGSC0003DMG400002389	7:40012569-40023546	NonDormant_Control_Feb	NonDormant_DMN_Feb	OK	139.714	65.9459	-1.08312	-2.29312	5e-05	0.000520771	yes
PGSC0003DMT400006155	PGSC0003DMT400006155	PGSC0003DMG400002394	8:48957947-48963568	NonDormant_Control_Feb	NonDormant_DMN_Feb	OK	9.32603	1.81637	-2.3602	-4.04354	5e-05	0.000520771	yes
PGSC0003DMT400006160	PGSC0003DMT400006160	PGSC0003DMG400002396	8:48894365-48900111	NonDormant_Control_Feb	NonDormant_DMN_Feb	OK	23.048	16.2654	-0.502837	-1.50074	0.00255	0.0155279	yes
PGSC0003DMT400006164	PGSC0003DMT400006164	PGSC0003DMG401002397	8:48910092-48911830	NonDormant_Control_Feb	NonDormant_DMN_Feb	OK	594.269	313.717	-0.921653	-2.95909	5e-05	0.000520771	yes
PGSC0003DMT400006166	PGSC0003DMT400006166	PGSC0003DMG402002397	8:48914120-48922986	NonDormant_Control_Feb	NonDormant_DMN_Feb	OK	30.5871	18.0427	-0.76151	-2.16383	5e-05	0.000520771	yes
PGSC0003DMT400006218	PGSC0003DMT400006218	PGSC0003DMG400002420	7:11970214-11971299	NonDormant_Control_Feb	NonDormant_DMN_Feb	OK	12.4943	2.10741	-2.56773	-2.84632	0.0002	0.00179377	yes
PGSC0003DMT400006324	PGSC0003DMT400006324	NSLTP2	1:50944486-50945282	NonDormant_Control_Feb	NonDormant_DMN_Feb	OK	27.4559	1.75784	-3.96524	-3.16554	0.0019	0.0121913	yes
PGSC0003DMT400006338	PGSC0003DMT400006338	PGSC0003DMG400002479	00:40412210-40413190	NonDormant_Control_Feb	NonDormant_DMN_Feb	OK	1601.67	4336.75	1.43704	2.2186	5e-05	0.000520771	yes
PGSC0003DMT400006346	PGSC0003DMT400006346	PGSC0003DMG400002482	3:61206552-61214821	NonDormant_Control_Feb	NonDormant_DMN_Feb	OK	59.511	92.0779	0.6297	2.05155	0.0001	0.000972967	yes
PGSC0003DMT400006367	PGSC0003DMT400006367	PGSC0003DMG400002487	3:61129370-61129984	NonDormant_Control_Feb	NonDormant_DMN_Feb	OK	212.399	118.111	-0.84663	-2.54308	5e-05	0.000520771	yes
PGSC0003DMT400006376	PGSC0003DMT400006376	PGSC0003DMG400002492	3:61021937-61024716	NonDormant_Control_Feb	NonDormant_DMN_Feb	OK	4.06492	1.40979	-1.52774	-1.6648	0.00435	0.0240575	yes
PGSC0003DMT400006378	PGSC0003DMT400006378	PGSC0003DMG400002493	3:60982218-60988537	NonDormant_Control_Feb	NonDormant_DMN_Feb	OK	24.3862	12.2375	-0.994761	-2.34686	5e-05	0.000520771	yes
PGSC0003DMT400006390	PGSC0003DMT400006390	PGSC0003DMG400002497	3:60897337-60903374	NonDormant_Control_Feb	NonDormant_DMN_Feb	OK	21.357	9.39149	-1.18528	-2.95135	5e-05	0.000520771	yes
PGSC0003DMT400006393	PGSC0003DMT400006393	PGSC0003DMG400002498	3:60854735-60867174	NonDormant_Control_Feb	NonDormant_DMN_Feb	OK	64.6276	40.6471	-0.668998	-2.16807	5e-05	0.000520771	yes
PGSC0003DMT400006421	PGSC0003DMT400006421	PGSC0003DMG400002507	3:60666504-60668866	NonDormant_Control_Feb	NonDormant_DMN_Feb	OK	1.38709	4.04866	1.54538	1.97393	0.00085	0.00620678	yes
PGSC0003DMT400006425	PGSC0003DMT400006425	PGSC0003DMG400002509	3:60623351-60627419	NonDormant_Control_Feb	NonDormant_DMN_Feb	OK	35.1968	23.1157	-0.606572	-1.42359	0.00555	0.0293397	yes
PGSC0003DMT400006459	PGSC0003DMT400006459	PGSC0003DMG400002519	3:60497039-60499222	NonDormant_Control_Feb	NonDormant_DMN_Feb	OK	28.5822	12.4258	-1.20177	-2.82798	5e-05	0.000520771	yes
PGSC0003DMT400006461	PGSC0003DMT400006461	PGSC0003DMG400002520	3:60470390-60472686	NonDormant_Control_Feb	NonDormant_DMN_Feb	OK	20.8906	6.61687	-1.65863	-3.15123	5e-05	0.000520771	yes
PGSC0003DMT400006472	PGSC0003DMT400006472	PGSC0003DMG400002524	3:60429250-60433704	NonDormant_Control_Feb	NonDormant_DMN_Feb	OK	3.8874	23.117	2.57208	1.39551	0.0049	0.0265206	yes
PGSC0003DMT400006490	PGSC0003DMT400006490	PGSC0003DMG400002531	3:60201637-60204753	NonDormant_Control_Feb	NonDormant_DMN_Feb	OK	3.70971	9.06756	1.28941	1.82926	0.00155	0.0102973	yes
PGSC0003DMT400006501	PGSC0003DMT400006501	PGSC0003DMG400002537	3:60169897-60175348	NonDormant_Control_Feb	NonDormant_DMN_Feb	OK	91.4274	61.0431	-0.582799	-1.89165	0.00015	0.00139313	yes
PGSC0003DMT400006508	PGSC0003DMT400006508	PGSC0003DMG400002539	3:60132936-60139234	NonDormant_Control_Feb	NonDormant_DMN_Feb	OK	32.977	14.0124	-1.23476	-3.40564	5e-05	0.000520771	yes
PGSC0003DMT400006512	PGSC0003DMT400006512	PGSC0003DMG400002541	3:60126236-60127630	NonDormant_Control_Feb	NonDormant_DMN_Feb	OK	313.238	199.984	-0.647373	-2.0916	5e-05	0.000520771	yes
PGSC0003DMT400006517	PGSC0003DMT400006517	PGSC0003DMG402002542	3:60092853-60097567	NonDormant_Control_Feb	NonDormant_DMN_Feb	OK	30.8516	21.075	-0.549808	-1.3276	0.0067	0.0341201	yes
PGSC0003DMT400006532	PGSC0003DMT400006532	PGSC0003DMG400002547	3:60025487-60026219	NonDormant_Control_Feb	NonDormant_DMN_Feb	OK	81.5412	51.2838	-0.669026	-1.84689	0.00025	0.00217727	yes
PGSC0003DMT400006548	PGSC0003DMT400006548	PGSC0003DMG400002550	3:59910183-59917206	NonDormant_Control_Feb	NonDormant_DMN_Feb	OK	22.3117	32.4517	0.54049	1.43577	0.00415	0.0231549	yes
PGSC0003DMT400006576	PGSC0003DMT400006576	PGSC0003DMG400002558	3:59845220-59851523	NonDormant_Control_Feb	NonDormant_DMN_Feb	OK	3.83159	1.46299	-1.38903	-1.65873	0.0055	0.0291278	yes
PGSC0003DMT400006582	PGSC0003DMT400006582	PGSC0003DMG400002560	3:59766136-59773092	NonDormant_Control_Feb	NonDormant_DMN_Feb	OK	16.063	9.2698	-0.793129	-2.06396	5e-05	0.000520771	yes
PGSC0003DMT400006584	PGSC0003DMT400006584	PGSC0003DMG400002562	3:59750379-59751653	NonDormant_Control_Feb	NonDormant_DMN_Feb	OK	0.927513	159.66	7.42742	6.45043	5e-05	0.000520771	yes
PGSC0003DMT400006594	PGSC0003DMT400006594	PGSC0003DMG400002566	3:59645799-59648436	NonDormant_Control_Feb	NonDormant_DMN_Feb	OK	2.30474	5.96923	1.37294	1.46466	0.0042	0.0233877	yes
PGSC0003DMT400006601	PGSC0003DMT400006601	PPS7	3:61237397-61246986	NonDormant_Control_Feb	NonDormant_DMN_Feb	OK	15.4284	22.6802	0.555849	1.41495	0.00525	0.0280408	yes
PGSC0003DMT400006604	PGSC0003DMT400006604	PGSC0003DMG400002570	3:61189200-61190852	NonDormant_Control_Feb	NonDormant_DMN_Feb	OK	29.9791	44.8684	0.581744	1.75342	0.0005	0.00395527	yes
PGSC0003DMT400006642	PGSC0003DMT400006642	PGSC0003DMG400002585	3:60935467-60943405	NonDormant_Control_Feb	NonDormant_DMN_Feb	OK	35.7143	24.2253	-0.559987	-1.71811	0.0003	0.002551	yes
PGSC0003DMT400006664	PGSC0003DMT400006664	PGSC0003DMG400002593	3:60736465-60746707	NonDormant_Control_Feb	NonDormant_DMN_Feb	OK	8.06384	5.21191	-0.629654	-1.4359	0.0065	0.0333155	yes
PGSC0003DMT400006703	PGSC0003DMT400006703	PGSC0003DMG401002606	3:60462995-60466572	NonDormant_Control_Feb	NonDormant_DMN_Feb	OK	4.48997	30.8507	2.78052	5.84174	5e-05	0.000520771	yes
PGSC0003DMT400006709	PGSC0003DMT400006709	PGSC0003DMG400002608	3:60418338-60421290	NonDormant_Control_Feb	NonDormant_DMN_Feb	OK	33.1997	50.2331	0.597466	1.71617	0.00075	0.00558358	yes
PGSC0003DMT400006713	PGSC0003DMT400006713	PGSC0003DMG400002609	3:60391753-60395208	NonDormant_Control_Feb	NonDormant_DMN_Feb	OK	37.9443	20.1499	-0.913107	-2.49221	5e-05	0.000520771	yes
PGSC0003DMT400006733	PGSC0003DMT400006733	PGSC0003DMG400002614	3:60289550-60291406	NonDormant_Control_Feb	NonDormant_DMN_Feb	OK	6.70671	3.19819	-1.06835	-1.49403	0.0053	0.0282635	yes
PGSC0003DMT400006734	PGSC0003DMT400006734	PGSC0003DMG400002615	3:60264858-60265995	NonDormant_Control_Feb	NonDormant_DMN_Feb	OK	7.57215	13.3355	0.816498	1.39784	0.0074	0.0369225	yes
PGSC0003DMT400006761	PGSC0003DMT400006761	PGSC0003DMG400002624	3:60053955-60063628	NonDormant_Control_Feb	NonDormant_DMN_Feb	OK	20.5991	13.1409	-0.648523	-2.01116	0.0001	0.000972967	yes
PGSC0003DMT400006894	PGSC0003DMT400006894	PGSC0003DMG400002675	9:3617854-3619986	NonDormant_Control_Feb	NonDormant_DMN_Feb	OK	766.778	403.317	-0.926894	-2.06061	0.0001	0.000972967	yes
PGSC0003DMT400006902	PGSC0003DMT400006902	PGSC0003DMG400002678	9:3685047-3689831	NonDormant_Control_Feb	NonDormant_DMN_Feb	OK	21.9523	11.826	-0.892412	-2.32168	5e-05	0.000520771	yes
PGSC0003DMT400006927	PGSC0003DMT400006927	PGSC0003DMG400002684	9:3930788-3935360	NonDormant_Control_Feb	NonDormant_DMN_Feb	OK	315.048	227.301	-0.47097	-1.47139	0.00245	0.0150309	yes
PGSC0003DMT400006935	PGSC0003DMT400006935	PGSC0003DMG402002685	9:3983479-3992038	NonDormant_Control_Feb	NonDormant_DMN_Feb	OK	70.721	436.437	2.62556	6.34848	5e-05	0.000520771	yes
PGSC0003DMT400006944	PGSC0003DMT400006944	PGSC0003DMG400002689	9:4088415-4091351	NonDormant_Control_Feb	NonDormant_DMN_Feb	OK	20.6294	10.1438	-1.0241	-2.24422	5e-05	0.000520771	yes
PGSC0003DMT400006945	PGSC0003DMT400006945	PGSC0003DMG400002690	9:4106394-4114036	NonDormant_Control_Feb	NonDormant_DMN_Feb	OK	30.4052	14.5566	-1.06265	-2.97001	5e-05	0.000520771	yes
PGSC0003DMT400006959	PGSC0003DMT400006959	PGSC0003DMG402002698	9:3098104-3118756	NonDormant_Control_Feb	NonDormant_DMN_Feb	OK	10.4294	3.2482	-1.68294	-1.68023	0.00045	0.00361621	yes
PGSC0003DMT400007043	PGSC0003DMT400007043	PGSC0003DMG400002720	9:3919010-3927016	NonDormant_Control_Feb	NonDormant_DMN_Feb	OK	153.003	47.4665	-1.68858	-4.70043	5e-05	0.000520771	yes
PGSC0003DMT400007050	PGSC0003DMT400007050	PGSC0003DMG400002722	9:3957640-3964503	NonDormant_Control_Feb	NonDormant_DMN_Feb	OK	9.34518	4.41111	-1.08308	-2.03167	0.0003	0.002551	yes
PGSC0003DMT400007059	PGSC0003DMT400007059	PGSC0003DMG400002727	9:4094028-4101896	NonDormant_Control_Feb	NonDormant_DMN_Feb	OK	10.3471	15.6806	0.599749	1.52988	0.00185	0.0119313	yes
PGSC0003DMT400007060	PGSC0003DMT400007060	PGSC0003DMG400002728	9:4116214-4119903	NonDormant_Control_Feb	NonDormant_DMN_Feb	OK	48.1288	146.277	1.60373	4.06703	5e-05	0.000520771	yes
PGSC0003DMT400007062	PGSC0003DMT400007062	PGSC0003DMG400002729	9:4160571-4163365	NonDormant_Control_Feb	NonDormant_DMN_Feb	OK	654.785	447.431	-0.549355	-1.65158	0.00115	0.00800916	yes
PGSC0003DMT400007138	PGSC0003DMT400007138	PGSC0003DMG400002762	1:78257826-78264894	NonDormant_Control_Feb	NonDormant_DMN_Feb	OK	0.911876	4.70704	2.36791	1.24522	0.008	0.0392858	yes
PGSC0003DMT400007140	PGSC0003DMT400007140	PGSC0003DMG400002762	1:78257826-78264894	NonDormant_Control_Feb	NonDormant_DMN_Feb	OK	9.84337	20.4644	1.05589	2.31821	5e-05	0.000520771	yes
PGSC0003DMT400007150	PGSC0003DMT400007150	PGSC0003DMG400002765	1:78215972-78219991	NonDormant_Control_Feb	NonDormant_DMN_Feb	OK	194.197	105.844	-0.87558	-2.31833	5e-05	0.000520771	yes
PGSC0003DMT400007158	PGSC0003DMT400007158	PGSC0003DMG400002768	1:78181852-78190336	NonDormant_Control_Feb	NonDormant_DMN_Feb	OK	87.8566	45.178	-0.959531	-3.02024	5e-05	0.000520771	yes
PGSC0003DMT400007165	PGSC0003DMT400007165	PGSC0003DMG402002771	1:78140948-78143344	NonDormant_Control_Feb	NonDormant_DMN_Feb	OK	1.02928	4.28373	2.05724	1.95775	0.00735	0.0367194	yes
PGSC0003DMT400007182	PGSC0003DMT400007182	PGSC0003DMG400002777	1:78063980-78071561	NonDormant_Control_Feb	NonDormant_DMN_Feb	OK	73.8555	33.6836	-1.13266	-3.60135	5e-05	0.000520771	yes
PGSC0003DMT400007183	PGSC0003DMT400007183	PGSC0003DMG400002778	1:78059766-78062718	NonDormant_Control_Feb	NonDormant_DMN_Feb	OK	181.912	278.001	0.61185	1.95233	5e-05	0.000520771	yes
PGSC0003DMT400007189	PGSC0003DMT400007189	MSP	2:24407425-24409769	NonDormant_Control_Feb	NonDormant_DMN_Feb	OK	13.4521	7.52466	-0.838137	-1.55898	0.0037	0.0210914	yes
PGSC0003DMT400007202	PGSC0003DMT400007202	PGSC0003DMG400002786	1:78561414-78566264	NonDormant_Control_Feb	NonDormant_DMN_Feb	OK	153.556	495.028	1.68874	4.77765	5e-05	0.000520771	yes
PGSC0003DMT400007203	PGSC0003DMT400007203	PGSC0003DMG400002787	1:78541921-78545458	NonDormant_Control_Feb	NonDormant_DMN_Feb	OK	21.7075	5.92241	-1.87393	-3.64954	5e-05	0.000520771	yes
PGSC0003DMT400007216	PGSC0003DMT400007216	PGSC0003DMG400002790	1:78411995-78412743	NonDormant_Control_Feb	NonDormant_DMN_Feb	OK	161.038	61.7174	-1.38365	-3.97848	5e-05	0.000520771	yes
PGSC0003DMT400007217	PGSC0003DMT400007217	PGSC0003DMG400002791	1:78404821-78405571	NonDormant_Control_Feb	NonDormant_DMN_Feb	OK	73.8035	31.4973	-1.22846	-3.01239	5e-05	0.000520771	yes
PGSC0003DMT400007222	PGSC0003DMT400007222	PGSC0003DMG400002792	1:78392034-78402587	NonDormant_Control_Feb	NonDormant_DMN_Feb	OK	8.65652	4.33076	-0.999168	-1.6658	0.0008	0.00589432	yes
PGSC0003DMT400007257	PGSC0003DMT400007257	PGSC0003DMG402002797	1:78276065-78285998	NonDormant_Control_Feb	NonDormant_DMN_Feb	OK	11.1157	17.2226	0.631706	1.51075	0.00125	0.00859253	yes
PGSC0003DMT400007286	PGSC0003DMT400007286	PGSC0003DMG400002804	1:78074526-78076466	NonDormant_Control_Feb	NonDormant_DMN_Feb	OK	7.84448	58.1885	2.89099	2.04732	0.0004	0.00326773	yes
PGSC0003DMT400007287	PGSC0003DMT400007287	PGSC0003DMG400002804	1:78074526-78076466	NonDormant_Control_Feb	NonDormant_DMN_Feb	OK	113.699	574.979	2.3383	6.36955	5e-05	0.000520771	yes
PGSC0003DMT400007292	PGSC0003DMT400007292	PGSC0003DMG400002807	1:78007301-78013972	NonDormant_Control_Feb	NonDormant_DMN_Feb	OK	9.75005	4.61243	-1.07988	-2.0885	0.0001	0.000972967	yes
PGSC0003DMT400007295	PGSC0003DMT400007295	PGSC0003DMG400002808	1:77995144-78001445	NonDormant_Control_Feb	NonDormant_DMN_Feb	OK	4.68402	2.03897	-1.19991	-1.42614	0.0053	0.0282635	yes
PGSC0003DMT400007341	PGSC0003DMT400007341	PGSC0003DMG400002824	4:244970-247450	NonDormant_Control_Feb	NonDormant_DMN_Feb	OK	0.688021	4.42223	2.68425	2.03719	0.00095	0.00682182	yes
PGSC0003DMT400007376	PGSC0003DMT400007376	PGSC0003DMG400002835	4:404796-407308	NonDormant_Control_Feb	NonDormant_DMN_Feb	OK	9.96133	19.2228	0.948411	1.97687	0.0004	0.00326773	yes
PGSC0003DMT400007401	PGSC0003DMT400007401	PGSC0003DMG400002845	4:116502-120105	NonDormant_Control_Feb	NonDormant_DMN_Feb	OK	22.207	29.9126	0.42974	1.36466	0.00635	0.0327008	yes
PGSC0003DMT400007415	PGSC0003DMT400007415	PGSC0003DMG400002851	4:176887-178462	NonDormant_Control_Feb	NonDormant_DMN_Feb	OK	45.9258	69.9524	0.607068	1.95567	5e-05	0.000520771	yes
PGSC0003DMT400007467	PGSC0003DMT400007467	PGSC0003DMG400002880	12:2714288-2715753	NonDormant_Control_Feb	NonDormant_DMN_Feb	OK	67.4023	11.1096	-2.60099	-4.31989	5e-05	0.000520771	yes
PGSC0003DMT400007475	PGSC0003DMT400007475	PGSC0003DMG400002884	12:2830601-2838182	NonDormant_Control_Feb	NonDormant_DMN_Feb	OK	24.4053	41.3964	0.762309	2.28823	5e-05	0.000520771	yes
PGSC0003DMT400007497	PGSC0003DMT400007497	PGSC0003DMG400002891	12:2951809-2955441	NonDormant_Control_Feb	NonDormant_DMN_Feb	OK	40.3185	28.5774	-0.496566	-1.39215	0.006	0.0312371	yes
PGSC0003DMT400007510	PGSC0003DMT400007510	PGSC0003DMG400002898	12:3126915-3127663	NonDormant_Control_Feb	NonDormant_DMN_Feb	OK	14.0374	3.25649	-2.10789	-2.15359	0.00095	0.00682182	yes
PGSC0003DMT400007520	PGSC0003DMT400007520	PGSC0003DMG400002904	12:3234514-3239088	NonDormant_Control_Feb	NonDormant_DMN_Feb	OK	166.315	98.1733	-0.760514	-2.47694	5e-05	0.000520771	yes
PGSC0003DMT400007543	PGSC0003DMT400007543	PGSC0003DMG400002913	12:2803118-2811930	NonDormant_Control_Feb	NonDormant_DMN_Feb	OK	18.2404	5.76786	-1.66103	-3.37228	5e-05	0.000520771	yes
PGSC0003DMT400007545	PGSC0003DMT400007545	PGSC0003DMG400002914	12:2844415-2848113	NonDormant_Control_Feb	NonDormant_DMN_Feb	OK	79.9127	48.2813	-0.726959	-2.24715	5e-05	0.000520771	yes
PGSC0003DMT400007571	PGSC0003DMT400007571	PGSC0003DMG400002921	12:3007880-3011198	NonDormant_Control_Feb	NonDormant_DMN_Feb	OK	22.7567	10.5888	-1.10375	-2.68644	5e-05	0.000520771	yes
PGSC0003DMT400007587	PGSC0003DMT400007587	PGSC0003DMG400002928	12:3139669-3140616	NonDormant_Control_Feb	NonDormant_DMN_Feb	OK	2.30904	8.27144	1.84084	1.90586	0.00265	0.016033	yes
PGSC0003DMT400007659	PGSC0003DMT400007659	PGSC0003DMG400002958	4:24826406-24845657	NonDormant_Control_Feb	NonDormant_DMN_Feb	OK	7.07696	3.05827	-1.21041	-1.40891	0.01055	0.0489789	yes
PGSC0003DMT400007678	PGSC0003DMT400007678	PGSC0003DMG400002967	4:25178753-25183051	NonDormant_Control_Feb	NonDormant_DMN_Feb	OK	77.1328	108.452	0.491646	1.48182	0.00305	0.0180009	yes
PGSC0003DMT400007731	PGSC0003DMT400007731	PGSC0003DMG400002988	11:43264165-43270540	NonDormant_Control_Feb	NonDormant_DMN_Feb	OK	21.5744	6.1226	-1.81711	-2.71333	5e-05	0.000520771	yes
PGSC0003DMT400007732	PGSC0003DMT400007732	PGSC0003DMG400002989	11:43254526-43258781	NonDormant_Control_Feb	NonDormant_DMN_Feb	OK	22.6134	12.6413	-0.839028	-2.06882	0.00015	0.00139313	yes
PGSC0003DMT400007765	PGSC0003DMT400007765	PGSC0003DMG400003001	11:43338352-43348241	NonDormant_Control_Feb	NonDormant_DMN_Feb	OK	37.6705	73.0639	0.955721	3.03837	5e-05	0.000520771	yes
PGSC0003DMT400007778	PGSC0003DMT400007778	PGSC0003DMG402003005	11:43308486-43311676	NonDormant_Control_Feb	NonDormant_DMN_Feb	OK	15.1204	8.909	-0.763162	-1.38464	0.0074	0.0369225	yes
PGSC0003DMT400007780	PGSC0003DMT400007780	PGSC0003DMG400003006	11:43290510-43304305	NonDormant_Control_Feb	NonDormant_DMN_Feb	OK	12.6417	8.19283	-0.625757	-1.48139	0.0038	0.0215623	yes
PGSC0003DMT400007784	PGSC0003DMT400007784	PGSC0003DMG400003008	11:43211593-43223281	NonDormant_Control_Feb	NonDormant_DMN_Feb	OK	10.7696	2.12027	-2.34464	-4.97277	5e-05	0.000520771	yes
PGSC0003DMT400007801	PGSC0003DMT400007801	PGSC0003DMG400003013	11:43124607-43129968	NonDormant_Control_Feb	NonDormant_DMN_Feb	OK	30.9075	9.5898	-1.68838	-1.60721	0.0031	0.0182428	yes
PGSC0003DMT400007802	PGSC0003DMT400007802	PGSC0003DMG400003013	11:43124607-43129968	NonDormant_Control_Feb	NonDormant_DMN_Feb	OK	39.7707	6.94443	-2.51778	-4.10906	5e-05	0.000520771	yes
PGSC0003DMT400007830	PGSC0003DMT400007830	PGSC0003DMG401003025	5:24681192-24686633	NonDormant_Control_Feb	NonDormant_DMN_Feb	OK	2.65169	5.59927	1.07833	1.49171	0.0106	0.0491639	yes
PGSC0003DMT400007855	PGSC0003DMT400007855	PGSC0003DMG400003036	8:54179832-54183763	NonDormant_Control_Feb	NonDormant_DMN_Feb	OK	42.6273	31.5212	-0.435457	-1.35062	0.00705	0.0355322	yes
PGSC0003DMT400007869	PGSC0003DMT400007869	PGSC0003DMG400003043	8:54278310-54290399	NonDormant_Control_Feb	NonDormant_DMN_Feb	OK	26.4596	372.225	3.81431	5.65467	5e-05	0.000520771	yes
PGSC0003DMT400007870	PGSC0003DMT400007870	OSM-1H	8:54292152-54293066	NonDormant_Control_Feb	NonDormant_DMN_Feb	OK	11.1616	157.718	3.82074	7.41696	5e-05	0.000520771	yes
PGSC0003DMT400007873	PGSC0003DMT400007873	PGSC0003DMG400003045	8:54301138-54303567	NonDormant_Control_Feb	NonDormant_DMN_Feb	OK	21.8132	43.6619	1.00117	2.31263	5e-05	0.000520771	yes
PGSC0003DMT400007879	PGSC0003DMT400007879	PGSC0003DMG400003047	8:54102874-54105367	NonDormant_Control_Feb	NonDormant_DMN_Feb	OK	14.8266	10.2339	-0.534821	-1.37342	0.0063	0.0324862	yes
PGSC0003DMT400007898	PGSC0003DMT400007898	STUGE51	8:54253313-54256483	NonDormant_Control_Feb	NonDormant_DMN_Feb	OK	13.6802	32.607	1.2531	3.14572	5e-05	0.000520771	yes
PGSC0003DMT400007905	PGSC0003DMT400007905	PGSC0003DMG400003057	8:54294866-54295826	NonDormant_Control_Feb	NonDormant_DMN_Feb	OK	1.37279	96.1235	6.12971	5.76931	5e-05	0.000520771	yes
PGSC0003DMT400007906	PGSC0003DMT400007906	OSM-2D	8:54298664-54299598	NonDormant_Control_Feb	NonDormant_DMN_Feb	OK	0	6.52335	inf	#NAME?	5e-05	0.000520771	yes
PGSC0003DMT400007911	PGSC0003DMT400007911	PGSC0003DMG400003059	8:54303819-54321157	NonDormant_Control_Feb	NonDormant_DMN_Feb	OK	20.6194	38.6651	0.907031	1.92462	0.0001	0.000972967	yes
PGSC0003DMT400007912	PGSC0003DMT400007912	PGSC0003DMG400003060	8:54357105-54357886	NonDormant_Control_Feb	NonDormant_DMN_Feb	OK	47.4585	15.7727	-1.58924	-3.1877	5e-05	0.000520771	yes
PGSC0003DMT400007978	PGSC0003DMT400007978	PGSC0003DMG400003085	2:30440834-30450873	NonDormant_Control_Feb	NonDormant_DMN_Feb	OK	17.7666	39.9075	1.16749	3.05207	5e-05	0.000520771	yes
PGSC0003DMT400007983	PGSC0003DMT400007983	PGSC0003DMG400003086	2:30478561-30487097	NonDormant_Control_Feb	NonDormant_DMN_Feb	OK	5.36843	12.1349	1.17659	1.62843	0.00155	0.0102973	yes
PGSC0003DMT400008024	PGSC0003DMT400008024	PGSC0003DMG400003102	1:83057383-83060816	NonDormant_Control_Feb	NonDormant_DMN_Feb	OK	20.8923	39.586	0.922017	2.37341	5e-05	0.000520771	yes
PGSC0003DMT400008028	PGSC0003DMT400008028	PGSC0003DMG400003103	1:83041893-83046233	NonDormant_Control_Feb	NonDormant_DMN_Feb	OK	104.783	62.3811	-0.748218	-2.30943	5e-05	0.000520771	yes
PGSC0003DMT400008037	PGSC0003DMT400008037	PGSC0003DMG400003107	1:82943336-82944588	NonDormant_Control_Feb	NonDormant_DMN_Feb	OK	3.61764	15.5454	2.10336	2.28809	0.00055	0.0042908	yes
PGSC0003DMT400008101	PGSC0003DMT400008101	PGSC0003DMG400003122	1:82924131-82928772	NonDormant_Control_Feb	NonDormant_DMN_Feb	OK	36.1987	15.0931	-1.26205	-2.87997	5e-05	0.000520771	yes
PGSC0003DMT400008105	PGSC0003DMT400008105	PGSC0003DMG400003124	1:86651855-86657814	NonDormant_Control_Feb	NonDormant_DMN_Feb	OK	22.2167	10.423	-1.09187	-2.18383	0.00015	0.00139313	yes
PGSC0003DMT400008128	PGSC0003DMT400008128	PGSC0003DMG400003135	7:13653116-13719102	NonDormant_Control_Feb	NonDormant_DMN_Feb	OK	10.5104	6.58206	-0.675204	-1.63581	0.0006	0.0046172	yes
PGSC0003DMT400008147	PGSC0003DMT400008147	PGSC0003DMG400003144	3:46770588-46777114	NonDormant_Control_Feb	NonDormant_DMN_Feb	OK	63.2973	44.1299	-0.520386	-1.47737	0.0043	0.0238354	yes
PGSC0003DMT400008200	PGSC0003DMT400008200	PGSC0003DMG400003160	3:46675449-46680933	NonDormant_Control_Feb	NonDormant_DMN_Feb	OK	7.47008	14.5717	0.96397	1.44698	0.0065	0.0333155	yes
PGSC0003DMT400008211	PGSC0003DMT400008211	PGSC0003DMG400003168	2:12186987-12191221	NonDormant_Control_Feb	NonDormant_DMN_Feb	OK	29.5374	16.0245	-0.882268	-2.65937	5e-05	0.000520771	yes
PGSC0003DMT400008245	PGSC0003DMT400008245	PGSC0003DMG400003181	7:537190-540297	NonDormant_Control_Feb	NonDormant_DMN_Feb	OK	48.7684	31.6258	-0.624845	-1.90413	5e-05	0.000520771	yes
PGSC0003DMT400008264	PGSC0003DMT400008264	TIL'	7:461999-463320	NonDormant_Control_Feb	NonDormant_DMN_Feb	OK	18.0881	104.46	2.52985	6.13319	5e-05	0.000520771	yes
PGSC0003DMT400008267	PGSC0003DMT400008267	PGSC0003DMG400003188	7:444801-450538	NonDormant_Control_Feb	NonDormant_DMN_Feb	OK	28.0662	38.2425	0.446344	1.33173	0.0078	0.038484	yes
PGSC0003DMT400008312	PGSC0003DMT400008312	PGSC0003DMG400003201	7:506150-507433	NonDormant_Control_Feb	NonDormant_DMN_Feb	OK	2.03547	4.95183	1.2826	1.40151	0.00895	0.0429571	yes
PGSC0003DMT400008334	PGSC0003DMT400008334	PGSC0003DMG402003209	3:47571950-47579687	NonDormant_Control_Feb	NonDormant_DMN_Feb	OK	24.9176	33.811	0.44033	1.29629	0.01015	0.0475034	yes
PGSC0003DMT400008338	PGSC0003DMT400008338	PGSC0003DMG400003212	3:47651248-47656003	NonDormant_Control_Feb	NonDormant_DMN_Feb	OK	26.1478	14.9082	-0.810585	-1.87935	0.00025	0.00217727	yes
PGSC0003DMT400008340	PGSC0003DMT400008340	PGSC0003DMG400003213	3:47676588-47685400	NonDormant_Control_Feb	NonDormant_DMN_Feb	OK	9.5888	5.04458	-0.926616	-1.95229	0.0002	0.00179377	yes
PGSC0003DMT400008389	PGSC0003DMT400008389	PGSC0003DMG400003238	10:14167761-14173335	NonDormant_Control_Feb	NonDormant_DMN_Feb	OK	18.8049	25.9494	0.464597	1.26705	0.0078	0.038484	yes
PGSC0003DMT400008404	PGSC0003DMT400008404	PGSC0003DMG400003243	10:14040837-14042742	NonDormant_Control_Feb	NonDormant_DMN_Feb	OK	14.5543	62.7408	2.10796	5.77968	5e-05	0.000520771	yes
PGSC0003DMT400008488	PGSC0003DMT400008488	PGSC0003DMG401003285	1:74334917-74340708	NonDormant_Control_Feb	NonDormant_DMN_Feb	OK	18.4594	10.6714	-0.790599	-2.14578	5e-05	0.000520771	yes
PGSC0003DMT400008507	PGSC0003DMT400008507	PGSC0003DMG400003291	1:74357108-74359338	NonDormant_Control_Feb	NonDormant_DMN_Feb	OK	810.193	424.569	-0.932267	-2.89287	5e-05	0.000520771	yes
PGSC0003DMT400008510	PGSC0003DMT400008510	PGSC0003DMG400003293	1:74419717-74430065	NonDormant_Control_Feb	NonDormant_DMN_Feb	OK	8.83176	2.60893	-1.75924	-2.69694	5e-05	0.000520771	yes
PGSC0003DMT400008557	PGSC0003DMT400008557	PGSC0003DMG400003309	4:67567066-67571137	NonDormant_Control_Feb	NonDormant_DMN_Feb	OK	58.0017	33.2749	-0.801661	-2.2369	5e-05	0.000520771	yes
PGSC0003DMT400008560	PGSC0003DMT400008560	PGSC0003DMG400003310	4:67585061-67586082	NonDormant_Control_Feb	NonDormant_DMN_Feb	OK	88.5392	160.956	0.862275	2.72112	5e-05	0.000520771	yes
PGSC0003DMT400008563	PGSC0003DMT400008563	PGSC0003DMG400003312	4:67609657-67617450	NonDormant_Control_Feb	NonDormant_DMN_Feb	OK	41.8284	68.9056	0.720138	1.74334	0.0005	0.00395527	yes
PGSC0003DMT400008585	PGSC0003DMT400008585	PGSC0003DMG400003324	2:22599481-22605247	NonDormant_Control_Feb	NonDormant_DMN_Feb	OK	6.52475	17.6016	1.43172	2.16752	5e-05	0.000520771	yes
PGSC0003DMT400008586	PGSC0003DMT400008586	PGSC0003DMG400003324	2:22599481-22605247	NonDormant_Control_Feb	NonDormant_DMN_Feb	OK	7.93553	21.2394	1.42034	3.06838	5e-05	0.000520771	yes
PGSC0003DMT400008687	PGSC0003DMT400008687	PGSC0003DMG400003368	6:55837540-55838284	NonDormant_Control_Feb	NonDormant_DMN_Feb	OK	629.929	397.761	-0.663287	-2.05444	0.0001	0.000972967	yes
PGSC0003DMT400008688	PGSC0003DMT400008688	PGSC0003DMG400003369	6:55844497-55845146	NonDormant_Control_Feb	NonDormant_DMN_Feb	OK	49.2182	74.2694	0.593577	1.50929	0.0026	0.0157842	yes
PGSC0003DMT400008703	PGSC0003DMT400008703	PGSC0003DMG400003376	6:55841049-55841615	NonDormant_Control_Feb	NonDormant_DMN_Feb	OK	15.867	61.2394	1.94843	3.33481	5e-05	0.000520771	yes
PGSC0003DMT400008733	PGSC0003DMT400008733	PGSC0003DMG400003384	5:5359365-5362349	NonDormant_Control_Feb	NonDormant_DMN_Feb	OK	8.37189	2.69677	-1.63432	-1.9433	0.00175	0.0113898	yes
PGSC0003DMT400008826	PGSC0003DMT400008826	PGSC0003DMG400003429	00:29540105-29542781	NonDormant_Control_Feb	NonDormant_DMN_Feb	OK	0.864434	6.72962	2.9607	3.15078	0.00015	0.00139313	yes
PGSC0003DMT400008902	PGSC0003DMT400008902	HMG2	2:18499281-18502077	NonDormant_Control_Feb	NonDormant_DMN_Feb	OK	7.35769	14.0396	0.932176	2.24987	5e-05	0.000520771	yes
PGSC0003DMT400008908	PGSC0003DMT400008908	PGSC0003DMG400003465	6:32541629-32547948	NonDormant_Control_Feb	NonDormant_DMN_Feb	OK	18.3735	46.3514	1.33499	3.79631	5e-05	0.000520771	yes
PGSC0003DMT400008912	PGSC0003DMT400008912	PGSC0003DMG400003467	6:32560159-32562447	NonDormant_Control_Feb	NonDormant_DMN_Feb	OK	400.705	286.624	-0.483383	-1.46336	0.00325	0.0189531	yes
PGSC0003DMT400008936	PGSC0003DMT400008936	PGSC0003DMG402003479	1:2363191-2422450	NonDormant_Control_Feb	NonDormant_DMN_Feb	OK	193.057	46.4368	-2.05569	-4.91664	5e-05	0.000520771	yes
PGSC0003DMT400008970	PGSC0003DMT400008970	PGSC0003DMG400003495	00:40931257-40933095	NonDormant_Control_Feb	NonDormant_DMN_Feb	OK	615.367	1282.78	1.05975	2.1476	5e-05	0.000520771	yes
PGSC0003DMT400009033	PGSC0003DMT400009033	PGSC0003DMG400003510	2:40388343-40389718	NonDormant_Control_Feb	NonDormant_DMN_Feb	OK	7.53037	3.11769	-1.27224	-1.72142	0.00175	0.0113898	yes
PGSC0003DMT400009043	PGSC0003DMT400009043	PGSC0003DMG400003513	2:40336174-40340573	NonDormant_Control_Feb	NonDormant_DMN_Feb	OK	32.4424	15.9871	-1.02097	-2.45214	5e-05	0.000520771	yes
PGSC0003DMT400009045	PGSC0003DMT400009045	PGSC0003DMG400003514	2:40316880-40320313	NonDormant_Control_Feb	NonDormant_DMN_Feb	OK	100.983	137.465	0.444954	1.41416	0.0044	0.0242861	yes
PGSC0003DMT400009047	PGSC0003DMT400009047	PGSC0003DMG400003515	2:40306682-40312497	NonDormant_Control_Feb	NonDormant_DMN_Feb	OK	35.5989	23.5464	-0.596322	-1.67003	0.0005	0.00395527	yes
PGSC0003DMT400009054	PGSC0003DMT400009054	PGSC0003DMG400003520	2:40261377-40265879	NonDormant_Control_Feb	NonDormant_DMN_Feb	OK	2.9041	7.41211	1.3518	2.22458	0.0003	0.002551	yes
PGSC0003DMT400009057	PGSC0003DMT400009057	GOLS3	2:40242371-40243903	NonDormant_Control_Feb	NonDormant_DMN_Feb	OK	3.58647	10.4284	1.53987	2.27931	0.0003	0.002551	yes
PGSC0003DMT400009060	PGSC0003DMT400009060	PGSC0003DMG400003524	2:40167688-40173049	NonDormant_Control_Feb	NonDormant_DMN_Feb	OK	110.958	75.3255	-0.558805	-1.74093	0.00045	0.00361621	yes
PGSC0003DMT400009063	PGSC0003DMT400009063	PGSC0003DMG400003526	2:40130774-40137254	NonDormant_Control_Feb	NonDormant_DMN_Feb	OK	5.70146	9.58734	0.749799	1.42087	0.0077	0.0380835	yes
PGSC0003DMT400009069	PGSC0003DMT400009069	PGSC0003DMG400003530	2:40093255-40094404	NonDormant_Control_Feb	NonDormant_DMN_Feb	OK	8.42005	45.6487	2.43867	4.22426	5e-05	0.000520771	yes
PGSC0003DMT400009096	PGSC0003DMT400009096	PGSC0003DMG400003537	2:39963358-39970013	NonDormant_Control_Feb	NonDormant_DMN_Feb	OK	40.5204	23.3181	-0.797201	-2.57381	5e-05	0.000520771	yes
PGSC0003DMT400009104	PGSC0003DMT400009104	PGSC0003DMG400003539	2:39933967-39941822	NonDormant_Control_Feb	NonDormant_DMN_Feb	OK	47.7533	63.0881	0.401768	1.30551	0.0084	0.0408466	yes
PGSC0003DMT400009115	PGSC0003DMT400009115	PGSC0003DMG400003543	2:39847245-39848906	NonDormant_Control_Feb	NonDormant_DMN_Feb	OK	25.4562	13.1936	-0.948185	-2.42551	5e-05	0.000520771	yes
PGSC0003DMT400009127	PGSC0003DMT400009127	PGSC0003DMG400003548	2:39716525-39718870	NonDormant_Control_Feb	NonDormant_DMN_Feb	OK	17.2554	33.0426	0.937276	2.39603	5e-05	0.000520771	yes
PGSC0003DMT400009133	PGSC0003DMT400009133	PGSC0003DMG400003551	2:39656659-39660571	NonDormant_Control_Feb	NonDormant_DMN_Feb	OK	9.84605	4.74967	-1.05172	-2.61079	5e-05	0.000520771	yes
PGSC0003DMT400009156	PGSC0003DMT400009156	PGSC0003DMG400003560	2:39475788-39480936	NonDormant_Control_Feb	NonDormant_DMN_Feb	OK	8.26159	17.3212	1.06805	2.63254	5e-05	0.000520771	yes
PGSC0003DMT400009189	PGSC0003DMT400009189	PGSC0003DMG400003565	2:39343659-39344698	NonDormant_Control_Feb	NonDormant_DMN_Feb	OK	2.51014	49.8279	4.31111	5.15954	5e-05	0.000520771	yes
PGSC0003DMT400009206	PGSC0003DMT400009206	PGSC0003DMG400003572	2:39271309-39272980	NonDormant_Control_Feb	NonDormant_DMN_Feb	OK	17.4696	24.4032	0.482225	1.30826	0.00945	0.0448525	yes
PGSC0003DMT400009223	PGSC0003DMT400009223	PGSC0003DMG400003580	2:39183448-39187967	NonDormant_Control_Feb	NonDormant_DMN_Feb	OK	13.7348	3.60063	-1.93151	-3.65916	5e-05	0.000520771	yes
PGSC0003DMT400009224	PGSC0003DMT400009224	PGSC0003DMG400003581	2:39167981-39171496	NonDormant_Control_Feb	NonDormant_DMN_Feb	OK	7.62103	3.52623	-1.11186	-1.84116	0.0006	0.0046172	yes
PGSC0003DMT400009227	PGSC0003DMT400009227	PGSC0003DMG400003583	2:39146987-39150306	NonDormant_Control_Feb	NonDormant_DMN_Feb	OK	44.9553	18.5608	-1.27623	-3.44518	5e-05	0.000520771	yes
PGSC0003DMT400009306	PGSC0003DMT400009306	PGSC0003DMG400003615	2:39961470-39963059	NonDormant_Control_Feb	NonDormant_DMN_Feb	OK	143.982	231.577	0.685603	2.14515	5e-05	0.000520771	yes
PGSC0003DMT400009307	PGSC0003DMT400009307	PGSC0003DMG400003616	2:39923281-39925690	NonDormant_Control_Feb	NonDormant_DMN_Feb	OK	8.02235	17.9835	1.16457	1.45249	0.00345	0.019916	yes
PGSC0003DMT400009317	PGSC0003DMT400009317	PGSC0003DMG401003620	2:39781808-39785494	NonDormant_Control_Feb	NonDormant_DMN_Feb	OK	3.89841	8.29261	1.08894	1.59893	0.0028	0.0167785	yes
PGSC0003DMT400009341	PGSC0003DMT400009341	PGSC0003DMG400003630	2:39622431-39625615	NonDormant_Control_Feb	NonDormant_DMN_Feb	OK	16.0798	22.8497	0.50692	1.35155	0.0043	0.0238354	yes
PGSC0003DMT400009344	PGSC0003DMT400009344	PGSC0003DMG400003632	2:39604670-39605787	NonDormant_Control_Feb	NonDormant_DMN_Feb	OK	712.822	2142.39	1.58761	2.97442	5e-05	0.000520771	yes
PGSC0003DMT400009365	PGSC0003DMT400009365	PGSC0003DMG400003640	2:39385903-39387453	NonDormant_Control_Feb	NonDormant_DMN_Feb	OK	32.3949	6.97964	-2.21454	-4.42721	5e-05	0.000520771	yes
PGSC0003DMT400009406	PGSC0003DMT400009406	PGSC0003DMG400003655	2:39058582-39062821	NonDormant_Control_Feb	NonDormant_DMN_Feb	OK	6.39378	9.89435	0.629936	1.33822	0.00775	0.038284	yes
PGSC0003DMT400009422	PGSC0003DMT400009422	PGSC0003DMG400003661	2:39017814-39020031	NonDormant_Control_Feb	NonDormant_DMN_Feb	OK	7.21316	14.4112	0.998485	1.95947	0.00025	0.00217727	yes
PGSC0003DMT400009439	PGSC0003DMT400009439	PGSC0003DMG400003673	2:39507435-39507824	NonDormant_Control_Feb	NonDormant_DMN_Feb	OK	5.58801	0	#NAME?	#NAME?	0.00025	0.00217727	yes
PGSC0003DMT400009462	PGSC0003DMT400009462	PGSC0003DMG400003688	4:69899471-69900702	NonDormant_Control_Feb	NonDormant_DMN_Feb	OK	48.0514	384.133	2.99896	7.71481	5e-05	0.000520771	yes
PGSC0003DMT400009471	PGSC0003DMT400009471	PGSC0003DMG400003691	4:69909229-69958274	NonDormant_Control_Feb	NonDormant_DMN_Feb	OK	298.44	63.3407	-2.23623	-5.53122	5e-05	0.000520771	yes
PGSC0003DMT400009473	PGSC0003DMT400009473	PGSC0003DMG400003691	4:69909229-69958274	NonDormant_Control_Feb	NonDormant_DMN_Feb	OK	39.6174	4.21625	-3.2321	-1.77305	0.01045	0.0486093	yes
PGSC0003DMT400009474	PGSC0003DMT400009474	PGSC0003DMG400003692	4:69961106-69966740	NonDormant_Control_Feb	NonDormant_DMN_Feb	OK	70.7915	48.9195	-0.533166	-1.69738	0.0005	0.00395527	yes
PGSC0003DMT400009476	PGSC0003DMT400009476	PGSC0003DMG400003693	4:69969120-69973139	NonDormant_Control_Feb	NonDormant_DMN_Feb	OK	158.124	211.727	0.421149	1.30999	0.00855	0.0414197	yes
PGSC0003DMT400009483	PGSC0003DMT400009483	PGSC0003DMG400003697	4:70031827-70033289	NonDormant_Control_Feb	NonDormant_DMN_Feb	OK	54.8154	164.771	1.58781	4.58029	5e-05	0.000520771	yes
PGSC0003DMT400009493	PGSC0003DMT400009493	PGSC0003DMG400003701	4:70149224-70150659	NonDormant_Control_Feb	NonDormant_DMN_Feb	OK	68.8826	24.1663	-1.51114	-4.36816	5e-05	0.000520771	yes
PGSC0003DMT400009495	PGSC0003DMT400009495	PGSC0003DMG400003702	4:70160605-70162394	NonDormant_Control_Feb	NonDormant_DMN_Feb	OK	14.8937	1.57249	-3.24358	-2.45513	0.00065	0.0049433	yes
PGSC0003DMT400009520	PGSC0003DMT400009520	PGSC0003DMG400003714	4:70488260-70492036	NonDormant_Control_Feb	NonDormant_DMN_Feb	OK	9.16722	1.17135	-2.96831	-4.70446	5e-05	0.000520771	yes
PGSC0003DMT400009541	PGSC0003DMT400009541	PGSC0003DMG400003721	4:70565805-70575276	NonDormant_Control_Feb	NonDormant_DMN_Feb	OK	45.538	23.5873	-0.949063	-2.53986	5e-05	0.000520771	yes
PGSC0003DMT400009546	PGSC0003DMT400009546	PGSC0003DMG400003723	4:70588980-70592027	NonDormant_Control_Feb	NonDormant_DMN_Feb	OK	70.8736	38.7933	-0.869439	-2.33331	5e-05	0.000520771	yes
PGSC0003DMT400009549	PGSC0003DMT400009549	PGSC0003DMG400003724	4:70661724-70669838	NonDormant_Control_Feb	NonDormant_DMN_Feb	OK	15.604	11.1122	-0.489774	-1.4864	0.0031	0.0182428	yes
PGSC0003DMT400009556	PGSC0003DMT400009556	PGSC0003DMG400003727	4:70742768-70746351	NonDormant_Control_Feb	NonDormant_DMN_Feb	OK	15.1294	5.85122	-1.37054	-1.63438	0.0053	0.0282635	yes
PGSC0003DMT400009580	PGSC0003DMT400009580	PGSC0003DMG400003735	4:69834641-69840750	NonDormant_Control_Feb	NonDormant_DMN_Feb	OK	23.6374	38.4576	0.702198	2.15919	5e-05	0.000520771	yes
PGSC0003DMT400009581	PGSC0003DMT400009581	PGSC0003DMG400003736	4:69865071-69867174	NonDormant_Control_Feb	NonDormant_DMN_Feb	OK	44.4566	15.1573	-1.55239	-3.93728	5e-05	0.000520771	yes
PGSC0003DMT400009588	PGSC0003DMT400009588	PGSC0003DMG400003740	4:69973793-69978213	NonDormant_Control_Feb	NonDormant_DMN_Feb	OK	179.938	111.125	-0.695311	-2.28063	5e-05	0.000520771	yes
PGSC0003DMT400009601	PGSC0003DMT400009601	PGSC0003DMG402003745	4:70087397-70091269	NonDormant_Control_Feb	NonDormant_DMN_Feb	OK	12.5416	51.6013	2.04068	5.2181	5e-05	0.000520771	yes
PGSC0003DMT400009609	PGSC0003DMT400009609	PGSC0003DMG400003750	4:70194313-70196997	NonDormant_Control_Feb	NonDormant_DMN_Feb	OK	19.4545	7.26411	-1.42124	-2.75829	5e-05	0.000520771	yes
PGSC0003DMT400009620	PGSC0003DMT400009620	PGSC0003DMG400003753	4:70213302-70216843	NonDormant_Control_Feb	NonDormant_DMN_Feb	OK	54.8707	37.4449	-0.551267	-1.39472	0.00685	0.03474	yes
PGSC0003DMT400009621	PGSC0003DMT400009621	CKX4	4:70221728-70227626	NonDormant_Control_Feb	NonDormant_DMN_Feb	OK	4.27216	1.65253	-1.37029	-1.65417	0.0039	0.0220222	yes
PGSC0003DMT400009623	PGSC0003DMT400009623	PGSC0003DMG400003755	4:70250079-70252231	NonDormant_Control_Feb	NonDormant_DMN_Feb	OK	200.061	152.025	-0.396136	-1.27815	0.00995	0.0467309	yes
PGSC0003DMT400009631	PGSC0003DMT400009631	PGSC0003DMG400003759	4:70328362-70331381	NonDormant_Control_Feb	NonDormant_DMN_Feb	OK	74.5656	36.6956	-1.0229	-3.11091	5e-05	0.000520771	yes
PGSC0003DMT400009656	PGSC0003DMT400009656	PGSC0003DMG400003769	4:70544997-70547124	NonDormant_Control_Feb	NonDormant_DMN_Feb	OK	78.6619	40.8285	-0.946088	-2.42484	5e-05	0.000520771	yes
PGSC0003DMT400009660	PGSC0003DMT400009660	PGSC0003DMG400003771	4:70600272-70606494	NonDormant_Control_Feb	NonDormant_DMN_Feb	OK	56.3948	40.2429	-0.486827	-1.53294	0.0013	0.00888237	yes
PGSC0003DMT400009667	PGSC0003DMT400009667	PGSC0003DMG400003774	4:70719032-70724658	NonDormant_Control_Feb	NonDormant_DMN_Feb	OK	23.717	13.3597	-0.828037	-2.11124	5e-05	0.000520771	yes
PGSC0003DMT400009673	PGSC0003DMT400009673	PGSC0003DMG400003775	4:70726753-70730660	NonDormant_Control_Feb	NonDormant_DMN_Feb	OK	29.6992	17.4373	-0.768246	-1.69061	0.00135	0.00916795	yes
PGSC0003DMT400009684	PGSC0003DMT400009684	PGSC0003DMG400003779	4:70756530-70762515	NonDormant_Control_Feb	NonDormant_DMN_Feb	OK	29.2263	17.9068	-0.706761	-1.55749	0.00445	0.0245168	yes
PGSC0003DMT400009695	PGSC0003DMT400009695	PGSC0003DMG400003789	9:50776361-50779892	NonDormant_Control_Feb	NonDormant_DMN_Feb	OK	19.7166	8.43448	-1.22504	-2.71198	5e-05	0.000520771	yes
PGSC0003DMT400009701	PGSC0003DMT400009701	PGSC0003DMG400003793	9:50909153-50914223	NonDormant_Control_Feb	NonDormant_DMN_Feb	OK	12.65	22.6146	0.838117	1.74755	0.0009	0.00651518	yes
PGSC0003DMT400009727	PGSC0003DMT400009727	PGSC0003DMG400003805	9:51176157-51182923	NonDormant_Control_Feb	NonDormant_DMN_Feb	OK	5.02301	18.6186	1.89012	2.58075	5e-05	0.000520771	yes
PGSC0003DMT400009731	PGSC0003DMT400009731	PGSC0003DMG400003807	9:51193048-51198363	NonDormant_Control_Feb	NonDormant_DMN_Feb	OK	37.9883	18.1095	-1.06881	-2.82471	5e-05	0.000520771	yes
PGSC0003DMT400009735	PGSC0003DMT400009735	PGSC0003DMG400003809	9:51246251-51283579	NonDormant_Control_Feb	NonDormant_DMN_Feb	OK	14.4458	23.3007	0.689718	1.44767	0.0034	0.0196707	yes
PGSC0003DMT400009772	PGSC0003DMT400009772	PGSC0003DMG400003826	9:50855627-50857383	NonDormant_Control_Feb	NonDormant_DMN_Feb	OK	864.037	488.046	-0.824076	-2.51748	5e-05	0.000520771	yes
PGSC0003DMT400009784	PGSC0003DMT400009784	PGSC0003DMG402003830	9:50967942-50968411	NonDormant_Control_Feb	NonDormant_DMN_Feb	OK	148.585	87.5073	-0.76381	-1.98369	0.0001	0.000972967	yes
PGSC0003DMT400009802	PGSC0003DMT400009802	PGSC0003DMG400003837	9:51034003-51040084	NonDormant_Control_Feb	NonDormant_DMN_Feb	OK	27.0895	38.0461	0.490013	1.50023	0.00325	0.0189531	yes
PGSC0003DMT400009824	PGSC0003DMT400009824	PGSC0003DMG400003847	9:51322790-51326087	NonDormant_Control_Feb	NonDormant_DMN_Feb	OK	6.92189	16.5071	1.25385	1.54138	0.0028	0.0167785	yes
PGSC0003DMT400009831	PGSC0003DMT400009831	PGSC0003DMG400003849	9:51440681-51443078	NonDormant_Control_Feb	NonDormant_DMN_Feb	OK	44.9245	61.4833	0.452692	1.45819	0.00305	0.0180009	yes
PGSC0003DMT400009848	PGSC0003DMT400009848	PGSC0003DMG400003863	9:5143193-5146624	NonDormant_Control_Feb	NonDormant_DMN_Feb	OK	288.112	463.525	0.686016	1.50134	0.00235	0.0145239	yes
PGSC0003DMT400009860	PGSC0003DMT400009860	PGSC0003DMG400003866	9:4997613-5000435	NonDormant_Control_Feb	NonDormant_DMN_Feb	OK	13.2259	6.38717	-1.05012	-1.82451	0.001	0.00712135	yes
PGSC0003DMT400009864	PGSC0003DMT400009864	PGSC0003DMG400003868	9:4946790-4951876	NonDormant_Control_Feb	NonDormant_DMN_Feb	OK	7.44624	24.3045	1.70664	1.87462	0.00475	0.0258554	yes
PGSC0003DMT400009869	PGSC0003DMT400009869	PGSC0003DMG400003871	9:4914050-4919006	NonDormant_Control_Feb	NonDormant_DMN_Feb	OK	17.2014	10.9787	-0.647823	-1.46175	0.0048	0.0260805	yes
PGSC0003DMT400009924	PGSC0003DMT400009924	PMDR1	9:5129151-5136766	NonDormant_Control_Feb	NonDormant_DMN_Feb	OK	19.6566	13.2807	-0.565684	-1.79143	0.00045	0.00361621	yes
PGSC0003DMT400009948	PGSC0003DMT400009948	PGSC0003DMG400003897	9:4864071-4870265	NonDormant_Control_Feb	NonDormant_DMN_Feb	OK	1.97802	11.0481	2.48167	2.06181	0.0001	0.000972967	yes
PGSC0003DMT400009949	PGSC0003DMT400009949	PGSC0003DMG400003897	9:4864071-4870265	NonDormant_Control_Feb	NonDormant_DMN_Feb	OK	11.911	37.3043	1.64704	3.06708	5e-05	0.000520771	yes
PGSC0003DMT400009952	PGSC0003DMT400009952	PGSC0003DMG400003898	9:4812444-4818046	NonDormant_Control_Feb	NonDormant_DMN_Feb	OK	7.12911	12.4288	0.801889	1.36311	0.00945	0.0448525	yes
PGSC0003DMT400009977	PGSC0003DMT400009977	PGSC0003DMG400003904	9:4552558-4555238	NonDormant_Control_Feb	NonDormant_DMN_Feb	OK	4.61322	1.92041	-1.26436	-1.48812	0.00715	0.0359371	yes
PGSC0003DMT400009998	PGSC0003DMT400009998	PGSC0003DMG400003916	8:53482917-53484590	NonDormant_Control_Feb	NonDormant_DMN_Feb	OK	13.7727	4.06667	-1.75989	-2.57581	0.0001	0.000972967	yes
PGSC0003DMT400010000	PGSC0003DMT400010000	PGSC0003DMG400003918	8:53452919-53460111	NonDormant_Control_Feb	NonDormant_DMN_Feb	OK	7.23489	11.6304	0.684853	1.91401	0.00015	0.00139313	yes
PGSC0003DMT400010009	PGSC0003DMT400010009	PGSC0003DMG402003922	8:53372850-53377532	NonDormant_Control_Feb	NonDormant_DMN_Feb	OK	5.54185	11.2402	1.02023	1.40725	0.00635	0.0327008	yes
PGSC0003DMT400010023	PGSC0003DMT400010023	PGSC0003DMG400003929	8:53249120-53254150	NonDormant_Control_Feb	NonDormant_DMN_Feb	OK	29.1633	19.0898	-0.611355	-1.64442	0.00095	0.00682182	yes
PGSC0003DMT400010028	PGSC0003DMT400010028	PGSC0003DMG400003931	8:53231191-53236677	NonDormant_Control_Feb	NonDormant_DMN_Feb	OK	9.60063	4.55393	-1.07602	-1.83699	0.0008	0.00589432	yes
PGSC0003DMT400010041	PGSC0003DMT400010041	PGSC0003DMG400003936	8:53122119-53127046	NonDormant_Control_Feb	NonDormant_DMN_Feb	OK	7.33874	3.38485	-1.11644	-1.94637	0.0004	0.00326773	yes
PGSC0003DMT400010084	PGSC0003DMT400010084	PGSC0003DMG400003948	8:53398985-53400187	NonDormant_Control_Feb	NonDormant_DMN_Feb	OK	20.8375	60.9141	1.5476	4.18648	5e-05	0.000520771	yes
PGSC0003DMT400010099	PGSC0003DMT400010099	PGSC0003DMG400003956	8:53194840-53197027	NonDormant_Control_Feb	NonDormant_DMN_Feb	OK	12.3968	7.52738	-0.71975	-1.48506	0.00325	0.0189531	yes
PGSC0003DMT400010103	PGSC0003DMT400010103	PGSC0003DMG400003958	8:53160032-53164674	NonDormant_Control_Feb	NonDormant_DMN_Feb	OK	11.5437	6.83182	-0.756762	-1.42709	0.00525	0.0280408	yes
PGSC0003DMT400010109	PGSC0003DMT400010109	PGSC0003DMG400003961	8:53117930-53120914	NonDormant_Control_Feb	NonDormant_DMN_Feb	OK	6.76706	11.7892	0.800863	1.65125	0.00175	0.0113898	yes
PGSC0003DMT400010140	PGSC0003DMT400010140	PGSC0003DMG400003974	11:7369896-7416420	NonDormant_Control_Feb	NonDormant_DMN_Feb	OK	2.28703	7.11823	1.63804	2.08024	0.0002	0.00179377	yes
PGSC0003DMT400010171	PGSC0003DMT400010171	PAT	11:7226253-7229769	NonDormant_Control_Feb	NonDormant_DMN_Feb	OK	152.35	252.673	0.729884	1.62304	0.0024	0.0147783	yes
PGSC0003DMT400010183	PGSC0003DMT400010183	PGSC0003DMG400003988	11:7638999-7644099	NonDormant_Control_Feb	NonDormant_DMN_Feb	OK	48.2846	22.5537	-1.0982	-2.19566	5e-05	0.000520771	yes
PGSC0003DMT400010194	PGSC0003DMT400010194	PGSC0003DMG400003992	11:7504588-7507512	NonDormant_Control_Feb	NonDormant_DMN_Feb	OK	66.7743	146.369	1.13224	3.59996	5e-05	0.000520771	yes
PGSC0003DMT400010294	PGSC0003DMT400010294	PGSC0003DMG401004023	2:43886376-43889920	NonDormant_Control_Feb	NonDormant_DMN_Feb	OK	20.3148	45.1527	1.15228	3.35444	5e-05	0.000520771	yes
PGSC0003DMT400010306	PGSC0003DMT400010306	PGSC0003DMG400004029	2:43539961-43541866	NonDormant_Control_Feb	NonDormant_DMN_Feb	OK	35.4424	17.5336	-1.01536	-2.73459	5e-05	0.000520771	yes
PGSC0003DMT400010308	PGSC0003DMT400010308	PGSC0003DMG400004030	2:43586852-43589172	NonDormant_Control_Feb	NonDormant_DMN_Feb	OK	4.56492	10.0553	1.13929	1.64892	0.0025	0.015279	yes
PGSC0003DMT400010336	PGSC0003DMT400010336	PGSC0003DMG402004033	2:43670819-43680363	NonDormant_Control_Feb	NonDormant_DMN_Feb	OK	9.17047	15.8055	0.785358	1.97889	5e-05	0.000520771	yes
PGSC0003DMT400010343	PGSC0003DMT400010343	PGSC0003DMG400004038	2:43752073-43752931	NonDormant_Control_Feb	NonDormant_DMN_Feb	OK	20.0746	2.78444	-2.84991	-3.35932	5e-05	0.000520771	yes
PGSC0003DMT400010348	PGSC0003DMT400010348	PGSC0003DMG400004041	2:43817863-43819497	NonDormant_Control_Feb	NonDormant_DMN_Feb	OK	30.1563	13.2874	-1.1824	-3.04762	5e-05	0.000520771	yes
PGSC0003DMT400010350	PGSC0003DMT400010350	PGSC0003DMG400004042	2:43860066-43867809	NonDormant_Control_Feb	NonDormant_DMN_Feb	OK	13.2206	38.9981	1.56062	1.82814	0.00435	0.0240575	yes
PGSC0003DMT400010354	PGSC0003DMT400010354	PGSC0003DMG400004043	9:19486115-19506082	NonDormant_Control_Feb	NonDormant_DMN_Feb	OK	22.0785	32.7808	0.570207	1.30919	0.0072	0.036131	yes
PGSC0003DMT400010396	PGSC0003DMT400010396	PGSC0003DMG400004061	6:51136491-51142091	NonDormant_Control_Feb	NonDormant_DMN_Feb	OK	5.84966	10.9822	0.908746	1.78567	0.0003	0.002551	yes
PGSC0003DMT400010408	PGSC0003DMT400010408	PGSC0003DMG402004066	6:51230549-51236191	NonDormant_Control_Feb	NonDormant_DMN_Feb	OK	7.36609	11.3036	0.617818	1.37976	0.00765	0.0378889	yes
PGSC0003DMT400010422	PGSC0003DMT400010422	PGSC0003DMG400004071	6:50967836-50976112	NonDormant_Control_Feb	NonDormant_DMN_Feb	OK	17.7182	8.31861	-1.09082	-3.06952	5e-05	0.000520771	yes
PGSC0003DMT400010466	PGSC0003DMT400010466	PGSC0003DMG400004088	7:11014578-11023102	NonDormant_Control_Feb	NonDormant_DMN_Feb	OK	19.1639	33.363	0.799861	1.79497	0.00075	0.00558358	yes
PGSC0003DMT400010490	PGSC0003DMT400010490	PGSC0003DMG400004098	7:10995788-10998933	NonDormant_Control_Feb	NonDormant_DMN_Feb	OK	27.6267	17.0292	-0.698055	-1.91057	0.0003	0.002551	yes
PGSC0003DMT400010497	PGSC0003DMT400010497	PHA2	7:10832287-10839563	NonDormant_Control_Feb	NonDormant_DMN_Feb	OK	43.8988	58.798	0.421586	1.35484	0.00675	0.0343217	yes
PGSC0003DMT400010518	PGSC0003DMT400010518	SPDSY	5:7752877-7756398	NonDormant_Control_Feb	NonDormant_DMN_Feb	OK	386.635	216.145	-0.838971	-2.41936	5e-05	0.000520771	yes
PGSC0003DMT400010530	PGSC0003DMT400010530	PGSC0003DMG400004115	5:7673123-7676670	NonDormant_Control_Feb	NonDormant_DMN_Feb	OK	28.7952	18.4488	-0.642302	-1.35016	0.0083	0.0404514	yes
PGSC0003DMT400010554	PGSC0003DMT400010554	PGSC0003DMG400004124	5:7831931-7832724	NonDormant_Control_Feb	NonDormant_DMN_Feb	OK	240.134	138.813	-0.790698	-2.58167	5e-05	0.000520771	yes
PGSC0003DMT400010576	PGSC0003DMT400010576	PGSC0003DMG400004131	5:7546928-7548191	NonDormant_Control_Feb	NonDormant_DMN_Feb	OK	26.5109	6.71891	-1.98029	-2.55393	0.0001	0.000972967	yes
PGSC0003DMT400010601	PGSC0003DMT400010601	PGSC0003DMG400004140	4:47780360-47783455	NonDormant_Control_Feb	NonDormant_DMN_Feb	OK	9.45928	14.053	0.571075	1.44734	0.00385	0.0217926	yes
PGSC0003DMT400010624	PGSC0003DMT400010624	PGSC0003DMG400004150	6:3520813-3525995	NonDormant_Control_Feb	NonDormant_DMN_Feb	OK	215.208	156.186	-0.462465	-1.34958	0.00545	0.0289143	yes
PGSC0003DMT400010634	PGSC0003DMT400010634	PGSC0003DMG400004153	6:3432118-3441016	NonDormant_Control_Feb	NonDormant_DMN_Feb	OK	24.4056	12.7008	-0.942293	-2.64314	5e-05	0.000520771	yes
PGSC0003DMT400010652	PGSC0003DMT400010652	PGSC0003DMG400004161	6:3217557-3223588	NonDormant_Control_Feb	NonDormant_DMN_Feb	OK	17.996	7.9607	-1.17671	-2.28326	5e-05	0.000520771	yes
PGSC0003DMT400010656	PGSC0003DMT400010656	PGSC0003DMG400004162	6:3581604-3588931	NonDormant_Control_Feb	NonDormant_DMN_Feb	OK	21.2441	14.1264	-0.588662	-1.42077	0.0068	0.0345276	yes
PGSC0003DMT400010675	PGSC0003DMT400010675	NDA1	6:3231922-3242949	NonDormant_Control_Feb	NonDormant_DMN_Feb	OK	2.39091	7.72404	1.69179	2.00682	5e-05	0.000520771	yes
PGSC0003DMT400010685	PGSC0003DMT400010685	ASN1	6:3211803-3217033	NonDormant_Control_Feb	NonDormant_DMN_Feb	OK	30.5454	44.0971	0.529728	1.58114	0.0017	0.0111225	yes
PGSC0003DMT400010868	PGSC0003DMT400010868	PGSC0003DMG400004254	12:54280053-54291455	NonDormant_Control_Feb	NonDormant_DMN_Feb	OK	6.72656	12.2605	0.866082	1.90956	0.00015	0.00139313	yes
PGSC0003DMT400010881	PGSC0003DMT400010881	PGSC0003DMG400004257	12:54257461-54260310	NonDormant_Control_Feb	NonDormant_DMN_Feb	OK	9.80499	17.333	0.821934	1.72242	0.00085	0.00620678	yes
PGSC0003DMT400010886	PGSC0003DMT400010886	PR-5/319	12:54234235-54235106	NonDormant_Control_Feb	NonDormant_DMN_Feb	OK	12.7204	44.3833	1.80288	3.33381	5e-05	0.000520771	yes
PGSC0003DMT400010906	PGSC0003DMT400010906	PGSC0003DMG400004272	12:61101390-61103964	NonDormant_Control_Feb	NonDormant_DMN_Feb	OK	52.2642	76.5228	0.550067	1.76132	0.00055	0.0042908	yes
PGSC0003DMT400010910	PGSC0003DMT400010910	PGSC0003DMG400004273	12:61084754-61090302	NonDormant_Control_Feb	NonDormant_DMN_Feb	OK	19.2132	32.3275	0.750665	1.50102	0.0028	0.0167785	yes
PGSC0003DMT400010917	PGSC0003DMT400010917	PGSC0003DMG400004276	12:61062515-61065525	NonDormant_Control_Feb	NonDormant_DMN_Feb	OK	2.94691	6.55972	1.15443	1.73109	0.00215	0.013496	yes
PGSC0003DMT400010919	PGSC0003DMT400010919	PGSC0003DMG400004276	12:61062515-61065525	NonDormant_Control_Feb	NonDormant_DMN_Feb	OK	17.8745	32.9836	0.883844	1.3672	0.0073	0.0365227	yes
PGSC0003DMT400010938	PGSC0003DMT400010938	PGSC0003DMG400004283	12:61072512-61074352	NonDormant_Control_Feb	NonDormant_DMN_Feb	OK	39.0526	57.5279	0.558845	1.72992	0.00035	0.0029118	yes
PGSC0003DMT400010941	PGSC0003DMT400010941	PGSC0003DMG400004285	12:61043844-61051033	NonDormant_Control_Feb	NonDormant_DMN_Feb	OK	58.5948	17.756	-1.72246	-5.11569	5e-05	0.000520771	yes
PGSC0003DMT400010957	PGSC0003DMT400010957	PGSC0003DMG400004291	12:6329641-6332333	NonDormant_Control_Feb	NonDormant_DMN_Feb	OK	5.08803	14.3872	1.4996	3.19736	5e-05	0.000520771	yes
PGSC0003DMT400011022	PGSC0003DMT400011022	PGSC0003DMG400004314	8:39257026-39265053	NonDormant_Control_Feb	NonDormant_DMN_Feb	OK	42.7531	58.7502	0.458563	1.50407	0.0025	0.015279	yes
PGSC0003DMT400011042	PGSC0003DMT400011042	PGSC0003DMG400004324	10:18709830-18715157	NonDormant_Control_Feb	NonDormant_DMN_Feb	OK	22.6109	10.8805	-1.05527	-1.71496	0.00205	0.01298	yes
PGSC0003DMT400011046	PGSC0003DMT400011046	PGSC0003DMG400004325	10:18678325-18679281	NonDormant_Control_Feb	NonDormant_DMN_Feb	OK	29.8113	11.6467	-1.35593	-2.55724	5e-05	0.000520771	yes
PGSC0003DMT400011092	PGSC0003DMT400011092	PGSC0003DMG400004340	3:45737801-45743916	NonDormant_Control_Feb	NonDormant_DMN_Feb	OK	3.72752	1.25479	-1.57077	-1.83853	0.002	0.0127188	yes
PGSC0003DMT400011133	PGSC0003DMT400011133	GLN	1:61147269-61152558	NonDormant_Control_Feb	NonDormant_DMN_Feb	OK	18.9027	7.56853	-1.32051	-2.91324	5e-05	0.000520771	yes
PGSC0003DMT400011138	PGSC0003DMT400011138	PGSC0003DMG400004357	1:61220212-61228214	NonDormant_Control_Feb	NonDormant_DMN_Feb	OK	36.8163	69.7305	0.921446	2.79583	5e-05	0.000520771	yes
PGSC0003DMT400011187	PGSC0003DMT400011187	PGSC0003DMG400004379	3:1611045-1615724	NonDormant_Control_Feb	NonDormant_DMN_Feb	OK	23.375	4.47976	-2.38347	-4.0051	5e-05	0.000520771	yes
PGSC0003DMT400011214	PGSC0003DMT400011214,PGSC0003DMT400011217	PGSC0003DMG401004392,PGSC0003DMG402004392	10:10317472-10328952	NonDormant_Control_Feb	NonDormant_DMN_Feb	OK	20.0342	34.0139	0.76366	2.01886	0.0001	0.000972967	yes
PGSC0003DMT400011294	PGSC0003DMT400011294	PGSC0003DMG400004422	10:46034234-46039035	NonDormant_Control_Feb	NonDormant_DMN_Feb	OK	163.854	106.846	-0.616876	-1.99428	5e-05	0.000520771	yes
PGSC0003DMT400011303	PGSC0003DMT400011303	PGSC0003DMG402004423	10:46016892-46023191	NonDormant_Control_Feb	NonDormant_DMN_Feb	OK	3.78746	7.18846	0.924453	2.29415	5e-05	0.000520771	yes
PGSC0003DMT400011347	PGSC0003DMT400011347	PGSC0003DMG400004442	10:46423752-46428129	NonDormant_Control_Feb	NonDormant_DMN_Feb	OK	71.7707	41.6211	-0.786079	-2.33304	5e-05	0.000520771	yes
PGSC0003DMT400011370	PGSC0003DMT400011370	PGSC0003DMG400004454	9:7830573-7835931	NonDormant_Control_Feb	NonDormant_DMN_Feb	OK	25.8485	14.8134	-0.803176	-1.82486	0.0005	0.00395527	yes
PGSC0003DMT400011415	PGSC0003DMT400011415	PGSC0003DMG400004474	8:2929808-2938351	NonDormant_Control_Feb	NonDormant_DMN_Feb	OK	10.7729	3.53012	-1.60962	-2.48543	5e-05	0.000520771	yes
PGSC0003DMT400011462	PGSC0003DMT400011462	PGSC0003DMG400004498	2:21583445-21593698	NonDormant_Control_Feb	NonDormant_DMN_Feb	OK	116.684	165.705	0.506009	1.43372	0.00405	0.0227043	yes
PGSC0003DMT400011464	PGSC0003DMT400011464	PGSC0003DMG400004499	2:21516770-21518822	NonDormant_Control_Feb	NonDormant_DMN_Feb	OK	27.7822	58.3554	1.0707	2.60632	5e-05	0.000520771	yes
PGSC0003DMT400011522	PGSC0003DMT400011522	PGSC0003DMG400004532	1:80558636-80559287	NonDormant_Control_Feb	NonDormant_DMN_Feb	OK	2.98465	36.9697	3.63071	3.46525	0.0002	0.00179377	yes
PGSC0003DMT400011559	PGSC0003DMT400011559	PGSC0003DMG402004545	00:32599727-32615692	NonDormant_Control_Feb	NonDormant_DMN_Feb	OK	24.0399	50.3523	1.06663	1.70145	0.0011	0.00771523	yes
PGSC0003DMT400011562	PGSC0003DMT400011562	PIN2K	3:49913881-49956945	NonDormant_Control_Feb	NonDormant_DMN_Feb	OK	85.5058	1261.53	3.883	6.95407	5e-05	0.000520771	yes
PGSC0003DMT400011633	PGSC0003DMT400011633	PGSC0003DMG400004576	12:59403035-59403954	NonDormant_Control_Feb	NonDormant_DMN_Feb	OK	3.67181	89.9015	4.61378	4.60189	5e-05	0.000520771	yes
PGSC0003DMT400011662	PGSC0003DMT400011662	PGSC0003DMG400004583	12:59505179-59510840	NonDormant_Control_Feb	NonDormant_DMN_Feb	OK	37.8866	86.6407	1.19336	1.71091	0.00095	0.00682182	yes
PGSC0003DMT400011725	PGSC0003DMT400011725	PGSC0003DMG400004601	12:59751789-59764003	NonDormant_Control_Feb	NonDormant_DMN_Feb	OK	5.79678	2.00302	-1.53308	-1.59879	0.0071	0.0357369	yes
PGSC0003DMT400011736	PGSC0003DMT400011736	PAT	12:59818903-59821765	NonDormant_Control_Feb	NonDormant_DMN_Feb	OK	641.99	377.339	-0.766691	-2.47557	5e-05	0.000520771	yes
PGSC0003DMT400011760	PGSC0003DMT400011760	INH2ALPHA	12:59956846-59957601	NonDormant_Control_Feb	NonDormant_DMN_Feb	OK	2.72351	19.1161	2.81124	2.93765	0.0003	0.002551	yes
PGSC0003DMT400011762	PGSC0003DMT400011762	INVINH1	12:59963537-59965495	NonDormant_Control_Feb	NonDormant_DMN_Feb	OK	7.6342	51.7286	2.76041	4.99617	5e-05	0.000520771	yes
PGSC0003DMT400011768	PGSC0003DMT400011768	PGSC0003DMG400004620	12:59978860-59981370	NonDormant_Control_Feb	NonDormant_DMN_Feb	OK	98.541	68.0266	-0.534625	-1.35421	0.0064	0.032901	yes
PGSC0003DMT400011776	PGSC0003DMT400011776	PGSC0003DMG400004623	12:60078200-60081563	NonDormant_Control_Feb	NonDormant_DMN_Feb	OK	2.70042	8.57042	1.66618	2.74129	5e-05	0.000520771	yes
PGSC0003DMT400011781	PGSC0003DMT400011781	PGSC0003DMG400004625	12:60097448-60103242	NonDormant_Control_Feb	NonDormant_DMN_Feb	OK	49.5937	100.762	1.02273	3.14917	5e-05	0.000520771	yes
PGSC0003DMT400011784	PGSC0003DMT400011784	PGSC0003DMG400004628	12:60114901-60124463	NonDormant_Control_Feb	NonDormant_DMN_Feb	OK	13.8924	6.36952	-1.12504	-2.51358	5e-05	0.000520771	yes
PGSC0003DMT400011792	PGSC0003DMT400011792	PGSC0003DMG400004630	12:60134436-60142953	NonDormant_Control_Feb	NonDormant_DMN_Feb	OK	41.0988	68.6582	0.740336	2.38898	5e-05	0.000520771	yes
PGSC0003DMT400011793	PGSC0003DMT400011793	PGSC0003DMG400004631	12:60145104-60148641	NonDormant_Control_Feb	NonDormant_DMN_Feb	OK	3.75448	1.49554	-1.32795	-1.88536	0.00105	0.00742367	yes
PGSC0003DMT400011862	PGSC0003DMT400011862,PGSC0003DMT400011863	PGSC0003DMG400004656	12:59175476-59190182	NonDormant_Control_Feb	NonDormant_DMN_Feb	OK	1.08578	4.03909	1.8953	1.56998	0.00925	0.0440931	yes
PGSC0003DMT400011866	PGSC0003DMT400011866	PGSC0003DMG400004658	12:59254941-59263665	NonDormant_Control_Feb	NonDormant_DMN_Feb	OK	9.01077	12.7178	0.49713	1.38787	0.0046	0.0251903	yes
PGSC0003DMT400011868	PGSC0003DMT400011868	PGSC0003DMG400004660	12:59277124-59280346	NonDormant_Control_Feb	NonDormant_DMN_Feb	OK	7.63231	2.97028	-1.36152	-2.02374	0.0005	0.00395527	yes
PGSC0003DMT400011871	PGSC0003DMT400011871	PGSC0003DMG400004662	12:59294377-59298391	NonDormant_Control_Feb	NonDormant_DMN_Feb	OK	27.002	66.2834	1.29558	3.77183	5e-05	0.000520771	yes
PGSC0003DMT400011905	PGSC0003DMT400011905	PGSC0003DMG400004673	12:59469262-59477690	NonDormant_Control_Feb	NonDormant_DMN_Feb	OK	6.04277	2.2426	-1.43004	-2.79103	5e-05	0.000520771	yes
PGSC0003DMT400011907	PGSC0003DMT400011907	PGSC0003DMG400004674	12:59479180-59484632	NonDormant_Control_Feb	NonDormant_DMN_Feb	OK	189.273	85.3162	-1.14958	-3.57596	5e-05	0.000520771	yes
PGSC0003DMT400011931	PGSC0003DMT400011931	PGSC0003DMG400004682	12:59707433-59711075	NonDormant_Control_Feb	NonDormant_DMN_Feb	OK	51.5915	24.956	-1.04775	-2.32746	5e-05	0.000520771	yes
PGSC0003DMT400011951	PGSC0003DMT400011951	PGSC0003DMG400004691	12:59857201-59862295	NonDormant_Control_Feb	NonDormant_DMN_Feb	OK	25.171	67.5375	1.42393	3.29218	5e-05	0.000520771	yes
PGSC0003DMT400011963	PGSC0003DMT400011963	PGSC0003DMG400004696	12:59994769-60001361	NonDormant_Control_Feb	NonDormant_DMN_Feb	OK	224.261	52.7614	-2.08763	-5.76869	5e-05	0.000520771	yes
PGSC0003DMT400011970	PGSC0003DMT400011970	PGSC0003DMG400004698	12:60024227-60031694	NonDormant_Control_Feb	NonDormant_DMN_Feb	OK	166.54	34.8745	-2.25563	-3.58501	5e-05	0.000520771	yes
PGSC0003DMT400011981	PGSC0003DMT400011981	PGSC0003DMG400004701	12:60065035-60075106	NonDormant_Control_Feb	NonDormant_DMN_Feb	OK	2.52664	6.34397	1.32817	1.76949	0.0004	0.00326773	yes
PGSC0003DMT400011989	PGSC0003DMT400011989	PGSC0003DMG400004704	12:60156990-60163323	NonDormant_Control_Feb	NonDormant_DMN_Feb	OK	23.0778	7.08146	-1.70439	-2.31219	0.00015	0.00139313	yes
PGSC0003DMT400011993	PGSC0003DMT400011993	PGSC0003DMG401004707	12:60183631-60190495	NonDormant_Control_Feb	NonDormant_DMN_Feb	OK	6.05377	1.65433	-1.87159	-3.41926	5e-05	0.000520771	yes
PGSC0003DMT400012000	PGSC0003DMT400012000	PGSC0003DMG400004709	12:60211091-60212744	NonDormant_Control_Feb	NonDormant_DMN_Feb	OK	1.57091	3.75613	1.25765	1.37756	0.00935	0.0444783	yes
PGSC0003DMT400012001	PGSC0003DMT400012001	PGSC0003DMG400004710	12:60213667-60223125	NonDormant_Control_Feb	NonDormant_DMN_Feb	OK	32.0701	16.5063	-0.958208	-2.24889	5e-05	0.000520771	yes
PGSC0003DMT400012014	PGSC0003DMT400012014	PGSC0003DMG401004716	12:60372052-60381561	NonDormant_Control_Feb	NonDormant_DMN_Feb	OK	21.5957	9.45502	-1.19159	-2.45698	5e-05	0.000520771	yes
PGSC0003DMT400012028	PGSC0003DMT400012028	PGSC0003DMG400004719	12:60407098-60409722	NonDormant_Control_Feb	NonDormant_DMN_Feb	OK	4.53187	2.02055	-1.16536	-1.80846	0.0011	0.00771523	yes
PGSC0003DMT400012083	PGSC0003DMT400012083	YABBY1	8:52720194-52723400	NonDormant_Control_Feb	NonDormant_DMN_Feb	OK	49.6495	23.7625	-1.06309	-2.42179	5e-05	0.000520771	yes
PGSC0003DMT400012090	PGSC0003DMT400012090	PGSC0003DMG400004746	8:52575933-52586013	NonDormant_Control_Feb	NonDormant_DMN_Feb	OK	24.7876	9.28777	-1.41622	-1.87977	0.0037	0.0210914	yes
PGSC0003DMT400012094	PGSC0003DMT400012094	PGSC0003DMG400004748	8:52527084-52527668	NonDormant_Control_Feb	NonDormant_DMN_Feb	OK	28.9901	6.36392	-2.18757	-2.54938	5e-05	0.000520771	yes
PGSC0003DMT400012105	PGSC0003DMT400012105	PGSC0003DMG400004753	8:52416887-52421532	NonDormant_Control_Feb	NonDormant_DMN_Feb	OK	4.51648	2.76506	-0.707887	-1.38116	0.00765	0.0378889	yes
PGSC0003DMT400012128	PGSC0003DMT400012128	PGSC0003DMG400004759	8:52292995-52297862	NonDormant_Control_Feb	NonDormant_DMN_Feb	OK	10.3016	1.30266	-2.98334	-2.72036	0.00765	0.0378889	yes
PGSC0003DMT400012159	PGSC0003DMT400012159	PGSC0003DMG400004766	8:52156991-52159082	NonDormant_Control_Feb	NonDormant_DMN_Feb	OK	25.4802	74.9723	1.55698	4.06634	5e-05	0.000520771	yes
PGSC0003DMT400012206	PGSC0003DMT400012206	PGSC0003DMG400004782	8:52840615-52844019	NonDormant_Control_Feb	NonDormant_DMN_Feb	OK	84.2292	60.6423	-0.473997	-1.44785	0.0032	0.0187141	yes
PGSC0003DMT400012208	PGSC0003DMT400012208	PGSC0003DMG400004784	8:52793967-52799142	NonDormant_Control_Feb	NonDormant_DMN_Feb	OK	137.97	97.9157	-0.494748	-1.56973	0.0016	0.0105802	yes
PGSC0003DMT400012216	PGSC0003DMT400012216	PGSC0003DMG400004789	8:52711900-52715991	NonDormant_Control_Feb	NonDormant_DMN_Feb	OK	71.0969	19.6804	-1.85302	-5.48188	5e-05	0.000520771	yes
PGSC0003DMT400012219	PGSC0003DMT400012219	PGSC0003DMG400004792	8:52684486-52691637	NonDormant_Control_Feb	NonDormant_DMN_Feb	OK	6.24111	1.99923	-1.64236	-2.2748	0.00015	0.00139313	yes
PGSC0003DMT400012227	PGSC0003DMT400012227	PGSC0003DMG400004796	8:52538826-52539655	NonDormant_Control_Feb	NonDormant_DMN_Feb	OK	39.8842	10.8032	-1.88435	-3.3681	5e-05	0.000520771	yes
PGSC0003DMT400012233	PGSC0003DMT400012233	PGSC0003DMG400004800	8:52490665-52493044	NonDormant_Control_Feb	NonDormant_DMN_Feb	OK	11.9927	20.6082	0.781059	1.77725	0.00075	0.00558358	yes
PGSC0003DMT400012249	PGSC0003DMT400012249	PGSC0003DMG400004808	8:52375000-52376265	NonDormant_Control_Feb	NonDormant_DMN_Feb	OK	15.3129	44.7469	1.54704	3.51578	5e-05	0.000520771	yes
PGSC0003DMT400012259	PGSC0003DMT400012259	PGSC0003DMG400004811	8:52323374-52336383	NonDormant_Control_Feb	NonDormant_DMN_Feb	OK	13.7016	8.16592	-0.746657	-1.43904	0.00255	0.0155279	yes
PGSC0003DMT400012262	PGSC0003DMT400012262	PGSC0003DMG400004812	8:52288080-52292821	NonDormant_Control_Feb	NonDormant_DMN_Feb	OK	20.8234	33.6377	0.691874	1.7887	0.0008	0.00589432	yes
PGSC0003DMT400012299	PGSC0003DMT400012299	PGSC0003DMG401004821	8:52139593-52143901	NonDormant_Control_Feb	NonDormant_DMN_Feb	OK	9.71996	18.912	0.960281	1.98577	0.00045	0.00361621	yes
PGSC0003DMT400012379	PGSC0003DMT400012379	PGSC0003DMG400004851	6:48655250-48658655	NonDormant_Control_Feb	NonDormant_DMN_Feb	OK	34.3026	18.5624	-0.885935	-1.98401	0.0001	0.000972967	yes
PGSC0003DMT400012383	PGSC0003DMT400012383	PGSC0003DMG400004853	6:48634379-48641311	NonDormant_Control_Feb	NonDormant_DMN_Feb	OK	7.06033	11.4754	0.700739	1.98328	0.00015	0.00139313	yes
PGSC0003DMT400012396	PGSC0003DMT400012396	PGSC0003DMG401004858	6:48542864-48549600	NonDormant_Control_Feb	NonDormant_DMN_Feb	OK	5.29923	2.72276	-0.960709	-1.43628	0.00425	0.0236114	yes
PGSC0003DMT400012413	PGSC0003DMT400012413	PGSC0003DMG400004860	6:48515587-48517771	NonDormant_Control_Feb	NonDormant_DMN_Feb	OK	1.7704	6.40725	1.85563	2.25332	0.00065	0.0049433	yes
PGSC0003DMT400012446	PGSC0003DMT400012446	PGSC0003DMG401004870	6:48287433-48308599	NonDormant_Control_Feb	NonDormant_DMN_Feb	OK	109.066	64.6367	-0.754777	-2.36118	5e-05	0.000520771	yes
PGSC0003DMT400012487	PGSC0003DMT400012487	PGSC0003DMG400004875	6:48933806-48935778	NonDormant_Control_Feb	NonDormant_DMN_Feb	OK	9.53532	0.868883	-3.45605	-3.21451	0.00035	0.0029118	yes
PGSC0003DMT400012522	PGSC0003DMT400012522	PGSC0003DMG400004886	6:48594007-48597215	NonDormant_Control_Feb	NonDormant_DMN_Feb	OK	38.6065	22.0621	-0.807276	-2.42195	5e-05	0.000520771	yes
PGSC0003DMT400012530	PGSC0003DMT400012530	PGSC0003DMG400004888	6:48568766-48584319	NonDormant_Control_Feb	NonDormant_DMN_Feb	OK	34.0445	50.4639	0.567829	1.50596	0.00225	0.0140134	yes
PGSC0003DMT400012540	PGSC0003DMT400012540	PGSC0003DMG401004894	6:48406406-48410102	NonDormant_Control_Feb	NonDormant_DMN_Feb	OK	8.11485	2.54313	-1.67396	-2.5007	5e-05	0.000520771	yes
PGSC0003DMT400012546	PGSC0003DMT400012546	PGSC0003DMG400004897	6:48385839-48387479	NonDormant_Control_Feb	NonDormant_DMN_Feb	OK	1.39583	5.22629	1.90466	1.53745	0.0086	0.0416147	yes
PGSC0003DMT400012547	PGSC0003DMT400012547	PGSC0003DMG400004898	6:48380517-48383025	NonDormant_Control_Feb	NonDormant_DMN_Feb	OK	83.8624	119.418	0.50993	1.65702	0.00085	0.00620678	yes
PGSC0003DMT400012549	PGSC0003DMT400012549	PGSC0003DMG400004899	6:48346461-48351124	NonDormant_Control_Feb	NonDormant_DMN_Feb	OK	26.2965	44.7369	0.766591	2.40827	5e-05	0.000520771	yes
PGSC0003DMT400012566	PGSC0003DMT400012566	PGSC0003DMG400004911	4:66760778-66763460	NonDormant_Control_Feb	NonDormant_DMN_Feb	OK	12.9626	8.39259	-0.627163	-1.61183	0.0019	0.0121913	yes
PGSC0003DMT400012572	PGSC0003DMT400012572	PGSC0003DMG400004915	4:66714020-66723718	NonDormant_Control_Feb	NonDormant_DMN_Feb	OK	19.3371	35.9368	0.894092	2.54469	5e-05	0.000520771	yes
PGSC0003DMT400012579	PGSC0003DMT400012579	PGSC0003DMG400004917	4:66689344-66699317	NonDormant_Control_Feb	NonDormant_DMN_Feb	OK	14.1642	5.26972	-1.42645	-2.89543	5e-05	0.000520771	yes
PGSC0003DMT400012586	PGSC0003DMT400012586	PGSC0003DMG400004919	4:66649176-66651054	NonDormant_Control_Feb	NonDormant_DMN_Feb	OK	19.5051	11.458	-0.767492	-1.82161	0.00025	0.00217727	yes
PGSC0003DMT400012587	PGSC0003DMT400012587	PGSC0003DMG400004920	4:66603351-66610050	NonDormant_Control_Feb	NonDormant_DMN_Feb	OK	29.1265	44.2613	0.603713	1.64219	0.0014	0.00945687	yes
PGSC0003DMT400012588	PGSC0003DMT400012588	PGSC0003DMG400004921	4:66588306-66592245	NonDormant_Control_Feb	NonDormant_DMN_Feb	OK	45.1682	32.6222	-0.469452	-1.38898	0.0058	0.0304103	yes
PGSC0003DMT400012593	PGSC0003DMT400012593	PGSC0003DMG400004923	4:66507792-66512378	NonDormant_Control_Feb	NonDormant_DMN_Feb	OK	173.347	116.015	-0.579355	-1.5762	0.0016	0.0105802	yes
PGSC0003DMT400012621	PGSC0003DMT400012621	PGSC0003DMG400004935	4:66147213-66151680	NonDormant_Control_Feb	NonDormant_DMN_Feb	OK	19.6616	10.4072	-0.9178	-1.83494	0.0001	0.000972967	yes
PGSC0003DMT400012626	PGSC0003DMT400012626	PGSC0003DMG400004938	4:66037008-66046792	NonDormant_Control_Feb	NonDormant_DMN_Feb	OK	3.1162	10.7543	1.78706	1.88826	0.0006	0.0046172	yes
PGSC0003DMT400012666	PGSC0003DMT400012666	PGSC0003DMG400004942	4:66640792-66644140	NonDormant_Control_Feb	NonDormant_DMN_Feb	OK	159.636	115.126	-0.471575	-1.43172	0.00465	0.0254176	yes
PGSC0003DMT400012668	PGSC0003DMT400012668	PGSC0003DMG400004943	4:66548787-66552388	NonDormant_Control_Feb	NonDormant_DMN_Feb	OK	14.7817	7.86912	-0.909534	-2.46129	5e-05	0.000520771	yes
PGSC0003DMT400012702	PGSC0003DMT400012702	PGSC0003DMG400004948	4:66350882-66352780	NonDormant_Control_Feb	NonDormant_DMN_Feb	OK	1.69516	4.92633	1.53909	1.48052	0.00655	0.0335089	yes
PGSC0003DMT400012710	PGSC0003DMT400012710	PGSC0003DMG400004952	4:66257238-66257757	NonDormant_Control_Feb	NonDormant_DMN_Feb	OK	69.7294	33.9788	-1.03713	-2.08975	0.0001	0.000972967	yes
PGSC0003DMT400012718	PGSC0003DMT400012718	PGSC0003DMG400004956	4:66147213-66151680	NonDormant_Control_Feb	NonDormant_DMN_Feb	OK	73.2324	30.6753	-1.2554	-2.71907	5e-05	0.000520771	yes
PGSC0003DMT400012720	PGSC0003DMT400012720	PGSC0003DMG400004957	4:66141901-66144113	NonDormant_Control_Feb	NonDormant_DMN_Feb	OK	18.1316	8.04599	-1.17217	-2.27235	5e-05	0.000520771	yes
PGSC0003DMT400012730	PGSC0003DMT400012730	AAP1	4:66074334-66079024	NonDormant_Control_Feb	NonDormant_DMN_Feb	OK	6.78418	3.40395	-0.994966	-1.50572	0.00465	0.0254176	yes
PGSC0003DMT400012733	PGSC0003DMT400012733	PGSC0003DMG400004963	4:66009710-66013149	NonDormant_Control_Feb	NonDormant_DMN_Feb	OK	3.04833	6.48017	1.08801	2.08478	0.00015	0.00139313	yes
PGSC0003DMT400012744	PGSC0003DMT400012744	PGSC0003DMG400004966	4:65969194-65972929	NonDormant_Control_Feb	NonDormant_DMN_Feb	OK	25.1679	50.9165	1.01655	3.23854	5e-05	0.000520771	yes
PGSC0003DMT400012771	PGSC0003DMT400012771	PGSC0003DMG400004977	12:54001796-54004518	NonDormant_Control_Feb	NonDormant_DMN_Feb	OK	62.0852	35.3659	-0.811892	-2.29129	5e-05	0.000520771	yes
PGSC0003DMT400012777	PGSC0003DMT400012777	PGSC0003DMG402004978	12:53989475-53993626	NonDormant_Control_Feb	NonDormant_DMN_Feb	OK	87.7789	40.3278	-1.1221	-3.1999	5e-05	0.000520771	yes
PGSC0003DMT400012800	PGSC0003DMT400012800	PGSC0003DMG400004986	12:53763959-53768887	NonDormant_Control_Feb	NonDormant_DMN_Feb	OK	294.328	435.355	0.56477	1.43273	0.0051	0.0273957	yes
PGSC0003DMT400012809	PGSC0003DMT400012809	PGSC0003DMG400004992	12:53665930-53670706	NonDormant_Control_Feb	NonDormant_DMN_Feb	OK	89.4972	40.6347	-1.13913	-2.98677	5e-05	0.000520771	yes
PGSC0003DMT400012900	PGSC0003DMT400012900	PGSC0003DMG400005021	12:53447120-53449066	NonDormant_Control_Feb	NonDormant_DMN_Feb	OK	11.2662	5.20724	-1.11341	-2.13146	0.0001	0.000972967	yes
PGSC0003DMT400012925	PGSC0003DMT400012925	PGSC0003DMG400005036	3:2161628-2163714	NonDormant_Control_Feb	NonDormant_DMN_Feb	OK	5.20454	2.08409	-1.32036	-1.63556	0.00425	0.0236114	yes
PGSC0003DMT400012930	PGSC0003DMT400012930	PGSC0003DMG400005038	3:2192571-2195742	NonDormant_Control_Feb	NonDormant_DMN_Feb	OK	5.92425	12.0843	1.02843	1.92769	0.00025	0.00217727	yes
PGSC0003DMT400012953	PGSC0003DMT400012953	PGSC0003DMG400005048	3:2352220-2357891	NonDormant_Control_Feb	NonDormant_DMN_Feb	OK	31.7114	16.9668	-0.902289	-1.81961	0.00105	0.00742367	yes
PGSC0003DMT400012995	PGSC0003DMT400012995	PGSC0003DMG400005062	3:2281927-2284960	NonDormant_Control_Feb	NonDormant_DMN_Feb	OK	17.6112	49.1121	1.47959	3.80899	5e-05	0.000520771	yes
PGSC0003DMT400013022	PGSC0003DMT400013022	PGSC0003DMG402005074	3:2473201-2476884	NonDormant_Control_Feb	NonDormant_DMN_Feb	OK	23.3639	6.03837	-1.95205	-4.16139	5e-05	0.000520771	yes
PGSC0003DMT400013034	PGSC0003DMT400013034	PGSC0003DMG400005079	3:2553131-2557847	NonDormant_Control_Feb	NonDormant_DMN_Feb	OK	52.5574	35.6805	-0.558756	-1.53173	0.00225	0.0140134	yes
PGSC0003DMT400013037	PGSC0003DMT400013037	PGSC0003DMG400005082	3:2582597-2590123	NonDormant_Control_Feb	NonDormant_DMN_Feb	OK	1.60475	10.7582	2.74502	3.22897	5e-05	0.000520771	yes
PGSC0003DMT400013068	PGSC0003DMT400013068	TPX1	7:15434726-15439152	NonDormant_Control_Feb	NonDormant_DMN_Feb	OK	287.844	412.755	0.52	1.66988	0.0008	0.00589432	yes
PGSC0003DMT400013088	PGSC0003DMT400013088	PGSC0003DMG400005106	1:83174208-83178799	NonDormant_Control_Feb	NonDormant_DMN_Feb	OK	49.2898	32.9632	-0.580431	-1.69817	0.0004	0.00326773	yes
PGSC0003DMT400013115	PGSC0003DMT400013115	PGSC0003DMG400005123	1:83146645-83150335	NonDormant_Control_Feb	NonDormant_DMN_Feb	OK	16.3126	6.00719	-1.44122	-3.14536	5e-05	0.000520771	yes
PGSC0003DMT400013116	PGSC0003DMT400013116	PGSC0003DMG400005124	1:83162168-83168260	NonDormant_Control_Feb	NonDormant_DMN_Feb	OK	19.631	31.1393	0.6656	1.70141	0.00055	0.0042908	yes
PGSC0003DMT400013151	PGSC0003DMT400013151	PGSC0003DMG400005136	4:69695256-69700212	NonDormant_Control_Feb	NonDormant_DMN_Feb	OK	24.8746	52.9165	1.08905	3.19941	5e-05	0.000520771	yes
PGSC0003DMT400013154	PGSC0003DMT400013154	PGSC0003DMG400005138	4:69648664-69651989	NonDormant_Control_Feb	NonDormant_DMN_Feb	OK	17.5405	25.4813	0.538752	1.49497	0.00385	0.0217926	yes
PGSC0003DMT400013168	PGSC0003DMT400013168	PGSC0003DMG400005143	4:69588342-69592062	NonDormant_Control_Feb	NonDormant_DMN_Feb	OK	22.3932	10.0519	-1.15559	-2.32272	5e-05	0.000520771	yes
PGSC0003DMT400013169	PGSC0003DMT400013169	PGSC0003DMG400005144	4:69584267-69586719	NonDormant_Control_Feb	NonDormant_DMN_Feb	OK	15.8007	11.176	-0.499577	-1.34759	0.00825	0.0402519	yes
PGSC0003DMT400013187	PGSC0003DMT400013187	PGSC0003DMG400005151	4:69729498-69735105	NonDormant_Control_Feb	NonDormant_DMN_Feb	OK	2.97531	22.7492	2.9347	2.87627	5e-05	0.000520771	yes
PGSC0003DMT400013200	PGSC0003DMT400013200	PGSC0003DMG400005155	4:69690315-69694986	NonDormant_Control_Feb	NonDormant_DMN_Feb	OK	139.027	89.8946	-0.629056	-1.99126	5e-05	0.000520771	yes
PGSC0003DMT400013206	PGSC0003DMT400013206	PGSC0003DMG400005157	4:69672467-69680432	NonDormant_Control_Feb	NonDormant_DMN_Feb	OK	23.4554	54.5049	1.21646	3.68869	5e-05	0.000520771	yes
PGSC0003DMT400013225	PGSC0003DMT400013225	PGSC0003DMG400005163	4:69560179-69568828	NonDormant_Control_Feb	NonDormant_DMN_Feb	OK	27.903	15.2017	-0.876185	-2.1189	0.0002	0.00179377	yes
PGSC0003DMT400013246	PGSC0003DMT400013246	PGSC0003DMG400005175	6:47320056-47325125	NonDormant_Control_Feb	NonDormant_DMN_Feb	OK	27.1538	15.6437	-0.795572	-1.35301	0.00765	0.0378889	yes
PGSC0003DMT400013290	PGSC0003DMT400013290	PGSC0003DMG400005185	6:47314892-47319013	NonDormant_Control_Feb	NonDormant_DMN_Feb	OK	15.1371	2.80766	-2.43065	-1.68071	0.0085	0.0412238	yes
PGSC0003DMT400013294	PGSC0003DMT400013294	PGSC0003DMG400005188	6:47221298-47233877	NonDormant_Control_Feb	NonDormant_DMN_Feb	OK	15.1538	21.0262	0.472511	1.28478	0.01	0.0469244	yes
PGSC0003DMT400013309	PGSC0003DMT400013309	PGSC0003DMG401005194	1:63314038-63318276	NonDormant_Control_Feb	NonDormant_DMN_Feb	OK	6.62852	3.69056	-0.844848	-1.4794	0.0036	0.0206366	yes
PGSC0003DMT400013320	PGSC0003DMT400013320	PGSC0003DMG400005198	1:63220826-63226940	NonDormant_Control_Feb	NonDormant_DMN_Feb	OK	16.2453	33.1458	1.02881	1.90731	0.0004	0.00326773	yes
PGSC0003DMT400013412	PGSC0003DMT400013412	PGSC0003DMG400005232	1:9027177-9031091	NonDormant_Control_Feb	NonDormant_DMN_Feb	OK	116.019	43.3344	-1.42077	-3.02174	5e-05	0.000520771	yes
PGSC0003DMT400013447	PGSC0003DMT400013447	PGSC0003DMG400005247	3:36654352-36660903	NonDormant_Control_Feb	NonDormant_DMN_Feb	OK	16.0932	9.69907	-0.730531	-1.34172	0.0099	0.0465501	yes
PGSC0003DMT400013465	PGSC0003DMT400013465	PGSC0003DMG400005252	3:36373994-36403400	NonDormant_Control_Feb	NonDormant_DMN_Feb	OK	24.9132	35.946	0.52892	1.71455	0.0005	0.00395527	yes
PGSC0003DMT400013477	PGSC0003DMT400013477	PGSC0003DMG400005258	3:36636576-36641414	NonDormant_Control_Feb	NonDormant_DMN_Feb	OK	87.9291	124.167	0.497868	1.62297	0.0011	0.00771523	yes
PGSC0003DMT400013484	PGSC0003DMT400013484	PGSC0003DMG400005260	3:36526876-36544889	NonDormant_Control_Feb	NonDormant_DMN_Feb	OK	10.1571	13.8054	0.442747	1.3601	0.0073	0.0365227	yes
PGSC0003DMT400013622	PGSC0003DMT400013622	PGSC0003DMG400005324	5:35463438-35476894	NonDormant_Control_Feb	NonDormant_DMN_Feb	OK	27.8443	18.7351	-0.571643	-1.29631	0.00855	0.0414197	yes
PGSC0003DMT400013638	PGSC0003DMT400013638	PGSC0003DMG400005331	6:1242103-1247861	NonDormant_Control_Feb	NonDormant_DMN_Feb	OK	13.5998	8.15912	-0.737097	-1.56189	0.002	0.0127188	yes
PGSC0003DMT400013672	PGSC0003DMT400013672	PGSC0003DMG400005346	6:1208987-1222224	NonDormant_Control_Feb	NonDormant_DMN_Feb	OK	9.12255	15.1182	0.728775	1.49615	0.0034	0.0196707	yes
PGSC0003DMT400013703	PGSC0003DMT400013703	PGSC0003DMG400005358	4:30810131-30813261	NonDormant_Control_Feb	NonDormant_DMN_Feb	OK	14.2245	27.5024	0.951179	2.21383	5e-05	0.000520771	yes
PGSC0003DMT400013738	PGSC0003DMT400013738	PGSC0003DMG400005374	7:20458605-20464170	NonDormant_Control_Feb	NonDormant_DMN_Feb	OK	26.856	17.0197	-0.658038	-1.59573	0.00115	0.00800916	yes
PGSC0003DMT400013750	PGSC0003DMT400013750	PGSC0003DMG400005381	8:28473279-28482276	NonDormant_Control_Feb	NonDormant_DMN_Feb	OK	6.21886	1.6676	-1.89888	-3.27915	5e-05	0.000520771	yes
PGSC0003DMT400013828	PGSC0003DMT400013828	PGSC0003DMG400005408	1:74191982-74194344	NonDormant_Control_Feb	NonDormant_DMN_Feb	OK	16.3823	34.1956	1.06167	2.38526	5e-05	0.000520771	yes
PGSC0003DMT400013830	PGSC0003DMT400013830	PGSC0003DMG400005409	1:74176278-74180021	NonDormant_Control_Feb	NonDormant_DMN_Feb	OK	393.062	122.319	-1.68411	-4.68389	5e-05	0.000520771	yes
PGSC0003DMT400013837	PGSC0003DMT400013837	PGSC0003DMG400005415	9:21044071-21045271	NonDormant_Control_Feb	NonDormant_DMN_Feb	OK	66.0684	35.3932	-0.900488	-2.65498	5e-05	0.000520771	yes
PGSC0003DMT400013860	PGSC0003DMT400013860	DIR1	1:23816873-23817628	NonDormant_Control_Feb	NonDormant_DMN_Feb	OK	5.40498	21.6339	2.00093	2.62009	5e-05	0.000520771	yes
PGSC0003DMT400013894	PGSC0003DMT400013894	PGSC0003DMG400005436	8:26949623-26955988	NonDormant_Control_Feb	NonDormant_DMN_Feb	OK	6.18618	16.2081	1.38959	3.11375	5e-05	0.000520771	yes
PGSC0003DMT400013895	PGSC0003DMT400013895	PGSC0003DMG400005437	8:27113143-27114590	NonDormant_Control_Feb	NonDormant_DMN_Feb	OK	3.31321	9.26575	1.48368	2.13832	0.00025	0.00217727	yes
PGSC0003DMT400013906	PGSC0003DMT400013906	PGSC0003DMG400005442	7:48224117-48225712	NonDormant_Control_Feb	NonDormant_DMN_Feb	OK	62.0421	37.2781	-0.73492	-1.4406	0.00495	0.0267369	yes
PGSC0003DMT400013942	PGSC0003DMT400013942	PGSC0003DMG400005456	10:14783541-14786986	NonDormant_Control_Feb	NonDormant_DMN_Feb	OK	8.14618	13.174	0.693494	1.42432	0.0061	0.0316649	yes
PGSC0003DMT400013990	PGSC0003DMT400013990	PGSC0003DMG400005484	7:11635578-11640862	NonDormant_Control_Feb	NonDormant_DMN_Feb	OK	5.99943	11.5086	0.939809	1.65104	0.0017	0.0111225	yes
PGSC0003DMT400014006	PGSC0003DMT400014006	PGSC0003DMG400005494	8:43760203-43763876	NonDormant_Control_Feb	NonDormant_DMN_Feb	OK	4.29433	1.72862	-1.31281	-1.61609	0.0046	0.0251903	yes
PGSC0003DMT400014097	PGSC0003DMT400014097	PGSC0003DMG400005528	10:5054699-5056343	NonDormant_Control_Feb	NonDormant_DMN_Feb	OK	16.6923	9.39267	-0.829572	-1.86362	0.0004	0.00326773	yes
PGSC0003DMT400014188	PGSC0003DMT400014188	PGSC0003DMG400005563	5:29393-38843	NonDormant_Control_Feb	NonDormant_DMN_Feb	OK	31.7664	6.29633	-2.33492	-3.35889	5e-05	0.000520771	yes
PGSC0003DMT400014212	PGSC0003DMT400014212	PGSC0003DMG400005571	1:86741751-86750553	NonDormant_Control_Feb	NonDormant_DMN_Feb	OK	78.0024	51.3579	-0.602932	-1.53338	0.00255	0.0155279	yes
PGSC0003DMT400014232	PGSC0003DMT400014232	PGSC0003DMG400005580	4:60879014-60880900	NonDormant_Control_Feb	NonDormant_DMN_Feb	OK	24.9322	7.00505	-1.83154	-3.97737	5e-05	0.000520771	yes
PGSC0003DMT400014303	PGSC0003DMT400014303	PGSC0003DMG400005611	3:59378860-59382068	NonDormant_Control_Feb	NonDormant_DMN_Feb	OK	38.8422	18.8115	-1.04601	-2.83373	5e-05	0.000520771	yes
PGSC0003DMT400014343	PGSC0003DMT400014343	PGSC0003DMG403005624	3:59144588-59158719	NonDormant_Control_Feb	NonDormant_DMN_Feb	OK	16.7976	26.8653	0.677486	1.69664	0.00085	0.00620678	yes
PGSC0003DMT400014351	PGSC0003DMT400014351	PGSC0003DMG400005627	3:59062862-59067892	NonDormant_Control_Feb	NonDormant_DMN_Feb	OK	42.7873	106.515	1.3158	3.81984	5e-05	0.000520771	yes
PGSC0003DMT400014352	PGSC0003DMT400014352	PGSC0003DMG400005628	3:59055554-59057429	NonDormant_Control_Feb	NonDormant_DMN_Feb	OK	43.1109	26.6343	-0.694769	-2.13007	5e-05	0.000520771	yes
PGSC0003DMT400014384	PGSC0003DMT400014384	PGSC0003DMG400005642	3:58776256-58799805	NonDormant_Control_Feb	NonDormant_DMN_Feb	OK	504.759	301.701	-0.742476	-1.87915	0.0001	0.000972967	yes
PGSC0003DMT400014408	PGSC0003DMT400014408	PGSC0003DMG400005653	3:58561958-58564983	NonDormant_Control_Feb	NonDormant_DMN_Feb	OK	54.9269	36.7916	-0.578139	-1.72548	0.001	0.00712135	yes
PGSC0003DMT400014415	PGSC0003DMT400014415	PGSC0003DMG400005656	3:58543889-58546871	NonDormant_Control_Feb	NonDormant_DMN_Feb	OK	204.175	145.935	-0.484478	-1.42847	0.0043	0.0238354	yes
PGSC0003DMT400014419	PGSC0003DMT400014419	PGSC0003DMG401005658	3:58509544-58511616	NonDormant_Control_Feb	NonDormant_DMN_Feb	OK	396.56	280.576	-0.499147	-1.41961	0.0045	0.0247406	yes
PGSC0003DMT400014431	PGSC0003DMT400014431	PGSC0003DMG400005661	3:58460064-58463212	NonDormant_Control_Feb	NonDormant_DMN_Feb	OK	59.3775	275.301	2.21302	6.31414	5e-05	0.000520771	yes
PGSC0003DMT400014441	PGSC0003DMT400014441	PGSC0003DMG400005665	3:58419391-58421451	NonDormant_Control_Feb	NonDormant_DMN_Feb	OK	108.676	76.976	-0.497548	-1.61689	0.00105	0.00742367	yes
PGSC0003DMT400014444	PGSC0003DMT400014444	PGSC0003DMG400005667	3:58362477-58366113	NonDormant_Control_Feb	NonDormant_DMN_Feb	OK	15.3718	9.05839	-0.762962	-1.60289	0.0023	0.0142678	yes
PGSC0003DMT400014493	PGSC0003DMT400014493	PGSC0003DMG400005677	3:58099196-58107200	NonDormant_Control_Feb	NonDormant_DMN_Feb	OK	129.741	205.186	0.661301	1.98759	5e-05	0.000520771	yes
PGSC0003DMT400014552	PGSC0003DMT400014552	PGSC0003DMG400005696	3:59396245-59407868	NonDormant_Control_Feb	NonDormant_DMN_Feb	OK	3.79455	1.08941	-1.80038	-1.76666	0.00575	0.0301977	yes
PGSC0003DMT400014553	PGSC0003DMT400014553	PGSC0003DMG400005697	3:59350704-59354519	NonDormant_Control_Feb	NonDormant_DMN_Feb	OK	7.56516	2.3974	-1.6579	-2.88325	5e-05	0.000520771	yes
PGSC0003DMT400014559	PGSC0003DMT400014559	PGSC0003DMG402005699	3:59301678-59310863	NonDormant_Control_Feb	NonDormant_DMN_Feb	OK	8.7279	14.9144	0.772996	1.78125	0.00035	0.0029118	yes
PGSC0003DMT400014566	PGSC0003DMT400014566	PGSC0003DMG400005702	3:59253361-59254133	NonDormant_Control_Feb	NonDormant_DMN_Feb	OK	5.76993	12.8005	1.14958	1.45563	0.00835	0.0406468	yes
PGSC0003DMT400014614	PGSC0003DMT400014614	PGSC0003DMG400005713	3:59005381-59009730	NonDormant_Control_Feb	NonDormant_DMN_Feb	OK	22.7139	12.9091	-0.81518	-2.11422	5e-05	0.000520771	yes
PGSC0003DMT400014620	PGSC0003DMT400014620	PGSC0003DMG400005717	3:58974287-58975059	NonDormant_Control_Feb	NonDormant_DMN_Feb	OK	18.8069	30.5291	0.69892	1.39133	0.00575	0.0301977	yes
PGSC0003DMT400014630	PGSC0003DMT400014630	PGSC0003DMG400005719	3:58921447-58922603	NonDormant_Control_Feb	NonDormant_DMN_Feb	OK	111.266	235.936	1.08438	3.36027	5e-05	0.000520771	yes
PGSC0003DMT400014637	PGSC0003DMT400014637	PGSC0003DMG403005720	3:58899191-58902545	NonDormant_Control_Feb	NonDormant_DMN_Feb	OK	33.8016	13.7062	-1.30226	-3.11713	5e-05	0.000520771	yes
PGSC0003DMT400014646	PGSC0003DMT400014646	PGSC0003DMG400005722	3:58864977-58874171	NonDormant_Control_Feb	NonDormant_DMN_Feb	OK	2.37986	9.29374	1.96539	2.21225	5e-05	0.000520771	yes
PGSC0003DMT400014686	PGSC0003DMT400014686	PGSC0003DMG400005731	3:58657833-58664899	NonDormant_Control_Feb	NonDormant_DMN_Feb	OK	208.278	454.568	1.12598	2.1355	0.0005	0.00395527	yes
PGSC0003DMT400014692	PGSC0003DMT400014692	PGSC0003DMG402005733	3:58637659-58641493	NonDormant_Control_Feb	NonDormant_DMN_Feb	OK	37.132	23.9903	-0.63021	-1.93672	0.0001	0.000972967	yes
PGSC0003DMT400014700	PGSC0003DMT400014700	PGSC0003DMG400005735	3:58608156-58613646	NonDormant_Control_Feb	NonDormant_DMN_Feb	OK	128.503	69.871	-0.879032	-2.76425	5e-05	0.000520771	yes
PGSC0003DMT400014712	PGSC0003DMT400014712	PGSC0003DMG400005738	3:58527209-58533807	NonDormant_Control_Feb	NonDormant_DMN_Feb	OK	12.1556	40.7893	1.74657	2.32157	0.0001	0.000972967	yes
PGSC0003DMT400014713	PGSC0003DMT400014713	PGSC0003DMG400005738	3:58527209-58533807	NonDormant_Control_Feb	NonDormant_DMN_Feb	OK	8.6099	26.7285	1.63431	2.30722	0.00035	0.0029118	yes
PGSC0003DMT400014747	PGSC0003DMT400014747	PGSC0003DMG400005748	3:58301449-58303062	NonDormant_Control_Feb	NonDormant_DMN_Feb	OK	225.325	98.5038	-1.19376	-3.75008	5e-05	0.000520771	yes
PGSC0003DMT400014752	PGSC0003DMT400014752	PGSC0003DMG400005750	3:58250314-58254563	NonDormant_Control_Feb	NonDormant_DMN_Feb	OK	35.1816	17.2371	-1.0293	-3.09646	5e-05	0.000520771	yes
PGSC0003DMT400014794	PGSC0003DMT400014794	PGSC0003DMG400005773	8:4737379-4744925	NonDormant_Control_Feb	NonDormant_DMN_Feb	OK	11.3408	28.0226	1.30507	2.05934	0.0001	0.000972967	yes
PGSC0003DMT400014809	PGSC0003DMT400014809	PGSC0003DMG400005780	8:4860553-4864632	NonDormant_Control_Feb	NonDormant_DMN_Feb	OK	13.4906	6.05051	-1.15683	-1.80988	0.0006	0.0046172	yes
PGSC0003DMT400014823	PGSC0003DMT400014823	PGSC0003DMG400005789	8:5085556-5087038	NonDormant_Control_Feb	NonDormant_DMN_Feb	OK	6.99878	11.9824	0.775736	1.46459	0.00485	0.026299	yes
PGSC0003DMT400014826	PGSC0003DMT400014826	PGSC0003DMG400005791	8:5140155-5145695	NonDormant_Control_Feb	NonDormant_DMN_Feb	OK	21.9708	12.4319	-0.821542	-1.43344	0.00575	0.0301977	yes
PGSC0003DMT400014830	PGSC0003DMT400014830	PGSC0003DMG400005793	8:5151642-5157494	NonDormant_Control_Feb	NonDormant_DMN_Feb	OK	28.5327	41.8016	0.55094	1.61231	0.0015	0.0100155	yes
PGSC0003DMT400014852	PGSC0003DMT400014852	NIP	8:5436432-5440112	NonDormant_Control_Feb	NonDormant_DMN_Feb	OK	3.2905	7.08527	1.10652	1.5859	0.0056	0.0295556	yes
PGSC0003DMT400014934	PGSC0003DMT400014934	PGSC0003DMG401005827	8:4926183-4943308	NonDormant_Control_Feb	NonDormant_DMN_Feb	OK	0.000294762	11.0945	15.1999	0.00198412	0.00875	0.0421815	yes
PGSC0003DMT400014937	PGSC0003DMT400014937	PGSC0003DMG402005827	8:4926183-4943308	NonDormant_Control_Feb	NonDormant_DMN_Feb	OK	13.8693	23.2318	0.744203	1.90404	0.0002	0.00179377	yes
PGSC0003DMT400014973	PGSC0003DMT400014973	PGSC0003DMG400005843	8:5221540-5225002	NonDormant_Control_Feb	NonDormant_DMN_Feb	OK	53.2602	26.2299	-1.02184	-1.82766	0.00025	0.00217727	yes
PGSC0003DMT400014976	PGSC0003DMT400014976	PGSC0003DMG400005844	8:5249371-5252639	NonDormant_Control_Feb	NonDormant_DMN_Feb	OK	11.2617	38.0305	1.75574	3.9096	5e-05	0.000520771	yes
PGSC0003DMT400015017	PGSC0003DMT400015017	PGSC0003DMG400005860	8:5557761-5560545	NonDormant_Control_Feb	NonDormant_DMN_Feb	OK	1.84329	16.2479	3.13989	3.62344	5e-05	0.000520771	yes
PGSC0003DMT400015056	PGSC0003DMT400015056	PGSC0003DMG401005881	6:54802312-54804767	NonDormant_Control_Feb	NonDormant_DMN_Feb	OK	425.442	205.629	-1.04892	-1.88402	0.0004	0.00326773	yes
PGSC0003DMT400015058	PGSC0003DMT400015058	PGSC0003DMG402005881	6:54800227-54802111	NonDormant_Control_Feb	NonDormant_DMN_Feb	OK	16.3197	36.2968	1.15322	2.1328	0.00055	0.0042908	yes
PGSC0003DMT400015070	PGSC0003DMT400015070	PGSC0003DMG400005888	6:54763254-54772421	NonDormant_Control_Feb	NonDormant_DMN_Feb	OK	13.6984	25.8976	0.918814	2.44866	5e-05	0.000520771	yes
PGSC0003DMT400015074	PGSC0003DMT400015074	PGSC0003DMG400005889	6:54754195-54762005	NonDormant_Control_Feb	NonDormant_DMN_Feb	OK	42.6545	116.476	1.44926	4.58089	5e-05	0.000520771	yes
PGSC0003DMT400015075	PGSC0003DMT400015075	PGSC0003DMG400005890	6:54752175-54753353	NonDormant_Control_Feb	NonDormant_DMN_Feb	OK	13.1569	5.2319	-1.33041	-1.49514	0.0067	0.0341201	yes
PGSC0003DMT400015083	PGSC0003DMT400015083	PGSC0003DMG400005894	6:54681011-54687520	NonDormant_Control_Feb	NonDormant_DMN_Feb	OK	24.6113	17.275	-0.510642	-1.43593	0.00425	0.0236114	yes
PGSC0003DMT400015091	PGSC0003DMT400015091	PGSC0003DMG400005899	6:54630495-54631625	NonDormant_Control_Feb	NonDormant_DMN_Feb	OK	23.4204	9.33248	-1.32743	-2.59919	5e-05	0.000520771	yes
PGSC0003DMT400015093	PGSC0003DMT400015093	PGSC0003DMG400005901	6:54605425-54607144	NonDormant_Control_Feb	NonDormant_DMN_Feb	OK	25.5715	8.56741	-1.57761	-3.68237	5e-05	0.000520771	yes
PGSC0003DMT400015102	PGSC0003DMT400015102	PGSC0003DMG400005904	6:54538720-54540550	NonDormant_Control_Feb	NonDormant_DMN_Feb	OK	2.52356	6.13863	1.28246	1.73539	0.00205	0.01298	yes
PGSC0003DMT400015148	PGSC0003DMT400015148	PGSC0003DMG400005915	6:54292148-54295237	NonDormant_Control_Feb	NonDormant_DMN_Feb	OK	53.5755	40.6205	-0.399363	-1.31712	0.00875	0.0421815	yes
PGSC0003DMT400015183	PGSC0003DMT400015183	BEL5	6:54709881-54713896	NonDormant_Control_Feb	NonDormant_DMN_Feb	OK	10.8426	19.0474	0.812888	2.1968	5e-05	0.000520771	yes
PGSC0003DMT400015184	PGSC0003DMT400015184	PGSC0003DMG400005931	6:54670202-54676242	NonDormant_Control_Feb	NonDormant_DMN_Feb	OK	728.385	400.045	-0.864541	-1.86413	0.0002	0.00179377	yes
PGSC0003DMT400015207	PGSC0003DMT400015207	PGSC0003DMG402005938	6:54460952-54476813	NonDormant_Control_Feb	NonDormant_DMN_Feb	OK	13.9886	24.6474	0.817184	1.32046	0.00905	0.0433356	yes
PGSC0003DMT400015224	PGSC0003DMT400015224	PGSC0003DMG402005942	6:54342719-54347242	NonDormant_Control_Feb	NonDormant_DMN_Feb	OK	3.60283	0.818879	-2.13741	-2.0436	0.00105	0.00742367	yes
PGSC0003DMT400015244	PGSC0003DMT400015244	PGSC0003DMG400005948	6:54214018-54216952	NonDormant_Control_Feb	NonDormant_DMN_Feb	OK	15.2674	4.98013	-1.6162	-2.06761	0.0012	0.00830006	yes
PGSC0003DMT400015265	PGSC0003DMT400015265	PGSC0003DMG400005955	4:2185819-2194214	NonDormant_Control_Feb	NonDormant_DMN_Feb	OK	31.3703	17.6307	-0.831307	-2.24018	5e-05	0.000520771	yes
PGSC0003DMT400015281	PGSC0003DMT400015281	PGSC0003DMG400005960	4:2047608-2050163	NonDormant_Control_Feb	NonDormant_DMN_Feb	OK	101.417	12.1598	-3.06011	-4.90478	5e-05	0.000520771	yes
PGSC0003DMT400015301	PGSC0003DMT400015301	PGSC0003DMG400005967	4:1930640-1936214	NonDormant_Control_Feb	NonDormant_DMN_Feb	OK	6.56749	3.54555	-0.889331	-1.4092	0.00845	0.0410298	yes
PGSC0003DMT400015349	PGSC0003DMT400015349	PGSC0003DMG400005987	4:2110960-2114650	NonDormant_Control_Feb	NonDormant_DMN_Feb	OK	19.8216	12.3936	-0.677479	-1.93929	0.0001	0.000972967	yes
PGSC0003DMT400015350	PGSC0003DMT400015350	PGSC0003DMG400005988	4:2063368-2064790	NonDormant_Control_Feb	NonDormant_DMN_Feb	OK	2.50206	13.2593	2.40582	2.54182	0.0004	0.00326773	yes
PGSC0003DMT400015365	PGSC0003DMT400015365	PGSC0003DMG400005994	4:1969413-1973653	NonDormant_Control_Feb	NonDormant_DMN_Feb	OK	117.156	81.234	-0.528273	-1.68976	0.0006	0.0046172	yes
PGSC0003DMT400015424	PGSC0003DMT400015424	PGSC0003DMG400006020	11:8476419-8483261	NonDormant_Control_Feb	NonDormant_DMN_Feb	OK	45.9936	16.2265	-1.50308	-2.71368	0.00015	0.00139313	yes
PGSC0003DMT400015439	PGSC0003DMT400015439	PGSC0003DMG400006027	11:8190837-8193338	NonDormant_Control_Feb	NonDormant_DMN_Feb	OK	10.6463	3.70466	-1.52293	-3.02366	5e-05	0.000520771	yes
PGSC0003DMT400015500	PGSC0003DMT400015500	PGSC0003DMG402006052	11:8375042-8377432	NonDormant_Control_Feb	NonDormant_DMN_Feb	OK	37.6924	19.3765	-0.959969	-1.68466	0.0017	0.0111225	yes
PGSC0003DMT400015576	PGSC0003DMT400015576	PGSC0003DMG400006081	9:55016136-55018443	NonDormant_Control_Feb	NonDormant_DMN_Feb	OK	19.9791	10.5998	-0.914454	-2.35331	5e-05	0.000520771	yes
PGSC0003DMT400015582	PGSC0003DMT400015582	PGSC0003DMG400006083	9:55141942-55143603	NonDormant_Control_Feb	NonDormant_DMN_Feb	OK	10.4226	37.8506	1.8606	4.19241	5e-05	0.000520771	yes
PGSC0003DMT400015596	PGSC0003DMT400015596	PGSC0003DMG400006089	9:55235680-55239863	NonDormant_Control_Feb	NonDormant_DMN_Feb	OK	49.1055	84.1979	0.777899	2.50576	5e-05	0.000520771	yes
PGSC0003DMT400015597	PGSC0003DMT400015597	PGSC0003DMG400006090	9:55247741-55252564	NonDormant_Control_Feb	NonDormant_DMN_Feb	OK	2.63581	5.88565	1.15896	1.22966	0.00655	0.0335089	yes
PGSC0003DMT400015610	PGSC0003DMT400015610	PGSC0003DMG400006093	9:55351419-55354606	NonDormant_Control_Feb	NonDormant_DMN_Feb	OK	49.2541	16.3097	-1.59451	-3.82371	5e-05	0.000520771	yes
PGSC0003DMT400015638	PGSC0003DMT400015638	PGSC0003DMG400006104	9:55116196-55120131	NonDormant_Control_Feb	NonDormant_DMN_Feb	OK	180.425	110.672	-0.705104	-2.17288	5e-05	0.000520771	yes
PGSC0003DMT400015644	PGSC0003DMT400015644	PGSC0003DMG400006106	9:55159269-55165549	NonDormant_Control_Feb	NonDormant_DMN_Feb	OK	8.10106	21.4951	1.40782	2.95767	5e-05	0.000520771	yes
PGSC0003DMT400015655	PGSC0003DMT400015655	PGSC0003DMG400006108	9:55295053-55296824	NonDormant_Control_Feb	NonDormant_DMN_Feb	OK	58.165	15.2354	-1.93273	-4.60279	5e-05	0.000520771	yes
PGSC0003DMT400015682	PGSC0003DMT400015682	PGSC0003DMG400006127	7:44269968-44273710	NonDormant_Control_Feb	NonDormant_DMN_Feb	OK	11.209	18.9804	0.759853	1.53378	0.00245	0.0150309	yes
PGSC0003DMT400015695	PGSC0003DMT400015695	PGSC0003DMG400006132	7:44497176-44500780	NonDormant_Control_Feb	NonDormant_DMN_Feb	OK	8.18982	18.7094	1.19186	2.84657	5e-05	0.000520771	yes
PGSC0003DMT400015734	PGSC0003DMT400015734	PGSC0003DMG401006147	7:44323490-44329636	NonDormant_Control_Feb	NonDormant_DMN_Feb	OK	83.6451	34.0897	-1.29494	-3.89829	5e-05	0.000520771	yes
PGSC0003DMT400015737	PGSC0003DMT400015737	PGSC0003DMG402006147	7:44330569-44335807	NonDormant_Control_Feb	NonDormant_DMN_Feb	OK	151.885	231.323	0.606929	1.96694	0.0001	0.000972967	yes
PGSC0003DMT400015741	PGSC0003DMT400015741	PGSC0003DMG400006150	7:44394988-44402793	NonDormant_Control_Feb	NonDormant_DMN_Feb	OK	5.16293	3.36628	-0.617035	-1.43319	0.0047	0.0256396	yes
PGSC0003DMT400015754	PGSC0003DMT400015754	PGSC0003DMG400006155	7:44501931-44507039	NonDormant_Control_Feb	NonDormant_DMN_Feb	OK	2.69113	8.0728	1.58486	2.24833	0.00015	0.00139313	yes
PGSC0003DMT400015760	PGSC0003DMT400015760	PGSC0003DMG400006158	7:44587545-44589710	NonDormant_Control_Feb	NonDormant_DMN_Feb	OK	21.8028	56.3088	1.36884	4.23642	5e-05	0.000520771	yes
PGSC0003DMT400015764	PGSC0003DMT400015764	PGSC0003DMG400006161	7:44669877-44693245	NonDormant_Control_Feb	NonDormant_DMN_Feb	OK	5.55751	1.47344	-1.91525	-2.1466	0.0016	0.0105802	yes
PGSC0003DMT400015787	PGSC0003DMT400015787	PGSC0003DMG400006171	1:87569990-87573211	NonDormant_Control_Feb	NonDormant_DMN_Feb	OK	66.16	35.7834	-0.886669	-2.61709	5e-05	0.000520771	yes
PGSC0003DMT400015803	PGSC0003DMT400015803	PGSC0003DMG400006176	1:87438015-87439876	NonDormant_Control_Feb	NonDormant_DMN_Feb	OK	8.59088	38.0599	2.1474	4.95942	5e-05	0.000520771	yes
PGSC0003DMT400015811	PGSC0003DMT400015811	PGSC0003DMG400006179	1:87319693-87323981	NonDormant_Control_Feb	NonDormant_DMN_Feb	OK	5.20905	14.5166	1.47861	3.15811	5e-05	0.000520771	yes
PGSC0003DMT400015813	PGSC0003DMT400015813	PGSC0003DMG400006180	1:87316006-87318162	NonDormant_Control_Feb	NonDormant_DMN_Feb	OK	6.23341	1.36452	-2.19163	-2.19392	0.00035	0.0029118	yes
PGSC0003DMT400015824	PGSC0003DMT400015824	PGSC0003DMG400006183	1:87631163-87632633	NonDormant_Control_Feb	NonDormant_DMN_Feb	OK	33.2931	22.8672	-0.541944	-1.32771	0.00805	0.0394756	yes
PGSC0003DMT400015825	PGSC0003DMT400015825	PGSC0003DMG400006184	1:87621467-87623667	NonDormant_Control_Feb	NonDormant_DMN_Feb	OK	347.049	565.944	0.70552	1.96962	0.0002	0.00179377	yes
PGSC0003DMT400015827	PGSC0003DMT400015827	PGSC0003DMG400006185	1:87619564-87621021	NonDormant_Control_Feb	NonDormant_DMN_Feb	OK	15.1238	25.3409	0.744648	1.37647	0.0069	0.0349354	yes
PGSC0003DMT400015837	PGSC0003DMT400015837	PGSC0003DMG400006189	1:87542093-87549232	NonDormant_Control_Feb	NonDormant_DMN_Feb	OK	35.7236	23.1829	-0.623814	-1.65117	0.0013	0.00888237	yes
PGSC0003DMT400015838	PGSC0003DMT400015838	PGSC0003DMG400006190	1:87533713-87537406	NonDormant_Control_Feb	NonDormant_DMN_Feb	OK	7.61357	2.64706	-1.52418	-1.85259	0.00085	0.00620678	yes
PGSC0003DMT400015849	PGSC0003DMT400015849	PGSC0003DMG400006193	1:87397427-87400764	NonDormant_Control_Feb	NonDormant_DMN_Feb	OK	104.683	52.8714	-0.985461	-3.19185	5e-05	0.000520771	yes
PGSC0003DMT400015856	PGSC0003DMT400015856	PGSC0003DMG402006195	1:87385750-87387533	NonDormant_Control_Feb	NonDormant_DMN_Feb	OK	29.785	19.9569	-0.577698	-1.63444	0.001	0.00712135	yes
PGSC0003DMT400015865	PGSC0003DMT400015865	PGSC0003DMG401006199	1:87351049-87352477	NonDormant_Control_Feb	NonDormant_DMN_Feb	OK	22.2251	35.8896	0.691375	1.62075	0.0017	0.0111225	yes
PGSC0003DMT400015871	PGSC0003DMT400015871	PGSC0003DMG400006201	1:87313356-87315412	NonDormant_Control_Feb	NonDormant_DMN_Feb	OK	47.3666	15.428	-1.61832	-4.26327	5e-05	0.000520771	yes
PGSC0003DMT400015892	PGSC0003DMT400015892	PGSC0003DMG400006211	10:42448623-42453655	NonDormant_Control_Feb	NonDormant_DMN_Feb	OK	1.05369	5.7356	2.4445	2.32626	0.0003	0.002551	yes
PGSC0003DMT400015997	PGSC0003DMT400015997	PGSC0003DMG400006257	9:9722427-9728482	NonDormant_Control_Feb	NonDormant_DMN_Feb	OK	15.3052	10.6296	-0.525928	-1.42126	0.00515	0.0276109	yes
PGSC0003DMT400016069	PGSC0003DMT400016069	PGSC0003DMG400006283	1:60512077-60518862	NonDormant_Control_Feb	NonDormant_DMN_Feb	OK	94.3555	45.4087	-1.05514	-2.38716	5e-05	0.000520771	yes
PGSC0003DMT400016102	PGSC0003DMT400016102	PGSC0003DMG400006294	1:60439378-60440825	NonDormant_Control_Feb	NonDormant_DMN_Feb	OK	27.7032	6.17279	-2.16606	-3.74436	5e-05	0.000520771	yes
PGSC0003DMT400016160	PGSC0003DMT400016160	PGSC0003DMG402006315	1:66602625-66605971	NonDormant_Control_Feb	NonDormant_DMN_Feb	OK	56.0299	10.5645	-2.40697	-3.24699	5e-05	0.000520771	yes
PGSC0003DMT400016171	PGSC0003DMT400016171	PGSC0003DMG400006319	1:66544366-66552432	NonDormant_Control_Feb	NonDormant_DMN_Feb	OK	56.6779	32.2593	-0.813071	-2.63277	5e-05	0.000520771	yes
PGSC0003DMT400016201	PGSC0003DMT400016201	PGSC0003DMG401006333	1:66578288-66578938	NonDormant_Control_Feb	NonDormant_DMN_Feb	OK	183.556	45.1288	-2.0241	-5.28948	5e-05	0.000520771	yes
PGSC0003DMT400016288	PGSC0003DMT400016288	PGSC0003DMG400006365	4:60508544-60519043	NonDormant_Control_Feb	NonDormant_DMN_Feb	OK	14.6708	4.02137	-1.86719	-5.10025	5e-05	0.000520771	yes
PGSC0003DMT400016306	PGSC0003DMT400016306	PGSC0003DMG400006369	4:60610153-60612270	NonDormant_Control_Feb	NonDormant_DMN_Feb	OK	1.46758	7.21937	2.29844	2.68403	0.00015	0.00139313	yes
PGSC0003DMT400016310	PGSC0003DMT400016310	PGSC0003DMG400006371	4:60573845-60577736	NonDormant_Control_Feb	NonDormant_DMN_Feb	OK	25.3553	47.6369	0.909791	2.55949	5e-05	0.000520771	yes
PGSC0003DMT400016313	PGSC0003DMT400016313	PGSC0003DMG400006372	4:60551212-60558696	NonDormant_Control_Feb	NonDormant_DMN_Feb	OK	14.771	22.6004	0.613579	1.39313	0.0055	0.0291278	yes
PGSC0003DMT400016318	PGSC0003DMT400016318	PGSC0003DMG400006376	4:60640808-60643578	NonDormant_Control_Feb	NonDormant_DMN_Feb	OK	10.1501	17.8968	0.818209	2.26989	5e-05	0.000520771	yes
PGSC0003DMT400016320	PGSC0003DMT400016320	PGSC0003DMG400006378	4:65853705-65856332	NonDormant_Control_Feb	NonDormant_DMN_Feb	OK	11.5912	2.91716	-1.99039	-3.42908	5e-05	0.000520771	yes
PGSC0003DMT400016352	PGSC0003DMT400016352	PGSC0003DMG400006391	4:65749855-65755674	NonDormant_Control_Feb	NonDormant_DMN_Feb	OK	14.2156	35.5781	1.32352	1.7468	0.0018	0.0116601	yes
PGSC0003DMT400016355	PGSC0003DMT400016355	PGSC0003DMG400006392	4:65718468-65721489	NonDormant_Control_Feb	NonDormant_DMN_Feb	OK	13.5224	6.52711	-1.05083	-2.56081	5e-05	0.000520771	yes
PGSC0003DMT400016356	PGSC0003DMT400016356	PGSC0003DMG400006393	4:65678794-65684380	NonDormant_Control_Feb	NonDormant_DMN_Feb	OK	296.476	158.864	-0.900125	-2.40955	5e-05	0.000520771	yes
PGSC0003DMT400016360	PGSC0003DMT400016360	PGSC0003DMG400006394	4:65636321-65639047	NonDormant_Control_Feb	NonDormant_DMN_Feb	OK	74.2119	49.5939	-0.581489	-1.52138	0.0024	0.0147783	yes
PGSC0003DMT400016363	PGSC0003DMT400016363	PGSC0003DMG400006396	4:65574803-65580712	NonDormant_Control_Feb	NonDormant_DMN_Feb	OK	23.9743	13.8831	-0.78816	-1.88798	0.00055	0.0042908	yes
PGSC0003DMT400016381	PGSC0003DMT400016381	PGSC0003DMG400006402	4:63402556-63404245	NonDormant_Control_Feb	NonDormant_DMN_Feb	OK	6.71541	0.983575	-2.77137	-1.83086	0.00775	0.038284	yes
PGSC0003DMT400016388	PGSC0003DMT400016388	PGSC0003DMG400006406	4:63452293-63467565	NonDormant_Control_Feb	NonDormant_DMN_Feb	OK	9.13625	19.7877	1.11493	1.66234	0.0029	0.0172642	yes
PGSC0003DMT400016450	PGSC0003DMT400016450	PGSC0003DMG400006427	7:45503168-45507771	NonDormant_Control_Feb	NonDormant_DMN_Feb	OK	8.81673	4.64183	-0.925549	-1.66041	0.002	0.0127188	yes
PGSC0003DMT400016484	PGSC0003DMT400016484	PGSC0003DMG404006439	9:54477790-54495405	NonDormant_Control_Feb	NonDormant_DMN_Feb	OK	137.024	236.317	0.786296	1.73967	0.00035	0.0029118	yes
PGSC0003DMT400016493	PGSC0003DMT400016493	PGSC0003DMG400006441	9:54469984-54471018	NonDormant_Control_Feb	NonDormant_DMN_Feb	OK	227.749	146.303	-0.638484	-2.04784	0.0001	0.000972967	yes
PGSC0003DMT400016500	PGSC0003DMT400016500	PGSC0003DMG400006444	9:54305945-54307745	NonDormant_Control_Feb	NonDormant_DMN_Feb	OK	43.5173	14.03	-1.63308	-4.04363	5e-05	0.000520771	yes
PGSC0003DMT400016512	PGSC0003DMT400016512	PGSC0003DMG400006448	9:54418734-54424093	NonDormant_Control_Feb	NonDormant_DMN_Feb	OK	20.8577	71.3944	1.77523	4.3383	5e-05	0.000520771	yes
PGSC0003DMT400016513	PGSC0003DMT400016513	ARD	9:54402316-54406875	NonDormant_Control_Feb	NonDormant_DMN_Feb	OK	601.19	356.156	-0.755313	-2.22477	5e-05	0.000520771	yes
PGSC0003DMT400016516	PGSC0003DMT400016516	PGSC0003DMG400006451	9:54391097-54392197	NonDormant_Control_Feb	NonDormant_DMN_Feb	OK	17.8429	5.83295	-1.61305	-1.6758	0.0036	0.0206366	yes
PGSC0003DMT400016545	PGSC0003DMT400016545	PGSC0003DMG400006461	12:11121402-11155938	NonDormant_Control_Feb	NonDormant_DMN_Feb	OK	105.629	23.9899	-2.13851	-3.97934	5e-05	0.000520771	yes
PGSC0003DMT400016546	PGSC0003DMT400016546	PGSC0003DMG400006462	12:11121402-11155938	NonDormant_Control_Feb	NonDormant_DMN_Feb	OK	191.379	10.1918	-4.23095	-4.48901	5e-05	0.000520771	yes
PGSC0003DMT400016547	PGSC0003DMT400016547	PGSC0003DMG400006463	12:11206696-11207806	NonDormant_Control_Feb	NonDormant_DMN_Feb	OK	24.0073	2.59141	-3.21166	-3.83454	5e-05	0.000520771	yes
PGSC0003DMT400016607	PGSC0003DMT400016607	PGSC0003DMG400006491	12:51614136-51616433	NonDormant_Control_Feb	NonDormant_DMN_Feb	OK	311.142	163.375	-0.929382	-3.02164	5e-05	0.000520771	yes
PGSC0003DMT400016636	PGSC0003DMT400016636	PGSC0003DMG400006502	10:20036485-20039682	NonDormant_Control_Feb	NonDormant_DMN_Feb	OK	1.32459	3.43342	1.3741	1.70588	0.0029	0.0172642	yes
PGSC0003DMT400016646	PGSC0003DMT400016646	PCAS-1	10:20039871-20048642	NonDormant_Control_Feb	NonDormant_DMN_Feb	OK	97.8786	71.5428	-0.452186	-1.43002	0.0039	0.0220222	yes
PGSC0003DMT400016723	PGSC0003DMT400016723	PGSC0003DMG400006539	11:9912513-9918763	NonDormant_Control_Feb	NonDormant_DMN_Feb	OK	7.96603	4.08055	-0.965096	-1.41898	0.0079	0.0388808	yes
PGSC0003DMT400016760	PGSC0003DMT400016760	PGSC0003DMG400006550	11:10041986-10046875	NonDormant_Control_Feb	NonDormant_DMN_Feb	OK	5.26928	0.782639	-2.75119	-2.49928	0.00145	0.00973434	yes
PGSC0003DMT400016766	PGSC0003DMT400016766	PGSC0003DMG400006556	1:41936499-41942530	NonDormant_Control_Feb	NonDormant_DMN_Feb	OK	5.66768	9.4659	0.739983	1.3216	0.0096	0.0454242	yes
PGSC0003DMT400016794	PGSC0003DMT400016794	PGSC0003DMG400006569	9:60821290-60830257	NonDormant_Control_Feb	NonDormant_DMN_Feb	OK	13.2981	23.5758	0.826089	1.28315	0.01075	0.0496988	yes
PGSC0003DMT400016841	PGSC0003DMT400016841	PGSC0003DMG400006588	3:49180772-49198058	NonDormant_Control_Feb	NonDormant_DMN_Feb	OK	5.40064	1.58153	-1.77181	-1.77652	0.00805	0.0394756	yes
PGSC0003DMT400016844	PGSC0003DMT400016844	PGSC0003DMG400006590	3:49172207-49179891	NonDormant_Control_Feb	NonDormant_DMN_Feb	OK	160.19	96.6689	-0.728658	-2.22232	5e-05	0.000520771	yes
PGSC0003DMT400016876	PGSC0003DMT400016876	PGSC0003DMG400006602	9:21578395-21581490	NonDormant_Control_Feb	NonDormant_DMN_Feb	OK	51.1835	34.3603	-0.574939	-1.61083	0.00165	0.0108489	yes
PGSC0003DMT400016913	PGSC0003DMT400016913	PGSC0003DMG400006613	12:45970428-45977330	NonDormant_Control_Feb	NonDormant_DMN_Feb	OK	2.77143	11.5752	2.06234	2.0214	0.0012	0.00830006	yes
PGSC0003DMT400016925	PGSC0003DMT400016925	PGSC0003DMG400006615	12:45788126-45833156	NonDormant_Control_Feb	NonDormant_DMN_Feb	OK	7.63354	11.8112	0.629736	1.30221	0.0068	0.0345276	yes
PGSC0003DMT400016972	PGSC0003DMT400016972	PGSC0003DMG400006631	2:25643323-25644416	NonDormant_Control_Feb	NonDormant_DMN_Feb	OK	3.21742	8.17864	1.34596	1.64607	0.0046	0.0251903	yes
PGSC0003DMT400016981	PGSC0003DMT400016981	PGSC0003DMG400006635	2:4478945-4483486	NonDormant_Control_Feb	NonDormant_DMN_Feb	OK	15.4089	24.0535	0.642488	1.4676	0.00445	0.0245168	yes
PGSC0003DMT400016988	PGSC0003DMT400016988	PGSC0003DMG400006636	2:4446878-4457680	NonDormant_Control_Feb	NonDormant_DMN_Feb	OK	15.3485	25.7852	0.748445	1.6055	0.0018	0.0116601	yes
PGSC0003DMT400016996	PGSC0003DMT400016996	PGSC0003DMG400006639	9:20976833-20978429	NonDormant_Control_Feb	NonDormant_DMN_Feb	OK	1.9682	7.25052	1.88121	2.28618	0.0005	0.00395527	yes
PGSC0003DMT400017056	PGSC0003DMT400017056	STCESA1	4:60250468-60257681	NonDormant_Control_Feb	NonDormant_DMN_Feb	OK	35.6062	21.7402	-0.711764	-2.32833	5e-05	0.000520771	yes
PGSC0003DMT400017059	PGSC0003DMT400017059	CI21A	4:60197695-60199823	NonDormant_Control_Feb	NonDormant_DMN_Feb	OK	58.1743	269.996	2.21448	5.98537	5e-05	0.000520771	yes
PGSC0003DMT400017061	PGSC0003DMT400017061	PGSC0003DMG400006663	4:60193701-60194573	NonDormant_Control_Feb	NonDormant_DMN_Feb	OK	3.09917	32.861	3.40642	2.47543	0.0032	0.0187141	yes
PGSC0003DMT400017082	PGSC0003DMT400017082	PGSC0003DMG400006667	11:31269193-31272557	NonDormant_Control_Feb	NonDormant_DMN_Feb	OK	6.06735	3.69335	-0.716137	-1.50916	0.00365	0.020863	yes
PGSC0003DMT400017087	PGSC0003DMT400017087	PGSC0003DMG400006672	9:61464881-61472259	NonDormant_Control_Feb	NonDormant_DMN_Feb	OK	11.8618	36.0098	1.60207	2.7185	5e-05	0.000520771	yes
PGSC0003DMT400017088	PGSC0003DMT400017088	PGSC0003DMG400006672	9:61464881-61472259	NonDormant_Control_Feb	NonDormant_DMN_Feb	OK	5.00548	20.698	2.04791	1.40499	0.0023	0.0142678	yes
PGSC0003DMT400017112	PGSC0003DMT400017112	PGSC0003DMG400006678	10:48978005-48982524	NonDormant_Control_Feb	NonDormant_DMN_Feb	OK	6.62333	21.4192	1.69328	1.96244	0.0037	0.0210914	yes
PGSC0003DMT400017113	PGSC0003DMT400017113	PGSC0003DMG400006678	10:48978005-48982524	NonDormant_Control_Feb	NonDormant_DMN_Feb	OK	3.50486	12.8916	1.879	1.79475	0.0001	0.000972967	yes
PGSC0003DMT400017167	PGSC0003DMT400017167	PGSC0003DMG400006700	4:51812390-51814162	NonDormant_Control_Feb	NonDormant_DMN_Feb	OK	12.3665	26.3905	1.09358	2.04172	0.0003	0.002551	yes
PGSC0003DMT400017243	PGSC0003DMT400017243	PGSC0003DMG400006721	10:3062955-3063925	NonDormant_Control_Feb	NonDormant_DMN_Feb	OK	43.8332	4.54186	-3.27067	-3.68249	5e-05	0.000520771	yes
PGSC0003DMT400017290	PGSC0003DMT400017290	PGSC0003DMG400006739	6:16991722-17001511	NonDormant_Control_Feb	NonDormant_DMN_Feb	OK	35.0372	22.1883	-0.659088	-1.76409	0.00075	0.00558358	yes
PGSC0003DMT400017419	PGSC0003DMT400017419	PGSC0003DMG402006771	1:64818873-64826057	NonDormant_Control_Feb	NonDormant_DMN_Feb	OK	2.2974	5.37444	1.22611	1.52733	0.0081	0.0396678	yes
PGSC0003DMT400017443	PGSC0003DMT400017443	PGSC0003DMG400006777	1:64934766-64938517	NonDormant_Control_Feb	NonDormant_DMN_Feb	OK	87.0097	60.6413	-0.520874	-1.55927	0.0016	0.0105802	yes
PGSC0003DMT400017459	PGSC0003DMT400017459	PGSC0003DMG400006784	1:65154337-65161103	NonDormant_Control_Feb	NonDormant_DMN_Feb	OK	27.4867	19.2219	-0.51598	-1.39881	0.0073	0.0365227	yes
PGSC0003DMT400017479	PGSC0003DMT400017479	PGSC0003DMG401006791	1:65414819-65424220	NonDormant_Control_Feb	NonDormant_DMN_Feb	OK	18.8525	29.4776	0.644867	1.40974	0.00515	0.0276109	yes
PGSC0003DMT400017489	PGSC0003DMT400017489	PGSC0003DMG400006793	1:65459786-65466531	NonDormant_Control_Feb	NonDormant_DMN_Feb	OK	40.6432	9.02948	-2.1703	-3.81881	5e-05	0.000520771	yes
PGSC0003DMT400017568	PGSC0003DMT400017568	PGSC0003DMG400006813	1:66071085-66075234	NonDormant_Control_Feb	NonDormant_DMN_Feb	OK	53.9704	125.39	1.21618	3.73379	5e-05	0.000520771	yes
PGSC0003DMT400017570	PGSC0003DMT400017570	PGSC0003DMG400006814	1:66086407-66087912	NonDormant_Control_Feb	NonDormant_DMN_Feb	OK	46.9275	86.7783	0.8869	2.83626	5e-05	0.000520771	yes
PGSC0003DMT400017572	PGSC0003DMT400017572	PGSC0003DMG400006815	1:66126379-66130435	NonDormant_Control_Feb	NonDormant_DMN_Feb	OK	5.23814	2.63555	-0.99095	-1.5979	0.0018	0.0116601	yes
PGSC0003DMT400017587	PGSC0003DMT400017587	PGSC0003DMG400006822	1:64375377-64376946	NonDormant_Control_Feb	NonDormant_DMN_Feb	OK	65.9653	31.9905	-1.04406	-3.25603	5e-05	0.000520771	yes
PGSC0003DMT400017609	PGSC0003DMT400017609	PGSC0003DMG400006829	1:64713548-64722788	NonDormant_Control_Feb	NonDormant_DMN_Feb	OK	123.594	84.7031	-0.545122	-1.62317	0.0013	0.00888237	yes
PGSC0003DMT400017629	PGSC0003DMT400017629	PGSC0003DMG400006836	1:64951564-64954379	NonDormant_Control_Feb	NonDormant_DMN_Feb	OK	47.458	27.1733	-0.804464	-1.64843	0.00165	0.0108489	yes
PGSC0003DMT400017631	PGSC0003DMT400017631	PGSC0003DMG400006838	1:65005155-65040659	NonDormant_Control_Feb	NonDormant_DMN_Feb	OK	4.00205	13.1924	1.72089	2.63691	5e-05	0.000520771	yes
PGSC0003DMT400017671	PGSC0003DMT400017671	PGSC0003DMG400006856	1:65424420-65426817	NonDormant_Control_Feb	NonDormant_DMN_Feb	OK	34.2978	19.4998	-0.814657	-2.24832	5e-05	0.000520771	yes
PGSC0003DMT400017733	PGSC0003DMT400017733	PGSC0003DMG400006880	1:66140207-66141654	NonDormant_Control_Feb	NonDormant_DMN_Feb	OK	53.3832	19.8343	-1.42839	-3.91764	5e-05	0.000520771	yes
PGSC0003DMT400017754	PGSC0003DMT400017754	PGSC0003DMG400006896	2:26022011-26028539	NonDormant_Control_Feb	NonDormant_DMN_Feb	OK	80.5203	31.6274	-1.34818	-2.74852	5e-05	0.000520771	yes
PGSC0003DMT400017808	PGSC0003DMT400017808	PGSC0003DMG400006916	2:26547773-26552711	NonDormant_Control_Feb	NonDormant_DMN_Feb	OK	5.12538	2.62385	-0.965973	-1.62175	0.0032	0.0187141	yes
PGSC0003DMT400017813	PGSC0003DMT400017813	PGSC0003DMG400006918	2:26568161-26572977	NonDormant_Control_Feb	NonDormant_DMN_Feb	OK	31.4991	15.3142	-1.04044	-1.73269	0.00045	0.00361621	yes
PGSC0003DMT400017832	PGSC0003DMT400017832	PGSC0003DMG400006925	2:26769357-26772980	NonDormant_Control_Feb	NonDormant_DMN_Feb	OK	42.0351	58.0865	0.46661	1.53392	0.0025	0.015279	yes
PGSC0003DMT400017840	PGSC0003DMT400017840	PGSC0003DMG400006928	2:25814779-25816152	NonDormant_Control_Feb	NonDormant_DMN_Feb	OK	20.4128	13.5983	-0.586052	-1.35523	0.00785	0.0386799	yes
PGSC0003DMT400017861	PGSC0003DMT400017861	PGSC0003DMG400006936	2:25971278-25974859	NonDormant_Control_Feb	NonDormant_DMN_Feb	OK	21.3327	39.5716	0.891396	2.51358	5e-05	0.000520771	yes
PGSC0003DMT400017866	PGSC0003DMT400017866	PGSC0003DMG400006939	2:26022011-26028539	NonDormant_Control_Feb	NonDormant_DMN_Feb	OK	65.9637	35.558	-0.891497	-1.90691	0.00025	0.00217727	yes
PGSC0003DMT400017920	PGSC0003DMT400017920	PGSC0003DMG400006959	2:26535432-26540769	NonDormant_Control_Feb	NonDormant_DMN_Feb	OK	35.2961	52.9863	0.586112	1.87312	0.00015	0.00139313	yes
PGSC0003DMT400017935	PGSC0003DMT400017935	PGSC0003DMG400006965	2:26613042-26615973	NonDormant_Control_Feb	NonDormant_DMN_Feb	OK	32.0565	15.0411	-1.09171	-2.64646	5e-05	0.000520771	yes
PGSC0003DMT400017937	PGSC0003DMT400017937	PGSC0003DMG400006967	2:26624286-26629221	NonDormant_Control_Feb	NonDormant_DMN_Feb	OK	3.94384	1.12133	-1.81439	-1.45533	0.0101	0.0473158	yes
PGSC0003DMT400017962	PGSC0003DMT400017962	PGSC0003DMG400006975	2:26740979-26748156	NonDormant_Control_Feb	NonDormant_DMN_Feb	OK	3.27698	5.48816	0.743955	1.40537	0.0073	0.0365227	yes
PGSC0003DMT400017964	PGSC0003DMT400017964	PGSC0003DMG400006976	2:26758506-26761691	NonDormant_Control_Feb	NonDormant_DMN_Feb	OK	73.1779	45.5547	-0.683806	-1.91813	0.0002	0.00179377	yes
PGSC0003DMT400017965	PGSC0003DMT400017965	PGSC0003DMG400006977	2:26778583-26783552	NonDormant_Control_Feb	NonDormant_DMN_Feb	OK	24.6797	16.2316	-0.604522	-1.47827	0.00335	0.0194345	yes
PGSC0003DMT400017972	PGSC0003DMT400017972	PGSC0003DMG400006982	2:26299012-26301339	NonDormant_Control_Feb	NonDormant_DMN_Feb	OK	8.25481	13.6712	0.72783	1.78427	0.0007	0.00526729	yes
PGSC0003DMT400017984	PGSC0003DMT400017984	PGSC0003DMG400006989	5:45596958-45601040	NonDormant_Control_Feb	NonDormant_DMN_Feb	OK	16.0168	22.4105	0.484593	1.30937	0.0088	0.0423797	yes
PGSC0003DMT400017986	PGSC0003DMT400017986	PGSC0003DMG400006991	5:45564868-45568866	NonDormant_Control_Feb	NonDormant_DMN_Feb	OK	81.7316	54.258	-0.591059	-1.80092	0.00045	0.00361621	yes
PGSC0003DMT400018058	PGSC0003DMT400018058	PGSC0003DMG400007015	5:45581655-45587896	NonDormant_Control_Feb	NonDormant_DMN_Feb	OK	29.1698	54.0801	0.890619	2.3864	5e-05	0.000520771	yes
PGSC0003DMT400018060	PGSC0003DMT400018060	PGSC0003DMG400007017	5:45560666-45562880	NonDormant_Control_Feb	NonDormant_DMN_Feb	OK	5.0322	2.14373	-1.23106	-1.80015	0.0014	0.00945687	yes
PGSC0003DMT400018061	PGSC0003DMT400018061	PGSC0003DMG400007018	5:45549426-45557150	NonDormant_Control_Feb	NonDormant_DMN_Feb	OK	16.6772	7.70493	-1.11402	-1.90594	0.00035	0.0029118	yes
PGSC0003DMT400018062	PGSC0003DMT400018062	PGSC0003DMG400007019	5:45542431-45546742	NonDormant_Control_Feb	NonDormant_DMN_Feb	OK	139.82	55.3902	-1.33587	-4.08868	5e-05	0.000520771	yes
PGSC0003DMT400018078	PGSC0003DMT400018078	PGSC0003DMG400007024	5:45398597-45403131	NonDormant_Control_Feb	NonDormant_DMN_Feb	OK	13.0539	22.7486	0.801296	1.9936	0.00015	0.00139313	yes
PGSC0003DMT400018123	PGSC0003DMT400018123	PGSC0003DMG400007031	5:45192748-45206324	NonDormant_Control_Feb	NonDormant_DMN_Feb	OK	10.661	6.98908	-0.609172	-1.30904	0.0051	0.0273957	yes
PGSC0003DMT400018192	PGSC0003DMT400018192	PGSC0003DMG400007059	7:52279025-52282429	NonDormant_Control_Feb	NonDormant_DMN_Feb	OK	307.882	55.9425	-2.46036	-4.3735	5e-05	0.000520771	yes
PGSC0003DMT400018222	PGSC0003DMT400018222	PGSC0003DMG400007074	7:52588667-52596599	NonDormant_Control_Feb	NonDormant_DMN_Feb	OK	6.37078	21.9849	1.78697	2.3271	0.00045	0.00361621	yes
PGSC0003DMT400018237	PGSC0003DMT400018237	PGSC0003DMG400007079	7:52146256-52154290	NonDormant_Control_Feb	NonDormant_DMN_Feb	OK	6.93413	10.5371	0.60369	1.4815	0.00345	0.019916	yes
PGSC0003DMT400018244	PGSC0003DMT400018244	PGSC0003DMG400007082	7:52206436-52212315	NonDormant_Control_Feb	NonDormant_DMN_Feb	OK	5.95662	16.2168	1.44493	2.55456	0.0001	0.000972967	yes
PGSC0003DMT400018258	PGSC0003DMT400018258	PGSC0003DMG400007088	7:52267063-52271149	NonDormant_Control_Feb	NonDormant_DMN_Feb	OK	24.8795	14.7938	-0.749958	-1.40846	0.0063	0.0324862	yes
PGSC0003DMT400018281	PGSC0003DMT400018281	PGSC0003DMG400007094	7:52417971-52425514	NonDormant_Control_Feb	NonDormant_DMN_Feb	OK	5.99216	12.8678	1.10262	2.45594	5e-05	0.000520771	yes
PGSC0003DMT400018290	PGSC0003DMT400018290	PGSC0003DMG400007099	7:52537201-52540143	NonDormant_Control_Feb	NonDormant_DMN_Feb	OK	46.8611	72.4723	0.629038	1.70782	0.00095	0.00682182	yes
PGSC0003DMT400018333	PGSC0003DMT400018333	PGSC0003DMG400007119	6:55055967-55057818	NonDormant_Control_Feb	NonDormant_DMN_Feb	OK	416.881	273.189	-0.609736	-1.98869	5e-05	0.000520771	yes
PGSC0003DMT400018337	PGSC0003DMT400018337	PGSC0003DMG400007121	6:55078265-55083644	NonDormant_Control_Feb	NonDormant_DMN_Feb	OK	7.27501	4.48815	-0.696828	-1.36439	0.00855	0.0414197	yes
PGSC0003DMT400018339	PGSC0003DMT400018339	PGSC0003DMG400007122	6:55116163-55117713	NonDormant_Control_Feb	NonDormant_DMN_Feb	OK	27.5004	13.9876	-0.975307	-2.47475	5e-05	0.000520771	yes
PGSC0003DMT400018340	PGSC0003DMT400018340	PGSC0003DMG400007123	6:55127973-55129109	NonDormant_Control_Feb	NonDormant_DMN_Feb	OK	8.65046	19.0185	1.13656	1.44068	0.00725	0.0363249	yes
PGSC0003DMT400018343	PGSC0003DMT400018343	PGSC0003DMG400007124	6:55139370-55140420	NonDormant_Control_Feb	NonDormant_DMN_Feb	OK	2.95192	7.45364	1.33629	1.52952	0.0058	0.0304103	yes
PGSC0003DMT400018375	PGSC0003DMT400018375	PGSC0003DMG400007134	6:55372053-55374660	NonDormant_Control_Feb	NonDormant_DMN_Feb	OK	680.484	416.197	-0.709295	-1.78007	0.0006	0.0046172	yes
PGSC0003DMT400018397	PGSC0003DMT400018397	PGSC0003DMG400007141	6:55467077-55471123	NonDormant_Control_Feb	NonDormant_DMN_Feb	OK	8.47791	23.2369	1.45464	2.58811	5e-05	0.000520771	yes
PGSC0003DMT400018431	PGSC0003DMT400018431	PGSC0003DMG400007152	6:55203293-55207584	NonDormant_Control_Feb	NonDormant_DMN_Feb	OK	23.1857	11.2175	-1.04749	-2.58456	5e-05	0.000520771	yes
PGSC0003DMT400018455	PGSC0003DMT400018455	PGSC0003DMG400007158	6:55326563-55327185	NonDormant_Control_Feb	NonDormant_DMN_Feb	OK	439.345	225.013	-0.965348	-3.13249	5e-05	0.000520771	yes
PGSC0003DMT400018456	PGSC0003DMT400018456	PGSC0003DMG400007159	6:55330263-55330933	NonDormant_Control_Feb	NonDormant_DMN_Feb	OK	936.084	253.156	-1.88661	-5.46732	5e-05	0.000520771	yes
PGSC0003DMT400018474	PGSC0003DMT400018474	PGSC0003DMG400007169	10:59385773-59390044	NonDormant_Control_Feb	NonDormant_DMN_Feb	OK	15.0276	29.6258	0.979244	1.53402	0.00255	0.0155279	yes
PGSC0003DMT400018477	PGSC0003DMT400018477	PGSC0003DMG400007170	10:59401092-59409436	NonDormant_Control_Feb	NonDormant_DMN_Feb	OK	25.4326	14.9613	-0.765447	-1.58819	0.0021	0.0132438	yes
PGSC0003DMT400018480	PGSC0003DMT400018480	PGSC0003DMG400007172	10:59413440-59416780	NonDormant_Control_Feb	NonDormant_DMN_Feb	OK	21.6522	3.86142	-2.48731	-4.55639	5e-05	0.000520771	yes
PGSC0003DMT400018493	PGSC0003DMT400018493	PGSC0003DMG400007178	10:59468653-59471590	NonDormant_Control_Feb	NonDormant_DMN_Feb	OK	75.6037	20.4626	-1.88547	-5.59877	5e-05	0.000520771	yes
PGSC0003DMT400018516	PGSC0003DMT400018516	PGSC0003DMG400007187	10:59592616-59599450	NonDormant_Control_Feb	NonDormant_DMN_Feb	OK	4.45813	8.92324	1.00113	1.90449	0.0004	0.00326773	yes
PGSC0003DMT400018521	PGSC0003DMT400018521	PGSC0003DMG400007189	10:59603848-59609237	NonDormant_Control_Feb	NonDormant_DMN_Feb	OK	38.2885	21.6704	-0.821184	-1.74139	0.0014	0.00945687	yes
PGSC0003DMT400018552	PGSC0003DMT400018552	PGSC0003DMG400007199	10:59540027-59542889	NonDormant_Control_Feb	NonDormant_DMN_Feb	OK	95.1774	61.9721	-0.619	-1.94927	0.00015	0.00139313	yes
PGSC0003DMT400018569	PGSC0003DMT400018569	PCM2	10:59616752-59619226	NonDormant_Control_Feb	NonDormant_DMN_Feb	OK	175.066	118.074	-0.568212	-1.8599	0.0002	0.00179377	yes
PGSC0003DMT400018619	PGSC0003DMT400018619	PGSC0003DMG400007223	5:46552958-46557157	NonDormant_Control_Feb	NonDormant_DMN_Feb	OK	6.38059	12.4221	0.961151	1.48488	0.0053	0.0282635	yes
PGSC0003DMT400018621	PGSC0003DMT400018621	PGSC0003DMG400007225	2:30867310-30876734	NonDormant_Control_Feb	NonDormant_DMN_Feb	OK	3.78533	1.5332	-1.30387	-1.65747	0.0027	0.0162757	yes
PGSC0003DMT400018643	PGSC0003DMT400018643	PGSC0003DMG400007228	2:30776176-30782328	NonDormant_Control_Feb	NonDormant_DMN_Feb	OK	37.4623	70.9182	0.920716	2.87476	5e-05	0.000520771	yes
PGSC0003DMT400018674	PGSC0003DMT400018674	PGSC0003DMG400007233	5:46765820-46767215	NonDormant_Control_Feb	NonDormant_DMN_Feb	OK	2.23549	23.0966	3.36902	4.47686	5e-05	0.000520771	yes
PGSC0003DMT400018702	PGSC0003DMT400018702	PGSC0003DMG400007244	2:30908949-30918894	NonDormant_Control_Feb	NonDormant_DMN_Feb	OK	12.1255	4.34185	-1.48167	-2.07531	0.00025	0.00217727	yes
PGSC0003DMT400018704	PGSC0003DMT400018704	PGSC0003DMG400007244	2:30908949-30918894	NonDormant_Control_Feb	NonDormant_DMN_Feb	OK	9.4052	2.92082	-1.68708	-1.85177	0.0012	0.00830006	yes
PGSC0003DMT400018725	PGSC0003DMT400018725	PGSC0003DMG400007258	4:50323969-50326427	NonDormant_Control_Feb	NonDormant_DMN_Feb	OK	17.262	27.9972	0.697687	1.69186	0.00085	0.00620678	yes
PGSC0003DMT400018755	PGSC0003DMT400018755	PGSC0003DMG400007268	4:50237810-50242482	NonDormant_Control_Feb	NonDormant_DMN_Feb	OK	310.178	155.274	-0.998279	-3.08903	5e-05	0.000520771	yes
PGSC0003DMT400018800	PGSC0003DMT400018800	PGSC0003DMG400007288	6:166489-170865	NonDormant_Control_Feb	NonDormant_DMN_Feb	OK	21.3945	11.5587	-0.88826	-1.64281	0.00125	0.00859253	yes
PGSC0003DMT400018811	PGSC0003DMT400018811	PGSC0003DMG400007293	6:353574-363557	NonDormant_Control_Feb	NonDormant_DMN_Feb	OK	16.5535	29.6601	0.841392	1.95992	0.0002	0.00179377	yes
PGSC0003DMT400018820	PGSC0003DMT400018820	PGSC0003DMG400007295	6:335321-343008	NonDormant_Control_Feb	NonDormant_DMN_Feb	OK	4.9406	16.3378	1.72546	4.3313	5e-05	0.000520771	yes
PGSC0003DMT400018853	PGSC0003DMT400018853	PGSC0003DMG400007309	2:37479652-37486513	NonDormant_Control_Feb	NonDormant_DMN_Feb	OK	108.307	39.2915	-1.46283	-4.59475	5e-05	0.000520771	yes
PGSC0003DMT400018869	PGSC0003DMT400018869	PGSC0003DMG400007315	2:37530114-37532382	NonDormant_Control_Feb	NonDormant_DMN_Feb	OK	105.572	43.7242	-1.27172	-4.04648	5e-05	0.000520771	yes
PGSC0003DMT400018904	PGSC0003DMT400018904	PGSC0003DMG400007330	2:37574700-37578414	NonDormant_Control_Feb	NonDormant_DMN_Feb	OK	106.844	240.313	1.1694	3.59548	5e-05	0.000520771	yes
PGSC0003DMT400018919	PGSC0003DMT400018919	PGSC0003DMG400007335	2:37654316-37658665	NonDormant_Control_Feb	NonDormant_DMN_Feb	OK	37.9781	1.93295	-4.29629	-4.66906	0.00155	0.0102973	yes
PGSC0003DMT400018921	PGSC0003DMT400018921	PGSC0003DMG400007336	2:37675876-37678530	NonDormant_Control_Feb	NonDormant_DMN_Feb	OK	962.191	690.489	-0.478705	-1.3107	0.00755	0.0375047	yes
PGSC0003DMT400018986	PGSC0003DMT400018986	PGSC0003DMG402007356	11:38046919-38050254	NonDormant_Control_Feb	NonDormant_DMN_Feb	OK	25.8804	11.5346	-1.16589	-1.99323	0.00035	0.0029118	yes
PGSC0003DMT400018994	PGSC0003DMT400018994	PGSC0003DMG400007359	11:38102562-38106893	NonDormant_Control_Feb	NonDormant_DMN_Feb	OK	14.9096	6.24018	-1.25658	-2.79441	5e-05	0.000520771	yes
PGSC0003DMT400019063	PGSC0003DMT400019063	PGSC0003DMG400007390	8:40744582-40749316	NonDormant_Control_Feb	NonDormant_DMN_Feb	OK	30.4472	12.0936	-1.33206	-3.52678	5e-05	0.000520771	yes
PGSC0003DMT400019113	PGSC0003DMT400019113	PGSC0003DMG401007403	11:40149173-40164272	NonDormant_Control_Feb	NonDormant_DMN_Feb	OK	27.7406	17.0359	-0.703425	-1.59689	0.0016	0.0105802	yes
PGSC0003DMT400019191	PGSC0003DMT400019191	PGSC0003DMG400007424	11:3581625-3586016	NonDormant_Control_Feb	NonDormant_DMN_Feb	OK	7.58947	13.712	0.853363	1.9021	0.00025	0.00217727	yes
PGSC0003DMT400019210	PGSC0003DMT400019210	PGSC0003DMG402007428	11:3545206-3553777	NonDormant_Control_Feb	NonDormant_DMN_Feb	OK	21.0319	14.3557	-0.550956	-1.32374	0.0092	0.0439072	yes
PGSC0003DMT400019237	PGSC0003DMT400019237	PGSC0003DMG400007436	11:3628962-3629841	NonDormant_Control_Feb	NonDormant_DMN_Feb	OK	17.4067	9.06804	-0.94078	-1.54311	0.0031	0.0182428	yes
PGSC0003DMT400019296	PGSC0003DMT400019296	PGSC0003DMG400007458	4:744694-746149	NonDormant_Control_Feb	NonDormant_DMN_Feb	OK	16.7863	1.95437	-3.10251	-3.89915	5e-05	0.000520771	yes
PGSC0003DMT400019315	PGSC0003DMT400019315	PGSC0003DMG400007464	4:634862-635970	NonDormant_Control_Feb	NonDormant_DMN_Feb	OK	29.2999	96.1773	1.7148	2.61706	5e-05	0.000520771	yes
PGSC0003DMT400019316	PGSC0003DMT400019316	PGSC0003DMG400007465	4:640228-644516	NonDormant_Control_Feb	NonDormant_DMN_Feb	OK	5.33215	22.9296	2.10442	2.23752	0.00015	0.00139313	yes
PGSC0003DMT400019318	PGSC0003DMT400019318	PGSC0003DMG400007465	4:640228-644516	NonDormant_Control_Feb	NonDormant_DMN_Feb	OK	2.77862	14.2317	2.35666	3.70443	5e-05	0.000520771	yes
PGSC0003DMT400019359	PGSC0003DMT400019359	PGSC0003DMG400007488	8:11589601-11598076	NonDormant_Control_Feb	NonDormant_DMN_Feb	OK	32.8287	17.8558	-0.878568	-2.34619	0.0001	0.000972967	yes
PGSC0003DMT400019372	PGSC0003DMT400019372	PGSC0003DMG400007496	6:55887839-55891351	NonDormant_Control_Feb	NonDormant_DMN_Feb	OK	1.28226	4.22556	1.72046	1.67073	0.0036	0.0206366	yes
PGSC0003DMT400019387	PGSC0003DMT400019387	PGSC0003DMG400007499	6:55962150-55969054	NonDormant_Control_Feb	NonDormant_DMN_Feb	OK	3.79868	1.47629	-1.36353	-2.18226	0.0001	0.000972967	yes
PGSC0003DMT400019434	PGSC0003DMT400019434	PGSC0003DMG400007514	8:14433543-14440824	NonDormant_Control_Feb	NonDormant_DMN_Feb	OK	13.1214	4.43908	-1.56359	-2.1221	0.0008	0.00589432	yes
PGSC0003DMT400019450	PGSC0003DMT400019450	SAMDC	5:1292659-1296340	NonDormant_Control_Feb	NonDormant_DMN_Feb	OK	393.416	86.3475	-2.18783	-1.41437	0.00685	0.03474	yes
PGSC0003DMT400019451	PGSC0003DMT400019451	SAMDC	5:1292659-1296340	NonDormant_Control_Feb	NonDormant_DMN_Feb	OK	1271.28	291.713	-2.12366	-2.80053	5e-05	0.000520771	yes
PGSC0003DMT400019487	PGSC0003DMT400019487	PGSC0003DMG400007534	9:48936516-48949326	NonDormant_Control_Feb	NonDormant_DMN_Feb	OK	62.6291	92.2066	0.558036	1.46222	0.00295	0.0175122	yes
PGSC0003DMT400019490	PGSC0003DMT400019490	PGSC0003DMG400007536	9:48841145-48842550	NonDormant_Control_Feb	NonDormant_DMN_Feb	OK	54.4293	78.1313	0.521517	1.38952	0.0067	0.0341201	yes
PGSC0003DMT400019550	PGSC0003DMT400019550	PGSC0003DMG400007559	3:41323076-41325391	NonDormant_Control_Feb	NonDormant_DMN_Feb	OK	6.60933	20.8687	1.65877	2.47211	5e-05	0.000520771	yes
PGSC0003DMT400019555	PGSC0003DMT400019555	PGSC0003DMG400007562	3:41191468-41194165	NonDormant_Control_Feb	NonDormant_DMN_Feb	OK	31.3989	13.4014	-1.22833	-3.53384	5e-05	0.000520771	yes
PGSC0003DMT400019588	PGSC0003DMT400019588	PGSC0003DMG400007574	12:50568096-50579795	NonDormant_Control_Feb	NonDormant_DMN_Feb	OK	30.3284	48.118	0.665905	2.06697	5e-05	0.000520771	yes
PGSC0003DMT400019614	PGSC0003DMT400019614	PGSC0003DMG400007579	12:50541869-50544022	NonDormant_Control_Feb	NonDormant_DMN_Feb	OK	638.784	969.907	0.602517	1.72801	0.00105	0.00742367	yes
PGSC0003DMT400019619	PGSC0003DMT400019619	PGSC0003DMG400007581	7:32501883-32507895	NonDormant_Control_Feb	NonDormant_DMN_Feb	OK	8.41637	1.4182	-2.56914	-3.05131	5e-05	0.000520771	yes
PGSC0003DMT400019706	PGSC0003DMT400019706	PGSC0003DMG402007612	8:47518867-47520334	NonDormant_Control_Feb	NonDormant_DMN_Feb	OK	13.352	23.6542	0.825044	1.80868	0.0008	0.00589432	yes
PGSC0003DMT400019726	PGSC0003DMT400019726	PGSC0003DMG400007621	4:11391066-11392231	NonDormant_Control_Feb	NonDormant_DMN_Feb	OK	45.0232	132.734	1.5598	3.92482	5e-05	0.000520771	yes
PGSC0003DMT400019730	PGSC0003DMT400019730	PGSC0003DMG400007624	4:11354784-11356912	NonDormant_Control_Feb	NonDormant_DMN_Feb	OK	123.474	276.642	1.16382	3.4551	5e-05	0.000520771	yes
PGSC0003DMT400019742	PGSC0003DMT400019742	PGSC0003DMG402007628	8:37678268-37686493	NonDormant_Control_Feb	NonDormant_DMN_Feb	OK	29.3412	44.1592	0.589783	1.61701	0.00115	0.00800916	yes
PGSC0003DMT400019757	PGSC0003DMT400019757	PGSC0003DMG400007634	8:37743711-37747990	NonDormant_Control_Feb	NonDormant_DMN_Feb	OK	11.2081	24.5245	1.12968	1.94262	0.00055	0.0042908	yes
PGSC0003DMT400019785	PGSC0003DMT400019785	PGSC0003DMG400007647	11:20358150-20391831	NonDormant_Control_Feb	NonDormant_DMN_Feb	OK	31.754	55.4923	0.805347	2.19932	5e-05	0.000520771	yes
PGSC0003DMT400019811	PGSC0003DMT400019811	PGSC0003DMG400007657	8:9001825-9012588	NonDormant_Control_Feb	NonDormant_DMN_Feb	OK	49.4494	34.1328	-0.534795	-1.5893	0.0018	0.0116601	yes
PGSC0003DMT400019836	PGSC0003DMT400019836	PGSC0003DMG400007670	6:44948269-44949875	NonDormant_Control_Feb	NonDormant_DMN_Feb	OK	27.5477	53.4582	0.956479	2.66726	5e-05	0.000520771	yes
PGSC0003DMT400019845	PGSC0003DMT400019845	R1	5:9823450-9839012	NonDormant_Control_Feb	NonDormant_DMN_Feb	OK	35.2233	68.4261	0.958018	2.74561	5e-05	0.000520771	yes
PGSC0003DMT400019872	PGSC0003DMT400019872	PGSC0003DMG400007687	9:54186163-54194619	NonDormant_Control_Feb	NonDormant_DMN_Feb	OK	43.5114	32.5659	-0.418031	-1.3165	0.0079	0.0388808	yes
PGSC0003DMT400019917	PGSC0003DMT400019917	PGSC0003DMG400007707	12:59140667-59143228	NonDormant_Control_Feb	NonDormant_DMN_Feb	OK	213.637	101.084	-1.07961	-3.49066	5e-05	0.000520771	yes
PGSC0003DMT400019919	PGSC0003DMT400019919	PGSC0003DMG400007708	12:59129287-59132386	NonDormant_Control_Feb	NonDormant_DMN_Feb	OK	26.4833	44.2939	0.742021	2.099	0.00015	0.00139313	yes
PGSC0003DMT400019928	PGSC0003DMT400019928	PGSC0003DMG400007711	1:43326832-43331399	NonDormant_Control_Feb	NonDormant_DMN_Feb	OK	67.4543	111.649	0.726993	2.36905	5e-05	0.000520771	yes
PGSC0003DMT400019942	PGSC0003DMT400019942	PGSC0003DMG400007717	9:45949830-45954418	NonDormant_Control_Feb	NonDormant_DMN_Feb	OK	198.502	266.791	0.426556	1.30314	0.00875	0.0421815	yes
PGSC0003DMT400019948	PGSC0003DMT400019948	PGSC0003DMG400007720	9:46017369-46026476	NonDormant_Control_Feb	NonDormant_DMN_Feb	OK	8.04188	11.3474	0.496752	1.27066	0.01075	0.0496988	yes
PGSC0003DMT400020038	PGSC0003DMT400020038	PGSC0003DMG400007752	1:51941290-51945283	NonDormant_Control_Feb	NonDormant_DMN_Feb	OK	5.443	9.55022	0.811133	2.1056	0.0001	0.000972967	yes
PGSC0003DMT400020094	PGSC0003DMT400020094	PGSC0003DMG400007782	00:38868495-38871503	NonDormant_Control_Feb	NonDormant_DMN_Feb	OK	774.051	1713.46	1.14642	1.53445	0.0033	0.0191922	yes
PGSC0003DMT400020096	PGSC0003DMT400020096	PGSC0003DMG400007784	12:1074843-1076987	NonDormant_Control_Feb	NonDormant_DMN_Feb	OK	5.06588	2.51336	-1.01119	-1.54028	0.00395	0.0222436	yes
PGSC0003DMT400020110	PGSC0003DMT400020110	PGSC0003DMG400007789	12:1174402-1188495	NonDormant_Control_Feb	NonDormant_DMN_Feb	OK	13.2788	19.7059	0.569509	1.51529	0.00175	0.0113898	yes
PGSC0003DMT400020126	PGSC0003DMT400020126	PGSC0003DMG400007796	12:1312453-1314955	NonDormant_Control_Feb	NonDormant_DMN_Feb	OK	54.3187	10.4772	-2.37419	-4.26592	5e-05	0.000520771	yes
PGSC0003DMT400020175	PGSC0003DMT400020175	PGSC0003DMG400007800	12:1352287-1438703	NonDormant_Control_Feb	NonDormant_DMN_Feb	OK	56.3743	9.75059	-2.53148	-2.78051	5e-05	0.000520771	yes
PGSC0003DMT400020180	PGSC0003DMT400020180	PGSC0003DMG400007801	12:1352287-1438703	NonDormant_Control_Feb	NonDormant_DMN_Feb	OK	120.857	5.15899	-4.55007	-4.68315	0.00295	0.0175122	yes
PGSC0003DMT400020196	PGSC0003DMT400020196	PGSC0003DMG400007806	12:1497783-1502032	NonDormant_Control_Feb	NonDormant_DMN_Feb	OK	6.19141	10.9362	0.82077	1.41223	0.0076	0.0376991	yes
PGSC0003DMT400020200	PGSC0003DMT400020200	PGSC0003DMG400007807	12:1508886-1511870	NonDormant_Control_Feb	NonDormant_DMN_Feb	OK	48.0912	28.4154	-0.759101	-1.49717	0.00435	0.0240575	yes
PGSC0003DMT400020223	PGSC0003DMT400020223	PGSC0003DMG400007816	12:1872150-1873841	NonDormant_Control_Feb	NonDormant_DMN_Feb	OK	8.50801	4.72989	-0.847015	-1.47326	0.00385	0.0217926	yes
PGSC0003DMT400020265	PGSC0003DMT400020265	PGSC0003DMG400007836	12:2461221-2464108	NonDormant_Control_Feb	NonDormant_DMN_Feb	OK	73.6909	23.0391	-1.6774	-4.19848	5e-05	0.000520771	yes
PGSC0003DMT400020288	PGSC0003DMT400020288	PGSC0003DMG401007845	12:1129856-1135909	NonDormant_Control_Feb	NonDormant_DMN_Feb	OK	11.369	3.22567	-1.81744	-4.08198	5e-05	0.000520771	yes
PGSC0003DMT400020300	PGSC0003DMT400020300	PGSC0003DMG400007849	12:1195959-1201552	NonDormant_Control_Feb	NonDormant_DMN_Feb	OK	47.3774	12.853	-1.8821	-2.0793	0.00125	0.00859253	yes
PGSC0003DMT400020318	PGSC0003DMT400020318	PGSC0003DMG400007856	12:1487237-1489767	NonDormant_Control_Feb	NonDormant_DMN_Feb	OK	4.7318	8.72874	0.883384	1.73224	0.00095	0.00682182	yes
PGSC0003DMT400020381	PGSC0003DMT400020381	PGSC0003DMG400007878	12:1835548-1841256	NonDormant_Control_Feb	NonDormant_DMN_Feb	OK	15.7111	1.40984	-3.47818	-3.13579	0.009	0.0431479	yes
PGSC0003DMT400020407	PGSC0003DMT400020407	PGSC0003DMG400007887	12:1947559-1951582	NonDormant_Control_Feb	NonDormant_DMN_Feb	OK	2.21761	6.99652	1.65763	1.91614	0.0014	0.00945687	yes
PGSC0003DMT400020443	PGSC0003DMT400020443	PGSC0003DMG400007899	12:2229647-2231821	NonDormant_Control_Feb	NonDormant_DMN_Feb	OK	96.8265	56.6099	-0.774347	-2.12533	5e-05	0.000520771	yes
PGSC0003DMT400020446	PGSC0003DMT400020446	PGSC0003DMG400007900	12:2240659-2246284	NonDormant_Control_Feb	NonDormant_DMN_Feb	OK	15.585	9.52475	-0.710403	-1.48713	0.00325	0.0189531	yes
PGSC0003DMT400020463	PGSC0003DMT400020463	PGSC0003DMG400007906	12:2367994-2374396	NonDormant_Control_Feb	NonDormant_DMN_Feb	OK	26.1256	11.549	-1.17769	-2.01436	0.0002	0.00179377	yes
PGSC0003DMT400020495	PGSC0003DMT400020495	PGSC0003DMG400007928	12:1672414-1673280	NonDormant_Control_Feb	NonDormant_DMN_Feb	OK	0	4.05698	inf	#NAME?	5e-05	0.000520771	yes
PGSC0003DMT400020520	PGSC0003DMT400020520	PGSC0003DMG400007948	4:67833467-67836544	NonDormant_Control_Feb	NonDormant_DMN_Feb	OK	21.6354	8.80144	-1.29758	-3.42354	5e-05	0.000520771	yes
PGSC0003DMT400020524	PGSC0003DMT400020524	PGSC0003DMG400007950	4:67867955-67872308	NonDormant_Control_Feb	NonDormant_DMN_Feb	OK	40.0516	23.0941	-0.794334	-1.84269	0.0003	0.002551	yes
PGSC0003DMT400020534	PGSC0003DMT400020534	PGSC0003DMG401007955	4:67976592-67981927	NonDormant_Control_Feb	NonDormant_DMN_Feb	OK	38.8519	26.357	-0.559795	-1.56717	0.0022	0.0137502	yes
PGSC0003DMT400020554	PGSC0003DMT400020554	PGSC0003DMG400007962	4:68051652-68053098	NonDormant_Control_Feb	NonDormant_DMN_Feb	OK	41.7531	28.1935	-0.566519	-1.63345	0.0009	0.00651518	yes
PGSC0003DMT400020595	PGSC0003DMT400020595	PGSC0003DMG400007976	4:68265274-68268708	NonDormant_Control_Feb	NonDormant_DMN_Feb	OK	36.1515	10.7984	-1.74324	-4.68135	5e-05	0.000520771	yes
PGSC0003DMT400020611	PGSC0003DMT400020611	PGSC0003DMG400007986	4:68468011-68476168	NonDormant_Control_Feb	NonDormant_DMN_Feb	OK	4.41161	20.1079	2.18838	3.19963	5e-05	0.000520771	yes
PGSC0003DMT400020621	PGSC0003DMT400020621	PGSC0003DMG400007990	4:68639104-68644946	NonDormant_Control_Feb	NonDormant_DMN_Feb	OK	97.9122	66.6774	-0.554291	-1.75893	0.00045	0.00361621	yes
PGSC0003DMT400020633	PGSC0003DMT400020633	PGSC0003DMG400007992	4:68683101-68686878	NonDormant_Control_Feb	NonDormant_DMN_Feb	OK	11.9734	7.93215	-0.594047	-1.42566	0.00565	0.0297684	yes
PGSC0003DMT400020635	PGSC0003DMT400020635	TSF	4:68721297-68722349	NonDormant_Control_Feb	NonDormant_DMN_Feb	OK	6.97075	2.48732	-1.48672	-1.58531	0.00595	0.0310263	yes
PGSC0003DMT400020639	PGSC0003DMT400020639	PGSC0003DMG400007997	4:68733793-68736008	NonDormant_Control_Feb	NonDormant_DMN_Feb	OK	30.0079	18.688	-0.683232	-1.39468	0.00775	0.038284	yes
PGSC0003DMT400020641	PGSC0003DMT400020641	PGSC0003DMG400007998	4:68755197-68758469	NonDormant_Control_Feb	NonDormant_DMN_Feb	OK	8.57037	23.4164	1.45009	2.86506	5e-05	0.000520771	yes
PGSC0003DMT400020647	PGSC0003DMT400020647	PGSC0003DMG400008000	4:67729870-67731431	NonDormant_Control_Feb	NonDormant_DMN_Feb	OK	222.315	130.517	-0.768362	-2.34646	5e-05	0.000520771	yes
PGSC0003DMT400020648	PGSC0003DMT400020648	CYCD3.3	4:67754013-67756091	NonDormant_Control_Feb	NonDormant_DMN_Feb	OK	53.5277	19.4026	-1.46403	-3.19295	5e-05	0.000520771	yes
PGSC0003DMT400020649	PGSC0003DMT400020649	CYCD3.3	4:67754013-67756091	NonDormant_Control_Feb	NonDormant_DMN_Feb	OK	59.8898	27.5592	-1.11978	-1.39557	0.0094	0.0446656	yes
PGSC0003DMT400020654	PGSC0003DMT400020654	PGSC0003DMG400008004	4:67802476-67807231	NonDormant_Control_Feb	NonDormant_DMN_Feb	OK	79.3903	44.2948	-0.841827	-2.66844	5e-05	0.000520771	yes
PGSC0003DMT400020663	PGSC0003DMT400020663	PGSC0003DMG401008010	4:68096442-68101436	NonDormant_Control_Feb	NonDormant_DMN_Feb	OK	29.3006	11.009	-1.41225	-1.42964	0.0108	0.049886	yes
PGSC0003DMT400020664	PGSC0003DMT400020664	PGSC0003DMG402008010	4:68096442-68101436	NonDormant_Control_Feb	NonDormant_DMN_Feb	OK	86.61	37.8765	-1.19323	-1.68167	0.00055	0.0042908	yes
PGSC0003DMT400020670	PGSC0003DMT400020670	PGSC0003DMG400008011	4:68125972-68131032	NonDormant_Control_Feb	NonDormant_DMN_Feb	OK	16.0665	31.1136	0.953491	2.15802	5e-05	0.000520771	yes
PGSC0003DMT400020699	PGSC0003DMT400020699	PGSC0003DMG400008021	4:68438842-68444902	NonDormant_Control_Feb	NonDormant_DMN_Feb	OK	12.0561	8.01091	-0.589726	-1.39083	0.00565	0.0297684	yes
PGSC0003DMT400020700	PGSC0003DMT400020700	PGSC0003DMG400008022	4:68451777-68454916	NonDormant_Control_Feb	NonDormant_DMN_Feb	OK	23.6391	6.0682	-1.96184	-3.39383	5e-05	0.000520771	yes
PGSC0003DMT400020705	PGSC0003DMT400020705	PGSC0003DMG400008023	4:68456542-68461869	NonDormant_Control_Feb	NonDormant_DMN_Feb	OK	13.316	19.3809	0.54147	1.32423	0.0076	0.0376991	yes
PGSC0003DMT400020708	PGSC0003DMT400020708	PGSC0003DMG400008026	4:68487992-68492649	NonDormant_Control_Feb	NonDormant_DMN_Feb	OK	158.695	119.955	-0.403758	-1.30377	0.00835	0.0406468	yes
PGSC0003DMT400020747	PGSC0003DMT400020747	PGSC0003DMG400008029	4:68592600-68597693	NonDormant_Control_Feb	NonDormant_DMN_Feb	OK	34.4175	19.6783	-0.806538	-2.422	5e-05	0.000520771	yes
PGSC0003DMT400020777	PGSC0003DMT400020777	PGSC0003DMG400008043	4:68390669-68391460	NonDormant_Control_Feb	NonDormant_DMN_Feb	OK	2.58408	8.64427	1.74209	1.58838	0.00655	0.0335089	yes
PGSC0003DMT400020794	PGSC0003DMT400020794	PGSC0003DMG400008050	11:41712112-41719809	NonDormant_Control_Feb	NonDormant_DMN_Feb	OK	79.701	49.8038	-0.678342	-1.62554	0.00145	0.00973434	yes
PGSC0003DMT400020800	PGSC0003DMT400020800	PGSC0003DMG400008053	11:41636812-41643864	NonDormant_Control_Feb	NonDormant_DMN_Feb	OK	18.9468	10.4518	-0.8582	-2.04345	0.00015	0.00139313	yes
PGSC0003DMT400020825	PGSC0003DMT400020825	PGSC0003DMG400008057	11:41349543-41354699	NonDormant_Control_Feb	NonDormant_DMN_Feb	OK	7.06174	11.6613	0.723628	1.72461	0.0005	0.00395527	yes
PGSC0003DMT400020834	PGSC0003DMT400020834	PGSC0003DMG400008063	11:41180319-41182265	NonDormant_Control_Feb	NonDormant_DMN_Feb	OK	18.2343	5.30424	-1.78144	-2.618	5e-05	0.000520771	yes
PGSC0003DMT400020842	PGSC0003DMT400020842	PGSC0003DMG400008066	11:41086130-41091656	NonDormant_Control_Feb	NonDormant_DMN_Feb	OK	13.1918	7.08984	-0.895812	-1.86275	0.00135	0.00916795	yes
PGSC0003DMT400020843	PGSC0003DMT400020843	PGSC0003DMG400008067	11:41056617-41061071	NonDormant_Control_Feb	NonDormant_DMN_Feb	OK	187.381	136.743	-0.454505	-1.47735	0.00325	0.0189531	yes
PGSC0003DMT400020867	PGSC0003DMT400020867	PGSC0003DMG400008076	11:41704071-41710436	NonDormant_Control_Feb	NonDormant_DMN_Feb	OK	52.4199	76.9788	0.554347	1.81416	0.00035	0.0029118	yes
PGSC0003DMT400020870	PGSC0003DMT400020870	MIP2	11:41686168-41688602	NonDormant_Control_Feb	NonDormant_DMN_Feb	OK	47.082	82.8183	0.814774	2.49493	5e-05	0.000520771	yes
PGSC0003DMT400020871	PGSC0003DMT400020871	PGSC0003DMG400008079	11:41674051-41674820	NonDormant_Control_Feb	NonDormant_DMN_Feb	OK	339.549	194.341	-0.805031	-2.62238	5e-05	0.000520771	yes
PGSC0003DMT400020886	PGSC0003DMT400020886	PGSC0003DMG400008086	11:41521979-41529591	NonDormant_Control_Feb	NonDormant_DMN_Feb	OK	18.7323	12.6084	-0.571143	-1.37861	0.0062	0.0320834	yes
PGSC0003DMT400020892	PGSC0003DMT400020892	PGSC0003DMG400008089	11:41468895-41474338	NonDormant_Control_Feb	NonDormant_DMN_Feb	OK	4.75469	10.2298	1.10535	1.47692	0.00235	0.0145239	yes
PGSC0003DMT400020942	PGSC0003DMT400020942	PGSC0003DMG400008109	11:41197786-41206297	NonDormant_Control_Feb	NonDormant_DMN_Feb	OK	14.2179	10.08	-0.496214	-1.37616	0.0059	0.0308289	yes
PGSC0003DMT400020945	PGSC0003DMT400020945	PGSC0003DMG400008110	11:41172130-41175486	NonDormant_Control_Feb	NonDormant_DMN_Feb	OK	28.5591	19.1278	-0.578275	-1.69048	0.00075	0.00558358	yes
PGSC0003DMT400020962	PGSC0003DMT400020962	PGSC0003DMG400008114	11:41069206-41084356	NonDormant_Control_Feb	NonDormant_DMN_Feb	OK	39.3586	61.9425	0.65425	1.72263	0.0005	0.00395527	yes
PGSC0003DMT400020968	PGSC0003DMT400020968	EF-1ALPHA	11:41039365-41042374	NonDormant_Control_Feb	NonDormant_DMN_Feb	OK	852.185	446.051	-0.933957	-1.84086	0.00075	0.00558358	yes
PGSC0003DMT400020972	PGSC0003DMT400020972	PGSC0003DMG400008119	11:41005852-41009769	NonDormant_Control_Feb	NonDormant_DMN_Feb	OK	409.818	271.879	-0.592016	-1.45706	0.00395	0.0222436	yes
PGSC0003DMT400020973	PGSC0003DMT400020973	PGSC0003DMG400008120	11:40987374-40990668	NonDormant_Control_Feb	NonDormant_DMN_Feb	OK	28.2799	13.2582	-1.09289	-2.93144	5e-05	0.000520771	yes
PGSC0003DMT400021018	PGSC0003DMT400021018	PGSC0003DMG400008137	10:58436321-58438211	NonDormant_Control_Feb	NonDormant_DMN_Feb	OK	55.4539	29.7515	-0.898324	-2.55817	5e-05	0.000520771	yes
PGSC0003DMT400021047	PGSC0003DMT400021047	PGSC0003DMG400008145	10:58562767-58568962	NonDormant_Control_Feb	NonDormant_DMN_Feb	OK	31.1896	53.24	0.771445	2.36529	5e-05	0.000520771	yes
PGSC0003DMT400021049	PGSC0003DMT400021049	PGSC0003DMG400008146	10:58576406-58581609	NonDormant_Control_Feb	NonDormant_DMN_Feb	OK	25.8439	13.5859	-0.927714	-2.87443	5e-05	0.000520771	yes
PGSC0003DMT400021052	PGSC0003DMT400021052,PGSC0003DMT400021053	PGSC0003DMG400008148	10:58589642-58599015	NonDormant_Control_Feb	NonDormant_DMN_Feb	OK	3.56538	25.3701	2.831	1.90797	0.0025	0.015279	yes
PGSC0003DMT400021076	PGSC0003DMT400021076	PGSC0003DMG400008160	10:58316420-58318888	NonDormant_Control_Feb	NonDormant_DMN_Feb	OK	5.37876	1.23592	-2.12168	-1.8906	0.00875	0.0421815	yes
PGSC0003DMT400021078	PGSC0003DMT400021078	PGSC0003DMG400008162	10:58375260-58383229	NonDormant_Control_Feb	NonDormant_DMN_Feb	OK	6.86483	2.80049	-1.29354	-1.65913	0.00275	0.0165263	yes
PGSC0003DMT400021091	PGSC0003DMT400021091	PGSC0003DMG400008168	10:58471573-58476038	NonDormant_Control_Feb	NonDormant_DMN_Feb	OK	6.7592	13.5087	0.998968	1.39891	0.0058	0.0304103	yes
PGSC0003DMT400021127	PGSC0003DMT400021127	PGSC0003DMG400008182	10:58636640-58641738	NonDormant_Control_Feb	NonDormant_DMN_Feb	OK	35.0137	15.3557	-1.18915	-2.08099	0.00045	0.00361621	yes
PGSC0003DMT400021236	PGSC0003DMT400021236	PGSC0003DMG400008224	8:35449626-35450329	NonDormant_Control_Feb	NonDormant_DMN_Feb	OK	45.5659	137.949	1.59811	4.30498	5e-05	0.000520771	yes
PGSC0003DMT400021293	PGSC0003DMT400021293	PGSC0003DMG400008256	10:43232881-43233330	NonDormant_Control_Feb	NonDormant_DMN_Feb	OK	38.2297	16.8121	-1.1852	-1.61837	0.00315	0.0184782	yes
PGSC0003DMT400021310	PGSC0003DMT400021310	PGSC0003DMG400008262	10:43477212-43479726	NonDormant_Control_Feb	NonDormant_DMN_Feb	OK	5.93384	10.4993	0.82325	1.72346	0.00105	0.00742367	yes
PGSC0003DMT400021318	PGSC0003DMT400021318	PGSC0003DMG400008267	10:43658746-43666340	NonDormant_Control_Feb	NonDormant_DMN_Feb	OK	3.90127	10.3159	1.40285	2.1302	5e-05	0.000520771	yes
PGSC0003DMT400021343	PGSC0003DMT400021343	PGSC0003DMG401008272	10:43775918-43799055	NonDormant_Control_Feb	NonDormant_DMN_Feb	OK	21.4787	12.2787	-0.806741	-2.17442	5e-05	0.000520771	yes
PGSC0003DMT400021349	PGSC0003DMT400021349	PGSC0003DMG400008276	10:43622510-43623419	NonDormant_Control_Feb	NonDormant_DMN_Feb	OK	1.0442	7.35492	2.81632	2.04349	0.00705	0.0355322	yes
PGSC0003DMT400021361	PGSC0003DMT400021361	PGSC0003DMG400008284	2:29860826-29865757	NonDormant_Control_Feb	NonDormant_DMN_Feb	OK	37.2858	77.3863	1.05345	2.96835	5e-05	0.000520771	yes
PGSC0003DMT400021362	PGSC0003DMT400021362	PGSC0003DMG400008285	2:29867240-29869852	NonDormant_Control_Feb	NonDormant_DMN_Feb	OK	403.25	273.861	-0.558228	-1.78041	0.0001	0.000972967	yes
PGSC0003DMT400021392	PGSC0003DMT400021392	PGSC0003DMG400008301	2:30141195-30142231	NonDormant_Control_Feb	NonDormant_DMN_Feb	OK	1.86667	6.05951	1.69873	1.66689	0.0075	0.0373067	yes
PGSC0003DMT400021421	PGSC0003DMT400021421	PGSC0003DMG400008308	2:29930873-29937611	NonDormant_Control_Feb	NonDormant_DMN_Feb	OK	45.7192	12.6059	-1.8587	-5.3793	5e-05	0.000520771	yes
PGSC0003DMT400021424	PGSC0003DMT400021424	PGSC0003DMG400008311	2:29951177-29955600	NonDormant_Control_Feb	NonDormant_DMN_Feb	OK	56.4622	22.111	-1.35252	-3.75909	5e-05	0.000520771	yes
PGSC0003DMT400021428	PGSC0003DMT400021428	PGSC0003DMG400008314	2:29988676-29997070	NonDormant_Control_Feb	NonDormant_DMN_Feb	OK	11.4818	8.5123	-0.431723	-1.34808	0.00765	0.0378889	yes
PGSC0003DMT400021547	PGSC0003DMT400021547	PGSC0003DMG400008354	10:59124702-59126516	NonDormant_Control_Feb	NonDormant_DMN_Feb	OK	8.61855	20.1038	1.22195	2.18278	0.0001	0.000972967	yes
PGSC0003DMT400021549	PGSC0003DMT400021549	PGSC0003DMG400008355	10:59137080-59142148	NonDormant_Control_Feb	NonDormant_DMN_Feb	OK	11.4427	20.4462	0.837407	1.61565	0.00175	0.0113898	yes
PGSC0003DMT400021555	PGSC0003DMT400021555	PGSC0003DMG400008357	10:59171346-59173650	NonDormant_Control_Feb	NonDormant_DMN_Feb	OK	16.2555	3.08021	-2.39983	-3.4357	5e-05	0.000520771	yes
PGSC0003DMT400021562	PGSC0003DMT400021562	PGSC0003DMG400008360	10:59202657-59204878	NonDormant_Control_Feb	NonDormant_DMN_Feb	OK	7.55055	3.82672	-0.980474	-1.68118	0.00165	0.0108489	yes
PGSC0003DMT400021579	PGSC0003DMT400021579	PGSC0003DMG400008366	10:59152970-59155271	NonDormant_Control_Feb	NonDormant_DMN_Feb	OK	214.161	112.926	-0.923317	-2.98642	5e-05	0.000520771	yes
PGSC0003DMT400021589	PGSC0003DMT400021589	PGSC0003DMG400008371	10:59213519-59216957	NonDormant_Control_Feb	NonDormant_DMN_Feb	OK	109.532	72.5664	-0.593978	-1.76206	0.00055	0.0042908	yes
PGSC0003DMT400021596	PGSC0003DMT400021596	PGSC0003DMG400008375	10:59243659-59247606	NonDormant_Control_Feb	NonDormant_DMN_Feb	OK	9.31229	4.22768	-1.13927	-2.16427	0.0001	0.000972967	yes
PGSC0003DMT400021600	PGSC0003DMT400021600	PGSC0003DMG400008379	10:59284370-59287941	NonDormant_Control_Feb	NonDormant_DMN_Feb	OK	21.0245	9.51968	-1.14308	-3.05281	5e-05	0.000520771	yes
PGSC0003DMT400021604	PGSC0003DMT400021604	PGSC0003DMG400008381	10:59129739-59130225	NonDormant_Control_Feb	NonDormant_DMN_Feb	OK	52.6086	13.4968	-1.96269	-2.7533	5e-05	0.000520771	yes
PGSC0003DMT400021622	PGSC0003DMT400021622	PGSC0003DMG400008389	10:53218204-53220225	NonDormant_Control_Feb	NonDormant_DMN_Feb	OK	1.49065	4.62207	1.6326	1.4894	0.01035	0.0482508	yes
PGSC0003DMT400021644	PGSC0003DMT400021644	PGSC0003DMG400008398	10:53356019-53360084	NonDormant_Control_Feb	NonDormant_DMN_Feb	OK	84.0491	52.1617	-0.68824	-2.139	5e-05	0.000520771	yes
PGSC0003DMT400021705	PGSC0003DMT400021705	PGSC0003DMG400008421	11:17844022-17847861	NonDormant_Control_Feb	NonDormant_DMN_Feb	OK	38.1978	73.1439	0.937247	2.90651	5e-05	0.000520771	yes
PGSC0003DMT400021715	PGSC0003DMT400021715	PGSC0003DMG400008427	7:25723886-25726737	NonDormant_Control_Feb	NonDormant_DMN_Feb	OK	2.77801	9.78894	1.8171	1.68639	0.00925	0.0440931	yes
PGSC0003DMT400021729	PGSC0003DMT400021729	PGSC0003DMG400008431	7:26031909-26037019	NonDormant_Control_Feb	NonDormant_DMN_Feb	OK	42.3786	19.1932	-1.14274	-2.97665	5e-05	0.000520771	yes
PGSC0003DMT400021746	PGSC0003DMT400021746	PGSC0003DMG400008441	5:49867613-49869528	NonDormant_Control_Feb	NonDormant_DMN_Feb	OK	15.364	37.2895	1.27921	2.10883	5e-05	0.000520771	yes
PGSC0003DMT400021750	PGSC0003DMT400021750	PGSC0003DMG400008444	5:49753259-49754880	NonDormant_Control_Feb	NonDormant_DMN_Feb	OK	216.874	17.0206	-3.6715	-5.69036	5e-05	0.000520771	yes
PGSC0003DMT400021753	PGSC0003DMT400021753	PGSC0003DMG400008445	5:49736155-49738028	NonDormant_Control_Feb	NonDormant_DMN_Feb	OK	83.8571	43.5133	-0.946475	-2.85441	5e-05	0.000520771	yes
PGSC0003DMT400021796	PGSC0003DMT400021796	PGSC0003DMG400008458	5:49785938-49791294	NonDormant_Control_Feb	NonDormant_DMN_Feb	OK	14.6657	9.66661	-0.601364	-1.32773	0.0091	0.0435209	yes
PGSC0003DMT400021798	PGSC0003DMT400021798	PGSC0003DMG400008459	5:49778083-49784845	NonDormant_Control_Feb	NonDormant_DMN_Feb	OK	68.0673	134.786	0.985635	3.06302	5e-05	0.000520771	yes
PGSC0003DMT400021800	PGSC0003DMT400021800	PGSC0003DMG400008461	5:49768382-49773709	NonDormant_Control_Feb	NonDormant_DMN_Feb	OK	5.1923	1.38774	-1.90363	-1.91149	0.00225	0.0140134	yes
PGSC0003DMT400021802	PGSC0003DMT400021802	PGSC0003DMG400008462	5:49742233-49750600	NonDormant_Control_Feb	NonDormant_DMN_Feb	OK	9.82221	17.602	0.841623	2.36086	5e-05	0.000520771	yes
PGSC0003DMT400021841	PGSC0003DMT400021841	CGS2	3:24970728-24975576	NonDormant_Control_Feb	NonDormant_DMN_Feb	OK	98.6627	70.5267	-0.484335	-1.57329	0.0023	0.0142678	yes
PGSC0003DMT400021854	PGSC0003DMT400021854	PGSC0003DMG400008481	9:47551-54084	NonDormant_Control_Feb	NonDormant_DMN_Feb	OK	59.329	40.4866	-0.551292	-1.73058	0.00075	0.00558358	yes
PGSC0003DMT400021880	PGSC0003DMT400021880	PGSC0003DMG400008491	9:151137-155609	NonDormant_Control_Feb	NonDormant_DMN_Feb	OK	18.2994	6.499	-1.49351	-2.21346	5e-05	0.000520771	yes
PGSC0003DMT400021917	PGSC0003DMT400021917	PGSC0003DMG400008501	9:87179-90572	NonDormant_Control_Feb	NonDormant_DMN_Feb	OK	29.9571	78.9715	1.39843	2.12348	0.0002	0.00179377	yes
PGSC0003DMT400021918	PGSC0003DMT400021918	PGSC0003DMG400008501	9:87179-90572	NonDormant_Control_Feb	NonDormant_DMN_Feb	OK	24.5593	64.2294	1.38697	1.61316	0.0021	0.0132438	yes
PGSC0003DMT400021919	PGSC0003DMT400021919	PGSC0003DMG400008502	9:165679-171841	NonDormant_Control_Feb	NonDormant_DMN_Feb	OK	9.65097	25.9185	1.42524	3.37502	5e-05	0.000520771	yes
PGSC0003DMT400021959	PGSC0003DMT400021959	PGSC0003DMG400008513	7:7426414-7427957	NonDormant_Control_Feb	NonDormant_DMN_Feb	OK	423.685	265.389	-0.674881	-2.18875	5e-05	0.000520771	yes
PGSC0003DMT400022042	PGSC0003DMT400022042	PGSC0003DMG400008546	12:55090840-55092326	NonDormant_Control_Feb	NonDormant_DMN_Feb	OK	4.77947	13.3955	1.48682	1.84595	0.00115	0.00800916	yes
PGSC0003DMT400022054	PGSC0003DMT400022054	PGSC0003DMG400008551	12:55184402-55199421	NonDormant_Control_Feb	NonDormant_DMN_Feb	OK	24.3865	14.7682	-0.723584	-2.2972	5e-05	0.000520771	yes
PGSC0003DMT400022071	PGSC0003DMT400022071	PGSC0003DMG400008563	12:1012873-1016118	NonDormant_Control_Feb	NonDormant_DMN_Feb	OK	7.7074	26.4546	1.7792	3.00819	5e-05	0.000520771	yes
PGSC0003DMT400022074	PGSC0003DMT400022074	PGSC0003DMG401008565	12:987883-988461	NonDormant_Control_Feb	NonDormant_DMN_Feb	OK	16.8421	1.74947	-3.26709	-2.52405	0.0064	0.032901	yes
PGSC0003DMT400022077	PGSC0003DMT400022077	PGSC0003DMG403008565	12:974750-983807	NonDormant_Control_Feb	NonDormant_DMN_Feb	OK	12.3354	24.7292	1.00341	1.46825	0.0084	0.0408466	yes
PGSC0003DMT400022081	PGSC0003DMT400022081	PGSC0003DMG400008568	12:950504-956970	NonDormant_Control_Feb	NonDormant_DMN_Feb	OK	9.01102	4.92282	-0.872206	-1.49033	0.0054	0.0286962	yes
PGSC0003DMT400022099	PGSC0003DMT400022099	PGSC0003DMG400008572	12:1009990-1010513	NonDormant_Control_Feb	NonDormant_DMN_Feb	OK	27.091	5.63372	-2.26566	-2.27854	0.0004	0.00326773	yes
PGSC0003DMT400022116	PGSC0003DMT400022116	PGSC0003DMG400008579	9:46172287-46175176	NonDormant_Control_Feb	NonDormant_DMN_Feb	OK	12.223	8.46821	-0.529471	-1.38572	0.00565	0.0297684	yes
PGSC0003DMT400022131	PGSC0003DMT400022131	PGSC0003DMG400008585	9:46180045-46181481	NonDormant_Control_Feb	NonDormant_DMN_Feb	OK	14.903	5.00226	-1.57495	-1.51347	0.0084	0.0408466	yes
PGSC0003DMT400022138	PGSC0003DMT400022138	PGSC0003DMG400008590	10:52641595-52648783	NonDormant_Control_Feb	NonDormant_DMN_Feb	OK	5.63157	11.4649	1.02561	1.91782	0.00065	0.0049433	yes
PGSC0003DMT400022169	PGSC0003DMT400022169	PGSC0003DMG400008599	10:52641595-52648783	NonDormant_Control_Feb	NonDormant_DMN_Feb	OK	3.31063	10.78	1.70318	2.01304	0.00115	0.00800916	yes
PGSC0003DMT400022189	PGSC0003DMT400022189	PGSC0003DMG400008610	1:32877804-32878155	NonDormant_Control_Feb	NonDormant_DMN_Feb	OK	9.07444	0	#NAME?	#NAME?	5e-05	0.000520771	yes
PGSC0003DMT400022277	PGSC0003DMT400022277	PGSC0003DMG400008643	3:13688614-13692042	NonDormant_Control_Feb	NonDormant_DMN_Feb	OK	11.5454	3.96402	-1.54228	-2.92938	5e-05	0.000520771	yes
PGSC0003DMT400022302	PGSC0003DMT400022302	PGSC0003DMG400008659	7:15632582-15635460	NonDormant_Control_Feb	NonDormant_DMN_Feb	OK	44.2679	31.4625	-0.492626	-1.27221	0.00995	0.0467309	yes
PGSC0003DMT400022322	PGSC0003DMT400022322	PGSC0003DMG403008663	11:32899740-32948325	NonDormant_Control_Feb	NonDormant_DMN_Feb	OK	10.9929	5.90727	-0.89601	-1.3972	0.0061	0.0316649	yes
PGSC0003DMT400022423	PGSC0003DMT400022423	PGSC0003DMG400008692	10:820158-824485	NonDormant_Control_Feb	NonDormant_DMN_Feb	OK	20.9048	13.0105	-0.684153	-1.48681	0.00435	0.0240575	yes
PGSC0003DMT400022438	PGSC0003DMT400022438	PGSC0003DMG400008696	6:5506505-5515339	NonDormant_Control_Feb	NonDormant_DMN_Feb	OK	188.918	80.2131	-1.23585	-2.47265	5e-05	0.000520771	yes
PGSC0003DMT400022450	PGSC0003DMT400022450	PGSC0003DMG400008701	4:52558197-52564365	NonDormant_Control_Feb	NonDormant_DMN_Feb	OK	40.7948	61.162	0.584249	1.83419	0.0002	0.00179377	yes
PGSC0003DMT400022466	PGSC0003DMT400022466	PGSC0003DMG400008707	1:6065316-6070441	NonDormant_Control_Feb	NonDormant_DMN_Feb	OK	12.2276	6.42094	-0.929286	-1.54038	0.0043	0.0238354	yes
PGSC0003DMT400022467	PGSC0003DMT400022467	PGSC0003DMG400008708	1:6185331-6190526	NonDormant_Control_Feb	NonDormant_DMN_Feb	OK	25.479	18.4705	-0.464083	-1.39032	0.0056	0.0295556	yes
PGSC0003DMT400022476	PGSC0003DMT400022476	PGSC0003DMG400008712	1:6142378-6146461	NonDormant_Control_Feb	NonDormant_DMN_Feb	OK	29.0173	75.7446	1.38423	1.99471	0.00025	0.00217727	yes
PGSC0003DMT400022512	PGSC0003DMT400022512	PGSC0003DMG400008723	9:31866494-31870925	NonDormant_Control_Feb	NonDormant_DMN_Feb	OK	163.65	85.2201	-0.941352	-2.79696	5e-05	0.000520771	yes
PGSC0003DMT400022519	PGSC0003DMT400022519	PGSC0003DMG402008726	9:31781805-31789495	NonDormant_Control_Feb	NonDormant_DMN_Feb	OK	4.33815	12.1128	1.48137	2.41632	5e-05	0.000520771	yes
PGSC0003DMT400022520	PGSC0003DMT400022520	PGSC0003DMG400008727	9:31830072-31832104	NonDormant_Control_Feb	NonDormant_DMN_Feb	OK	26.1211	13.5316	-0.948885	-2.4946	5e-05	0.000520771	yes
PGSC0003DMT400022524	PGSC0003DMT400022524	PGSC0003DMG400008731	4:28151269-28152201	NonDormant_Control_Feb	NonDormant_DMN_Feb	OK	41.2091	71.2998	0.790934	2.12739	5e-05	0.000520771	yes
PGSC0003DMT400022547	PGSC0003DMT400022547	PGSC0003DMG400008740	12:6539901-6548287	NonDormant_Control_Feb	NonDormant_DMN_Feb	OK	54.3523	28.2851	-0.942297	-2.16427	5e-05	0.000520771	yes
PGSC0003DMT400022600	PGSC0003DMT400022600	PGSC0003DMG400008761	1:36412166-36413918	NonDormant_Control_Feb	NonDormant_DMN_Feb	OK	4.53685	9.66527	1.09112	1.66994	0.0023	0.0142678	yes
PGSC0003DMT400022632	PGSC0003DMT400022632	PGSC0003DMG400008773	12:21732656-21737916	NonDormant_Control_Feb	NonDormant_DMN_Feb	OK	47.5555	31.3543	-0.600946	-1.93598	5e-05	0.000520771	yes
PGSC0003DMT400022649	PGSC0003DMT400022649	PGSC0003DMG400008780	12:24386219-24391575	NonDormant_Control_Feb	NonDormant_DMN_Feb	OK	37.562	58.8465	0.647682	1.93118	0.0003	0.002551	yes
PGSC0003DMT400022663	PGSC0003DMT400022663	PGSC0003DMG400008787	6:29945623-29947742	NonDormant_Control_Feb	NonDormant_DMN_Feb	OK	223.405	309.952	0.472384	1.45413	0.00295	0.0175122	yes
PGSC0003DMT400022674	PGSC0003DMT400022674	PGSC0003DMG401008792	00:8888552-8892013	NonDormant_Control_Feb	NonDormant_DMN_Feb	OK	4.33259	9.73899	1.16854	1.96608	0.0005	0.00395527	yes
PGSC0003DMT400022703	PGSC0003DMT400022703	PGSC0003DMG400008805	00:29078065-29082987	NonDormant_Control_Feb	NonDormant_DMN_Feb	OK	6.99942	2.82726	-1.30783	-1.62986	0.00375	0.0213289	yes
PGSC0003DMT400022735	PGSC0003DMT400022735	PGSC0003DMG400008818	9:1425236-1432543	NonDormant_Control_Feb	NonDormant_DMN_Feb	OK	62.1955	94.5992	0.605018	1.88596	0.0002	0.00179377	yes
PGSC0003DMT400022754	PGSC0003DMT400022754	PGSC0003DMG400008827	9:1591815-1595924	NonDormant_Control_Feb	NonDormant_DMN_Feb	OK	5.5827	2.08686	-1.41963	-1.44717	0.00905	0.0433356	yes
PGSC0003DMT400022757	PGSC0003DMT400022757	PGSC0003DMG400008828	9:1604330-1612211	NonDormant_Control_Feb	NonDormant_DMN_Feb	OK	17.41	11.3703	-0.614648	-1.63137	0.00195	0.0124539	yes
PGSC0003DMT400022763	PGSC0003DMT400022763	PGSC0003DMG400008830	9:1643833-1650345	NonDormant_Control_Feb	NonDormant_DMN_Feb	OK	36.6709	21.0162	-0.803134	-2.22074	5e-05	0.000520771	yes
PGSC0003DMT400022769	PGSC0003DMT400022769	EXPA3	9:1725301-1728511	NonDormant_Control_Feb	NonDormant_DMN_Feb	OK	53.1728	20.3505	-1.38562	-3.01299	5e-05	0.000520771	yes
PGSC0003DMT400022781	PGSC0003DMT400022781	PGSC0003DMG400008836	9:1804545-1810544	NonDormant_Control_Feb	NonDormant_DMN_Feb	OK	13.6981	3.18566	-2.10431	-2.98492	5e-05	0.000520771	yes
PGSC0003DMT400022813	PGSC0003DMT400022813	PGSC0003DMG400008850	9:2039526-2046175	NonDormant_Control_Feb	NonDormant_DMN_Feb	OK	75.3732	29.5301	-1.35187	-3.78044	5e-05	0.000520771	yes
PGSC0003DMT400022817	PGSC0003DMT400022817	PGSC0003DMG400008852	9:2111861-2120481	NonDormant_Control_Feb	NonDormant_DMN_Feb	OK	49.0095	28.3866	-0.78785	-2.45048	5e-05	0.000520771	yes
PGSC0003DMT400022848	PGSC0003DMT400022848	PGSC0003DMG400008857	9:2253314-2263503	NonDormant_Control_Feb	NonDormant_DMN_Feb	OK	7.85974	18.2539	1.21565	1.9943	0.0002	0.00179377	yes
PGSC0003DMT400022853	PGSC0003DMT400022853	PGSC0003DMG400008860	9:2361997-2367446	NonDormant_Control_Feb	NonDormant_DMN_Feb	OK	59.3326	36.9488	-0.683297	-1.89969	0.00025	0.00217727	yes
PGSC0003DMT400022857	PGSC0003DMT400022857	PGSC0003DMG400008861	9:2395796-2398486	NonDormant_Control_Feb	NonDormant_DMN_Feb	OK	30.2906	49.8936	0.719984	1.60445	0.0022	0.0137502	yes
PGSC0003DMT400022875	PGSC0003DMT400022875	PGSC0003DMG400008869	9:2552635-2558755	NonDormant_Control_Feb	NonDormant_DMN_Feb	OK	23.0166	80.066	1.79851	5.18782	5e-05	0.000520771	yes
PGSC0003DMT400022877	PGSC0003DMT400022877	PGSC0003DMG401008870	9:2574866-2580006	NonDormant_Control_Feb	NonDormant_DMN_Feb	OK	10.4711	15.8875	0.601478	1.6185	0.00075	0.00558358	yes
PGSC0003DMT400022900	PGSC0003DMT400022900	PGSC0003DMG400008876	9:2619468-2622482	NonDormant_Control_Feb	NonDormant_DMN_Feb	OK	50.3286	14.4637	-1.79894	-3.11581	5e-05	0.000520771	yes
PGSC0003DMT400022902	PGSC0003DMT400022902	PGSC0003DMG400008877	9:2633919-2641471	NonDormant_Control_Feb	NonDormant_DMN_Feb	OK	41.5059	23.5481	-0.817707	-1.89988	0.0005	0.00395527	yes
PGSC0003DMT400022904	PGSC0003DMT400022904	PGSC0003DMG400008878	9:2689049-2690206	NonDormant_Control_Feb	NonDormant_DMN_Feb	OK	5.18234	47.2859	3.18974	5.49265	5e-05	0.000520771	yes
PGSC0003DMT400022916	PGSC0003DMT400022916	PGSC0003DMG400008882	9:2800028-2804470	NonDormant_Control_Feb	NonDormant_DMN_Feb	OK	9.67996	3.70037	-1.38733	-2.29885	0.0001	0.000972967	yes
PGSC0003DMT400022940	PGSC0003DMT400022940	PGSC0003DMG400008888	9:1300721-1305212	NonDormant_Control_Feb	NonDormant_DMN_Feb	OK	18.4993	11.1827	-0.726203	-1.29093	0.0103	0.048064	yes
PGSC0003DMT400022985	PGSC0003DMT400022985	PGSC0003DMG400008899	9:1544038-1545795	NonDormant_Control_Feb	NonDormant_DMN_Feb	OK	4.55997	1.62172	-1.4915	-1.77168	0.0028	0.0167785	yes
PGSC0003DMT400023016	PGSC0003DMT400023016	PGSC0003DMG402008909	9:1811322-1816147	NonDormant_Control_Feb	NonDormant_DMN_Feb	OK	529.678	1368.96	1.36989	3.1152	5e-05	0.000520771	yes
PGSC0003DMT400023033	PGSC0003DMT400023033	PGSC0003DMG400008914	9:1919943-1922063	NonDormant_Control_Feb	NonDormant_DMN_Feb	OK	5.07482	8.67165	0.77295	1.40168	0.0061	0.0316649	yes
PGSC0003DMT400023063	PGSC0003DMT400023063	PGSC0003DMG400008929	9:2120564-2124035	NonDormant_Control_Feb	NonDormant_DMN_Feb	OK	64.1372	93.4231	0.542618	1.69601	0.00065	0.0049433	yes
PGSC0003DMT400023075	PGSC0003DMT400023075	PGSC0003DMG400008934	9:2207972-2215599	NonDormant_Control_Feb	NonDormant_DMN_Feb	OK	57.0106	88.5257	0.634866	2.03467	5e-05	0.000520771	yes
PGSC0003DMT400023082	PGSC0003DMT400023082	PGSC0003DMG400008938	9:2345620-2351097	NonDormant_Control_Feb	NonDormant_DMN_Feb	OK	34.0822	18.393	-0.889858	-2.46802	5e-05	0.000520771	yes
PGSC0003DMT400023089	PGSC0003DMT400023089	PGSC0003DMG400008941	9:2433390-2434450	NonDormant_Control_Feb	NonDormant_DMN_Feb	OK	5.88026	16.3311	1.47367	2.33187	5e-05	0.000520771	yes
PGSC0003DMT400023094	PGSC0003DMT400023094	PGSC0003DMG400008945	9:2490498-2499108	NonDormant_Control_Feb	NonDormant_DMN_Feb	OK	17.4413	4.07752	-2.09674	-4.95742	5e-05	0.000520771	yes
PGSC0003DMT400023119	PGSC0003DMT400023119	PGSC0003DMG400008951	9:2662398-2667264	NonDormant_Control_Feb	NonDormant_DMN_Feb	OK	26.067	37.1555	0.51135	1.3919	0.00495	0.0267369	yes
PGSC0003DMT400023120	PGSC0003DMT400023120	PGSC0003DMG400008952	9:2671504-2672947	NonDormant_Control_Feb	NonDormant_DMN_Feb	OK	10.3613	2.82475	-1.87502	-2.61579	5e-05	0.000520771	yes
PGSC0003DMT400023122	PGSC0003DMT400023122	PGSC0003DMG400008953	9:2678020-2680977	NonDormant_Control_Feb	NonDormant_DMN_Feb	OK	34.9438	85.1281	1.2846	3.26836	5e-05	0.000520771	yes
PGSC0003DMT400023143	PGSC0003DMT400023143	PGSC0003DMG400008961	9:2915589-2925490	NonDormant_Control_Feb	NonDormant_DMN_Feb	OK	71.5376	47.1071	-0.602757	-1.90766	5e-05	0.000520771	yes
PGSC0003DMT400023208	PGSC0003DMT400023208	PGSC0003DMG400008988	1:61961288-61965841	NonDormant_Control_Feb	NonDormant_DMN_Feb	OK	173.463	525.382	1.59874	4.30252	5e-05	0.000520771	yes
PGSC0003DMT400023210	PGSC0003DMT400023210	PGSC0003DMG400008989	1:62004010-62008359	NonDormant_Control_Feb	NonDormant_DMN_Feb	OK	78.8395	137.909	0.806722	1.85011	0.0002	0.00179377	yes
PGSC0003DMT400023223	PGSC0003DMT400023223	PGSC0003DMG400008994	1:62088075-62091929	NonDormant_Control_Feb	NonDormant_DMN_Feb	OK	99.4547	68.154	-0.54524	-1.64471	0.0013	0.00888237	yes
PGSC0003DMT400023236	PGSC0003DMT400023236	PGSC0003DMG400008997	1:62168628-62176059	NonDormant_Control_Feb	NonDormant_DMN_Feb	OK	14.5704	4.96838	-1.55219	-3.5416	5e-05	0.000520771	yes
PGSC0003DMT400023249	PGSC0003DMT400023249	PGSC0003DMG400009004	1:62441414-62448611	NonDormant_Control_Feb	NonDormant_DMN_Feb	OK	23.7187	16.0964	-0.559283	-1.47805	0.00385	0.0217926	yes
PGSC0003DMT400023263	PGSC0003DMT400023263	PGSC0003DMG400009011	1:62753282-62759879	NonDormant_Control_Feb	NonDormant_DMN_Feb	OK	54.9083	12.0173	-2.19191	-5.18024	5e-05	0.000520771	yes
PGSC0003DMT400023297	PGSC0003DMT400023297	PGSC0003DMG400009024	1:62010496-62023500	NonDormant_Control_Feb	NonDormant_DMN_Feb	OK	9.2168	16.2619	0.819161	1.72139	0.0008	0.00589432	yes
PGSC0003DMT400023313	PGSC0003DMT400023313	PGSC0003DMG400009031	1:62314616-62329867	NonDormant_Control_Feb	NonDormant_DMN_Feb	OK	26.394	17.6129	-0.583579	-1.8527	0.00015	0.00139313	yes
PGSC0003DMT400023322	PGSC0003DMT400023322	PGSC0003DMG400009033	1:62413413-62416529	NonDormant_Control_Feb	NonDormant_DMN_Feb	OK	14.9699	7.90225	-0.921733	-1.53343	0.00305	0.0180009	yes
PGSC0003DMT400023323	PGSC0003DMT400023323	PGSC0003DMG400009034	1:62459581-62466747	NonDormant_Control_Feb	NonDormant_DMN_Feb	OK	105.353	77.0543	-0.451283	-1.44102	0.00355	0.0203916	yes
PGSC0003DMT400023324	PGSC0003DMT400023324	PGSC0003DMG400009035	1:62507591-62510277	NonDormant_Control_Feb	NonDormant_DMN_Feb	OK	9.42906	3.62491	-1.37917	-2.61926	5e-05	0.000520771	yes
PGSC0003DMT400023333	PGSC0003DMT400023333	PGSC0003DMG400009040	1:62643588-62650139	NonDormant_Control_Feb	NonDormant_DMN_Feb	OK	47.4561	14.6851	-1.69224	-4.99578	5e-05	0.000520771	yes
PGSC0003DMT400023348	PGSC0003DMT400023348	PGSC0003DMG400009046	1:62805754-62810826	NonDormant_Control_Feb	NonDormant_DMN_Feb	OK	29.8288	62.3534	1.06376	3.25596	5e-05	0.000520771	yes
PGSC0003DMT400023374	PGSC0003DMT400023374	PGSC0003DMG400009052	1:62934656-62940557	NonDormant_Control_Feb	NonDormant_DMN_Feb	OK	18.1916	4.75004	-1.93726	-2.19452	0.002	0.0127188	yes
PGSC0003DMT400023405	PGSC0003DMT400023405	PGSC0003DMG400009063	3:6876532-6878398	NonDormant_Control_Feb	NonDormant_DMN_Feb	OK	203.601	90.8152	-1.16474	-2.12444	0.0001	0.000972967	yes
PGSC0003DMT400023440	PGSC0003DMT400023440	PGSC0003DMG400009075	3:48812303-48819488	NonDormant_Control_Feb	NonDormant_DMN_Feb	OK	7.12312	14.8098	1.05597	1.74462	0.0015	0.0100155	yes
PGSC0003DMT400023446	PGSC0003DMT400023446	PGSC0003DMG400009077	3:48712894-48719746	NonDormant_Control_Feb	NonDormant_DMN_Feb	OK	193.826	87.3317	-1.15018	-3.61761	5e-05	0.000520771	yes
PGSC0003DMT400023459	PGSC0003DMT400023459	PGSC0003DMG400009082	3:48371143-48379434	NonDormant_Control_Feb	NonDormant_DMN_Feb	OK	18.2592	25.5067	0.482252	1.32122	0.0087	0.0419899	yes
PGSC0003DMT400023464	PGSC0003DMT400023464	PGSC0003DMG400009084	3:48357797-48360197	NonDormant_Control_Feb	NonDormant_DMN_Feb	OK	28.5116	15.0124	-0.925395	-2.73423	5e-05	0.000520771	yes
PGSC0003DMT400023480	PGSC0003DMT400023480	PGSC0003DMG400009091	3:6799654-6805844	NonDormant_Control_Feb	NonDormant_DMN_Feb	OK	6.15455	2.67968	-1.19959	-1.57337	0.006	0.0312371	yes
PGSC0003DMT400023482	PGSC0003DMT400023482	PGSC0003DMG400009092	3:6842268-6848976	NonDormant_Control_Feb	NonDormant_DMN_Feb	OK	47.9537	106.68	1.15357	3.42645	5e-05	0.000520771	yes
PGSC0003DMT400023485	PGSC0003DMT400023485	PGSC0003DMG400009094	3:6890868-6899937	NonDormant_Control_Feb	NonDormant_DMN_Feb	OK	5.95165	2.31288	-1.3636	-2.69497	5e-05	0.000520771	yes
PGSC0003DMT400023491	PGSC0003DMT400023491	PGSC0003DMG400009097	3:49014510-49017425	NonDormant_Control_Feb	NonDormant_DMN_Feb	OK	49.5507	77.5255	0.645767	1.99615	0.0002	0.00179377	yes
PGSC0003DMT400023505	PGSC0003DMT400023505	PGSC0003DMG400009105	3:48832223-48845724	NonDormant_Control_Feb	NonDormant_DMN_Feb	OK	6.64914	3.32048	-1.00177	-1.39219	0.01005	0.0471272	yes
PGSC0003DMT400023513	PGSC0003DMT400023513	PGSC0003DMG400009109	3:48787030-48792273	NonDormant_Control_Feb	NonDormant_DMN_Feb	OK	5.8846	17.4639	1.56936	2.83299	5e-05	0.000520771	yes
PGSC0003DMT400023617	PGSC0003DMT400023617	PGSC0003DMG400009144	3:61596474-61604072	NonDormant_Control_Feb	NonDormant_DMN_Feb	OK	9.61804	14.8033	0.622101	1.49463	0.0032	0.0187141	yes
PGSC0003DMT400023636	PGSC0003DMT400023636	PGSC0003DMG400009148	3:61663115-61667043	NonDormant_Control_Feb	NonDormant_DMN_Feb	OK	12.5009	5.39722	-1.21175	-2.68722	5e-05	0.000520771	yes
PGSC0003DMT400023644	PGSC0003DMT400023644	PGSC0003DMG400009150	3:61717768-61725092	NonDormant_Control_Feb	NonDormant_DMN_Feb	OK	49.4877	77.8183	0.653039	1.9359	0.0001	0.000972967	yes
PGSC0003DMT400023652	PGSC0003DMT400023652	FUT13	3:61739430-61743592	NonDormant_Control_Feb	NonDormant_DMN_Feb	OK	9.49376	6.04507	-0.65122	-1.38668	0.0075	0.0373067	yes
PGSC0003DMT400023656	PGSC0003DMT400023656	PGSC0003DMG400009154	3:61744155-61750203	NonDormant_Control_Feb	NonDormant_DMN_Feb	OK	39.584	27.4762	-0.526734	-1.60596	0.00155	0.0102973	yes
PGSC0003DMT400023675	PGSC0003DMT400023675	PGSC0003DMG400009159	3:61835015-61838224	NonDormant_Control_Feb	NonDormant_DMN_Feb	OK	82.5769	36.7725	-1.16711	-2.97774	5e-05	0.000520771	yes
PGSC0003DMT400023678	PGSC0003DMT400023678	PGSC0003DMG400009159	3:61835015-61838224	NonDormant_Control_Feb	NonDormant_DMN_Feb	OK	95.1301	44.4145	-1.09887	-1.64807	0.00145	0.00973434	yes
PGSC0003DMT400023679	PGSC0003DMT400023679	PGSC0003DMG400009160	3:61839333-61845215	NonDormant_Control_Feb	NonDormant_DMN_Feb	OK	39.5644	59.3084	0.584033	1.52478	0.00285	0.0170201	yes
PGSC0003DMT400023681	PGSC0003DMT400023681	PGSC0003DMG401009161	3:61848558-61857825	NonDormant_Control_Feb	NonDormant_DMN_Feb	OK	1.81897	4.60724	1.34078	2.07786	5e-05	0.000520771	yes
PGSC0003DMT400023685	PGSC0003DMT400023685	PGSC0003DMG400009163	3:61897645-61900358	NonDormant_Control_Feb	NonDormant_DMN_Feb	OK	33.2439	56.3967	0.762521	2.33802	5e-05	0.000520771	yes
PGSC0003DMT400023709	PGSC0003DMT400023709	PGSC0003DMG401009171	3:61523154-61526150	NonDormant_Control_Feb	NonDormant_DMN_Feb	OK	14.0831	6.00606	-1.22947	-1.88868	0.00055	0.0042908	yes
PGSC0003DMT400023727	PGSC0003DMT400023727	PEST2	3:61693583-61697545	NonDormant_Control_Feb	NonDormant_DMN_Feb	OK	26.7227	12.4727	-1.0993	-2.6506	5e-05	0.000520771	yes
PGSC0003DMT400023732	PGSC0003DMT400023732	PGSC0003DMG400009180	3:61750837-61758221	NonDormant_Control_Feb	NonDormant_DMN_Feb	OK	53.0446	36.2677	-0.54852	-1.58783	0.0015	0.0100155	yes
PGSC0003DMT400023749	PGSC0003DMT400023749	PGSC0003DMG402009187	3:61874382-61877872	NonDormant_Control_Feb	NonDormant_DMN_Feb	OK	105.996	146.707	0.468932	1.45605	0.00275	0.0165263	yes
PGSC0003DMT400023756	PGSC0003DMT400023756	PGSC0003DMG401009190	3:61954691-61959363	NonDormant_Control_Feb	NonDormant_DMN_Feb	OK	45.9908	104.481	1.18383	3.16111	5e-05	0.000520771	yes
PGSC0003DMT400023766	PGSC0003DMT400023766	PGSC0003DMG400009192	3:62040923-62045910	NonDormant_Control_Feb	NonDormant_DMN_Feb	OK	5.77301	2.2262	-1.37474	-1.90844	0.00105	0.00742367	yes
PGSC0003DMT400023777	PGSC0003DMT400023777	PGSC0003DMG400009197	3:62156055-62170072	NonDormant_Control_Feb	NonDormant_DMN_Feb	OK	20.0638	33.2197	0.727444	1.80325	0.0002	0.00179377	yes
PGSC0003DMT400023804	PGSC0003DMT400023804	SUT1	11:9052432-9057333	NonDormant_Control_Feb	NonDormant_DMN_Feb	OK	24.7254	40.179	0.700448	2.17196	5e-05	0.000520771	yes
PGSC0003DMT400023831	PGSC0003DMT400023831	PGSC0003DMG400009219	11:8815826-8824079	NonDormant_Control_Feb	NonDormant_DMN_Feb	OK	34.6239	10.803	-1.68033	-4.45105	5e-05	0.000520771	yes
PGSC0003DMT400023872	PGSC0003DMT400023872	PGSC0003DMG400009231	11:9004474-9012212	NonDormant_Control_Feb	NonDormant_DMN_Feb	OK	132.498	80.3866	-0.720939	-2.36083	5e-05	0.000520771	yes
PGSC0003DMT400023961	PGSC0003DMT400023961	PGSC0003DMG400009267	11:14382373-14383072	NonDormant_Control_Feb	NonDormant_DMN_Feb	OK	60.9701	3.03923	-4.32632	-4.59584	5e-05	0.000520771	yes
PGSC0003DMT400023985	PGSC0003DMT400023985	PGSC0003DMG400009278	11:13898056-13903160	NonDormant_Control_Feb	NonDormant_DMN_Feb	OK	56.3775	34.5199	-0.707693	-2.25106	5e-05	0.000520771	yes
PGSC0003DMT400023994	PGSC0003DMT400023994	PGSC0003DMG400009279	11:13994169-14019690	NonDormant_Control_Feb	NonDormant_DMN_Feb	OK	31.7894	18.5684	-0.775697	-1.73822	0.00085	0.00620678	yes
PGSC0003DMT400024002	PGSC0003DMT400024002	PGSC0003DMG400009282	11:14219232-14227465	NonDormant_Control_Feb	NonDormant_DMN_Feb	OK	44.6551	21.2756	-1.06963	-2.95917	5e-05	0.000520771	yes
PGSC0003DMT400024013	PGSC0003DMT400024013	PGSC0003DMG400009290	8:48862466-48871867	NonDormant_Control_Feb	NonDormant_DMN_Feb	OK	22.0885	29.5124	0.418022	1.32678	0.0082	0.0400538	yes
PGSC0003DMT400024087	PGSC0003DMT400024087	PGSC0003DMG400009315	8:48815260-48817323	NonDormant_Control_Feb	NonDormant_DMN_Feb	OK	9.02827	4.19719	-1.10503	-1.71147	0.0049	0.0265206	yes
PGSC0003DMT400024108	PGSC0003DMT400024108	PGSC0003DMG401009323	8:48648272-48656190	NonDormant_Control_Feb	NonDormant_DMN_Feb	OK	4.11286	9.72913	1.24217	1.61554	0.00155	0.0102973	yes
PGSC0003DMT400024139	PGSC0003DMT400024139	PGSC0003DMG400009330	4:65351350-65362614	NonDormant_Control_Feb	NonDormant_DMN_Feb	OK	10.3947	5.58432	-0.896392	-1.63201	0.00105	0.00742367	yes
PGSC0003DMT400024156	PGSC0003DMT400024156	PGSC0003DMG400009337	4:65103662-65112595	NonDormant_Control_Feb	NonDormant_DMN_Feb	OK	5.65379	8.17651	0.532265	1.32726	0.0081	0.0396678	yes
PGSC0003DMT400024163	PGSC0003DMT400024163	PGSC0003DMG400009340	4:65040332-65047233	NonDormant_Control_Feb	NonDormant_DMN_Feb	OK	79.3664	118.892	0.583054	1.74014	0.0003	0.002551	yes
PGSC0003DMT400024171	PGSC0003DMT400024171	PGSC0003DMG400009343	4:64996503-65000836	NonDormant_Control_Feb	NonDormant_DMN_Feb	OK	28.8285	18.731	-0.622067	-1.6878	0.00065	0.0049433	yes
PGSC0003DMT400024208	PGSC0003DMT400024208	PGSC0003DMG400009353	4:65202649-65208448	NonDormant_Control_Feb	NonDormant_DMN_Feb	OK	15.0944	27.5644	0.868792	2.18252	5e-05	0.000520771	yes
PGSC0003DMT400024240	PGSC0003DMT400024240	PGSC0003DMG400009361	4:64985196-64996156	NonDormant_Control_Feb	NonDormant_DMN_Feb	OK	18.1317	5.71694	-1.66519	-4.14917	5e-05	0.000520771	yes
PGSC0003DMT400024247	PGSC0003DMT400024247	STMADS16	4:64959660-64967188	NonDormant_Control_Feb	NonDormant_DMN_Feb	OK	61.0021	44.3389	-0.460286	-1.40649	0.00455	0.0249687	yes
PGSC0003DMT400024260	PGSC0003DMT400024260	PGSC0003DMG400009374	7:49623408-49626313	NonDormant_Control_Feb	NonDormant_DMN_Feb	OK	15.2853	26.8673	0.813709	2.05332	0.0001	0.000972967	yes
PGSC0003DMT400024261	PGSC0003DMT400024261	PGSC0003DMG400009375	7:49627155-49629573	NonDormant_Control_Feb	NonDormant_DMN_Feb	OK	14.195	5.73639	-1.30716	-2.45532	5e-05	0.000520771	yes
PGSC0003DMT400024266	PGSC0003DMT400024266	PGSC0003DMG400009378	7:49699969-49703967	NonDormant_Control_Feb	NonDormant_DMN_Feb	OK	2.94822	13.4971	2.19474	2.52583	5e-05	0.000520771	yes
PGSC0003DMT400024269	PGSC0003DMT400024269	PGSC0003DMG400009380	7:49744867-49748793	NonDormant_Control_Feb	NonDormant_DMN_Feb	OK	8.25893	5.31909	-0.634775	-1.5271	0.0024	0.0147783	yes
PGSC0003DMT400024276	PGSC0003DMT400024276	PGSC0003DMG400009384	7:49814547-49820848	NonDormant_Control_Feb	NonDormant_DMN_Feb	OK	30.4724	47.4785	0.639772	1.87419	5e-05	0.000520771	yes
PGSC0003DMT400024319	PGSC0003DMT400024319	PGSC0003DMG400009401	7:49839055-49843111	NonDormant_Control_Feb	NonDormant_DMN_Feb	OK	48.7443	31.1171	-0.647529	-1.8072	0.00055	0.0042908	yes
PGSC0003DMT400024333	PGSC0003DMT400024333	PGSC0003DMG400009408	2:26941267-26943022	NonDormant_Control_Feb	NonDormant_DMN_Feb	OK	1.07224	4.87208	2.18391	2.02308	0.00195	0.0124539	yes
PGSC0003DMT400024338	PGSC0003DMT400024338	PGSC0003DMG400009411	2:26948384-26969748	NonDormant_Control_Feb	NonDormant_DMN_Feb	OK	58.6362	3.02825	-4.27524	-3.87949	0.0003	0.002551	yes
PGSC0003DMT400024398	PGSC0003DMT400024398	PGSC0003DMG400009430	2:27100624-27106372	NonDormant_Control_Feb	NonDormant_DMN_Feb	OK	39.6423	76.9738	0.957329	2.6505	5e-05	0.000520771	yes
PGSC0003DMT400024400	PGSC0003DMT400024400	PGSC0003DMG400009431	2:27134921-27142882	NonDormant_Control_Feb	NonDormant_DMN_Feb	OK	65.2039	101.77	0.642278	1.83533	0.0003	0.002551	yes
PGSC0003DMT400024403	PGSC0003DMT400024403	PGSC0003DMG400009433	2:27158372-27161681	NonDormant_Control_Feb	NonDormant_DMN_Feb	OK	7.12706	30.5087	2.09784	1.55682	0.0009	0.00651518	yes
PGSC0003DMT400024409	PGSC0003DMT400024409	PGSC0003DMG400009436	2:27194991-27203856	NonDormant_Control_Feb	NonDormant_DMN_Feb	OK	14.9817	20.3371	0.440911	1.38224	0.00495	0.0267369	yes
PGSC0003DMT400024447	PGSC0003DMT400024447	PGSC0003DMG400009454	11:35580557-35615827	NonDormant_Control_Feb	NonDormant_DMN_Feb	OK	31.8501	21.5881	-0.561066	-1.39385	0.0046	0.0251903	yes
PGSC0003DMT400024475	PGSC0003DMT400024475	PGSC0003DMG400009462	11:35722573-35724730	NonDormant_Control_Feb	NonDormant_DMN_Feb	OK	26.7711	40.0051	0.579508	1.82453	0.00035	0.0029118	yes
PGSC0003DMT400024493	PGSC0003DMT400024493	PGSC0003DMG400009472	4:62626077-62629759	NonDormant_Control_Feb	NonDormant_DMN_Feb	OK	19.7503	3.46943	-2.5091	-4.20409	5e-05	0.000520771	yes
PGSC0003DMT400024511	PGSC0003DMT400024511	PGSC0003DMG400009477	4:62838504-62840884	NonDormant_Control_Feb	NonDormant_DMN_Feb	OK	2.23299	6.31962	1.50086	1.90106	0.0016	0.0105802	yes
PGSC0003DMT400024532	PGSC0003DMT400024532	PGSC0003DMG400009484	4:62667700-62673256	NonDormant_Control_Feb	NonDormant_DMN_Feb	OK	25.517	10.6624	-1.25892	-3.53703	5e-05	0.000520771	yes
PGSC0003DMT400024594	PGSC0003DMT400024594	PGSC0003DMG400009509	3:49723606-49727054	NonDormant_Control_Feb	NonDormant_DMN_Feb	OK	14.3229	20.6606	0.528557	1.54232	0.0018	0.0116601	yes
PGSC0003DMT400024646	PGSC0003DMT400024646	PGSC0003DMG400009536	8:2375247-2379577	NonDormant_Control_Feb	NonDormant_DMN_Feb	OK	7.77839	2.68489	-1.53461	-2.8052	5e-05	0.000520771	yes
PGSC0003DMT400024680	PGSC0003DMT400024680	PGSC0003DMG402009541	8:2450938-2465120	NonDormant_Control_Feb	NonDormant_DMN_Feb	OK	11.0727	27.5133	1.31313	2.00765	0.00015	0.00139313	yes
PGSC0003DMT400024692	PGSC0003DMT400024692	PGSC0003DMG400009544	8:2522392-2542507	NonDormant_Control_Feb	NonDormant_DMN_Feb	OK	546.975	364.223	-0.586653	-1.64318	0.0012	0.00830006	yes
PGSC0003DMT400024713	PGSC0003DMT400024713	PGSC0003DMG400009556	7:9312537-9336554	NonDormant_Control_Feb	NonDormant_DMN_Feb	OK	346.957	671.921	0.953534	1.70333	0.00145	0.00973434	yes
PGSC0003DMT400024731	PGSC0003DMT400024731	PGSC0003DMG400009560	7:9438117-9441094	NonDormant_Control_Feb	NonDormant_DMN_Feb	OK	77.1728	139.262	0.851639	2.71052	5e-05	0.000520771	yes
PGSC0003DMT400024760	PGSC0003DMT400024760	PGSC0003DMG400009571	4:13861156-13866352	NonDormant_Control_Feb	NonDormant_DMN_Feb	OK	2.75256	12.4485	2.17713	2.25215	5e-05	0.000520771	yes
PGSC0003DMT400024847	PGSC0003DMT400024847	PGSC0003DMG400009604	8:39670434-39672456	NonDormant_Control_Feb	NonDormant_DMN_Feb	OK	43.5713	78.6507	0.85208	2.38145	5e-05	0.000520771	yes
PGSC0003DMT400024982	PGSC0003DMT400024982	PGSC0003DMG400009650	8:10207696-10215514	NonDormant_Control_Feb	NonDormant_DMN_Feb	OK	70.1683	38.9109	-0.850646	-1.53332	0.0044	0.0242861	yes
PGSC0003DMT400025043	PGSC0003DMT400025043	POM14	6:5248173-5252027	NonDormant_Control_Feb	NonDormant_DMN_Feb	OK	80.4776	115.284	0.518535	1.58132	0.0019	0.0121913	yes
PGSC0003DMT400025136	PGSC0003DMT400025136	PGSC0003DMG400009714	9:49772100-49781941	NonDormant_Control_Feb	NonDormant_DMN_Feb	OK	8.11195	4.7115	-0.783862	-1.58262	0.00245	0.0150309	yes
PGSC0003DMT400025225	PGSC0003DMT400025225	PGSC0003DMG400009746	9:45782472-45785641	NonDormant_Control_Feb	NonDormant_DMN_Feb	OK	7.18722	3.48542	-1.0441	-2.12273	5e-05	0.000520771	yes
PGSC0003DMT400025248	PGSC0003DMT400025248	PGSC0003DMG400009754	10:17679568-17684464	NonDormant_Control_Feb	NonDormant_DMN_Feb	OK	7.60547	12.4406	0.709946	1.96544	0.0001	0.000972967	yes
PGSC0003DMT400025275	PGSC0003DMT400025275	PGSC0003DMG400009762	4:57441341-57443119	NonDormant_Control_Feb	NonDormant_DMN_Feb	OK	6.18993	2.87345	-1.10714	-1.52708	0.00605	0.0314523	yes
PGSC0003DMT400025307	PGSC0003DMT400025307	PGSC0003DMG400009771	00:5305860-5311157	NonDormant_Control_Feb	NonDormant_DMN_Feb	OK	8.06526	18.8952	1.22823	1.67455	0.0005	0.00395527	yes
PGSC0003DMT400025311	PGSC0003DMT400025311	PGSC0003DMG400009772	7:9212946-9222495	NonDormant_Control_Feb	NonDormant_DMN_Feb	OK	94.6167	65.1721	-0.537842	-1.75143	0.00025	0.00217727	yes
PGSC0003DMT400025312	PGSC0003DMT400025312	ARF1	7:9124242-9131912	NonDormant_Control_Feb	NonDormant_DMN_Feb	OK	11.9094	16.0644	0.431759	1.31412	0.0098	0.046173	yes
PGSC0003DMT400025322	PGSC0003DMT400025322	PGSC0003DMG400009774	7:9084770-9124158	NonDormant_Control_Feb	NonDormant_DMN_Feb	OK	17.7901	30.9247	0.797684	2.39862	5e-05	0.000520771	yes
PGSC0003DMT400025339	PGSC0003DMT400025339	PGSC0003DMG400009782	10:12157743-12160115	NonDormant_Control_Feb	NonDormant_DMN_Feb	OK	88.4771	26.5955	-1.73412	-2.95672	5e-05	0.000520771	yes
PGSC0003DMT400025501	PGSC0003DMT400025501	PGSC0003DMG400009847	7:39828086-39828569	NonDormant_Control_Feb	NonDormant_DMN_Feb	OK	4.97218	33.2391	2.74093	2.91224	0.0004	0.00326773	yes
PGSC0003DMT400025509	PGSC0003DMT400025509	PGSC0003DMG400009850	10:12201790-12210430	NonDormant_Control_Feb	NonDormant_DMN_Feb	OK	5.73815	17.4712	1.60632	2.97711	5e-05	0.000520771	yes
PGSC0003DMT400025529	PGSC0003DMT400025529	PGSC0003DMG400009862	4:70789201-70792925	NonDormant_Control_Feb	NonDormant_DMN_Feb	OK	68.4154	42.5305	-0.685824	-1.92163	0.00015	0.00139313	yes
PGSC0003DMT400025536	PGSC0003DMT400025536	PGSC0003DMG400009864	4:70811924-70815684	NonDormant_Control_Feb	NonDormant_DMN_Feb	OK	8.37541	3.75453	-1.15753	-1.45568	0.00735	0.0367194	yes
PGSC0003DMT400025537	PGSC0003DMT400025537	PGSC0003DMG400009865	4:70820698-70823889	NonDormant_Control_Feb	NonDormant_DMN_Feb	OK	33.221	18.2128	-0.867145	-2.04985	0.00025	0.00217727	yes
PGSC0003DMT400025551	PGSC0003DMT400025551	PGSC0003DMG400009873	4:70939034-70946336	NonDormant_Control_Feb	NonDormant_DMN_Feb	OK	27.4153	14.8857	-0.881051	-2.65903	5e-05	0.000520771	yes
PGSC0003DMT400025575	PGSC0003DMT400025575	PGSC0003DMG400009881	4:71176302-71177001	NonDormant_Control_Feb	NonDormant_DMN_Feb	OK	26.7937	14.9253	-0.844134	-1.47568	0.00455	0.0249687	yes
PGSC0003DMT400025576	PGSC0003DMT400025576	PGSC0003DMG400009882	4:71183516-71186553	NonDormant_Control_Feb	NonDormant_DMN_Feb	OK	32.2164	52.3768	0.701134	1.6643	0.0018	0.0116601	yes
PGSC0003DMT400025587	PGSC0003DMT400025587	PGSC0003DMG400009885	4:71206712-71209283	NonDormant_Control_Feb	NonDormant_DMN_Feb	OK	11.1574	2.51159	-2.15133	-2.03132	0.00145	0.00973434	yes
PGSC0003DMT400025593	PGSC0003DMT400025593	PGSC0003DMG400009888	4:71269506-71274819	NonDormant_Control_Feb	NonDormant_DMN_Feb	OK	14.4865	6.23523	-1.21619	-3.13149	5e-05	0.000520771	yes
PGSC0003DMT400025601	PGSC0003DMT400025601	AMYA1	4:71332550-71337468	NonDormant_Control_Feb	NonDormant_DMN_Feb	OK	32.9128	66.3507	1.01146	1.78182	0.0002	0.00179377	yes
PGSC0003DMT400025613	PGSC0003DMT400025613	PGSC0003DMG400009893	4:71399662-71421806	NonDormant_Control_Feb	NonDormant_DMN_Feb	OK	132.616	250.352	0.9167	1.76565	0.00085	0.00620678	yes
PGSC0003DMT400025616	PGSC0003DMT400025616	PGSC0003DMG400009894	4:71424062-71437288	NonDormant_Control_Feb	NonDormant_DMN_Feb	OK	34.9313	51.8134	0.568806	1.83494	0.0003	0.002551	yes
PGSC0003DMT400025624	PGSC0003DMT400025624	PGSC0003DMG401009896	4:71461109-71466108	NonDormant_Control_Feb	NonDormant_DMN_Feb	OK	61.9328	153.884	1.31307	1.65553	0.00215	0.013496	yes
PGSC0003DMT400025632	PGSC0003DMT400025632	PGSC0003DMG400009900	4:71486141-71495314	NonDormant_Control_Feb	NonDormant_DMN_Feb	OK	18.1419	10.6176	-0.772862	-1.3125	0.00955	0.0452284	yes
PGSC0003DMT400025634	PGSC0003DMT400025634	PGSC0003DMG400009901	4:71531162-71535106	NonDormant_Control_Feb	NonDormant_DMN_Feb	OK	24.905	14.7908	-0.751739	-1.85963	0.0003	0.002551	yes
PGSC0003DMT400025646	PGSC0003DMT400025646	PGSC0003DMG400009903	4:71579920-71582330	NonDormant_Control_Feb	NonDormant_DMN_Feb	OK	20.466	6.93948	-1.56033	-2.78616	5e-05	0.000520771	yes
PGSC0003DMT400025649	PGSC0003DMT400025649	PGSC0003DMG400009905	4:71616510-71620996	NonDormant_Control_Feb	NonDormant_DMN_Feb	OK	29.6437	17.8705	-0.730146	-1.60936	0.00155	0.0102973	yes
PGSC0003DMT400025653	PGSC0003DMT400025653	PGSC0003DMG400009906	4:71630146-71636022	NonDormant_Control_Feb	NonDormant_DMN_Feb	OK	5.33864	2.78432	-0.939148	-1.4158	0.00775	0.038284	yes
PGSC0003DMT400025680	PGSC0003DMT400025680	PGSC0003DMG400009915	4:71835891-71842369	NonDormant_Control_Feb	NonDormant_DMN_Feb	OK	10.458	6.08758	-0.780662	-1.69108	0.0011	0.00771523	yes
PGSC0003DMT400025689	PGSC0003DMT400025689	PGSC0003DMG400009919	4:71863314-71864183	NonDormant_Control_Feb	NonDormant_DMN_Feb	OK	7.03483	19.0213	1.43503	2.20305	0.0001	0.000972967	yes
PGSC0003DMT400025701	PGSC0003DMT400025701	PGSC0003DMG400009924	4:71953780-71957409	NonDormant_Control_Feb	NonDormant_DMN_Feb	OK	20.5539	10.4826	-0.971408	-2.65769	5e-05	0.000520771	yes
PGSC0003DMT400025709	PGSC0003DMT400025709	PGSC0003DMG400009927	4:72001625-72007095	NonDormant_Control_Feb	NonDormant_DMN_Feb	OK	11.9458	27.3662	1.19589	1.53309	0.00585	0.0306222	yes
PGSC0003DMT400025736	PGSC0003DMT400025736	PGSC0003DMG400009936	4:70804753-70809230	NonDormant_Control_Feb	NonDormant_DMN_Feb	OK	63.7603	42.3165	-0.591439	-1.93348	5e-05	0.000520771	yes
PGSC0003DMT400025756	PGSC0003DMT400025756	PGSC0003DMG400009943	4:70997418-71003298	NonDormant_Control_Feb	NonDormant_DMN_Feb	OK	7.87744	16.7389	1.08741	1.64233	0.0003	0.002551	yes
PGSC0003DMT400025764	PGSC0003DMT400025764	PGSC0003DMG400009946	4:71075995-71078830	NonDormant_Control_Feb	NonDormant_DMN_Feb	OK	28.7256	13.6995	-1.06822	-2.45809	5e-05	0.000520771	yes
PGSC0003DMT400025768	PGSC0003DMT400025768	PGSC0003DMG400009948	4:71129015-71134549	NonDormant_Control_Feb	NonDormant_DMN_Feb	OK	27.1274	17.5062	-0.631882	-1.69891	0.0011	0.00771523	yes
PGSC0003DMT400025776	PGSC0003DMT400025776	EXPA1	4:71155925-71158697	NonDormant_Control_Feb	NonDormant_DMN_Feb	OK	33.3804	16.8504	-0.986221	-2.43659	5e-05	0.000520771	yes
PGSC0003DMT400025789	PGSC0003DMT400025789	PGSC0003DMG400009957	4:71223586-71225655	NonDormant_Control_Feb	NonDormant_DMN_Feb	OK	3.17479	7.11362	1.16392	1.45801	0.00615	0.0318758	yes
PGSC0003DMT400025792	PGSC0003DMT400025792	PGSC0003DMG400009959	4:71258191-71259750	NonDormant_Control_Feb	NonDormant_DMN_Feb	OK	406.759	74.3127	-2.45249	-6.86577	5e-05	0.000520771	yes
PGSC0003DMT400025795	PGSC0003DMT400025795	PGSC0003DMG400009961	4:71283806-71286083	NonDormant_Control_Feb	NonDormant_DMN_Feb	OK	25.9524	13.4776	-0.945308	-2.65536	5e-05	0.000520771	yes
PGSC0003DMT400025805	PGSC0003DMT400025805	PGSC0003DMG400009965	4:71383128-71388098	NonDormant_Control_Feb	NonDormant_DMN_Feb	OK	101.351	22.5065	-2.17094	-6.24666	5e-05	0.000520771	yes
PGSC0003DMT400025812	PGSC0003DMT400025812	CI7	4:71448353-71449958	NonDormant_Control_Feb	NonDormant_DMN_Feb	OK	72.9452	47.8187	-0.609239	-1.81108	0.0003	0.002551	yes
PGSC0003DMT400025846	PGSC0003DMT400025846	SBEI	4:71587811-71595758	NonDormant_Control_Feb	NonDormant_DMN_Feb	OK	67.6739	145.063	1.10001	2.39912	5e-05	0.000520771	yes
PGSC0003DMT400025851	PGSC0003DMT400025851	PGSC0003DMG400009982	4:71597542-71604304	NonDormant_Control_Feb	NonDormant_DMN_Feb	OK	12.5187	30.2589	1.27327	2.80547	5e-05	0.000520771	yes
PGSC0003DMT400025854	PGSC0003DMT400025854	PGSC0003DMG400009983	4:71605688-71608754	NonDormant_Control_Feb	NonDormant_DMN_Feb	OK	41.813	12.052	-1.79468	-4.64467	5e-05	0.000520771	yes
PGSC0003DMT400025860	PGSC0003DMT400025860	PGSC0003DMG400009984	4:71654360-71670250	NonDormant_Control_Feb	NonDormant_DMN_Feb	OK	8.05619	14.4367	0.841576	1.41433	0.0091	0.0435209	yes
PGSC0003DMT400025885	PGSC0003DMT400025885	PGSC0003DMG400009993	4:71829435-71832904	NonDormant_Control_Feb	NonDormant_DMN_Feb	OK	28.5107	12.0844	-1.23836	-1.45178	0.00755	0.0375047	yes
PGSC0003DMT400025891	PGSC0003DMT400025891	PGSC0003DMG402009997	4:71894450-71902072	NonDormant_Control_Feb	NonDormant_DMN_Feb	OK	2.72016	6.03168	1.14887	1.59185	0.00215	0.013496	yes
PGSC0003DMT400025905	PGSC0003DMT400025905	PGSC0003DMG400010001	4:71970734-71982441	NonDormant_Control_Feb	NonDormant_DMN_Feb	OK	53.0205	35.9513	-0.560506	-1.58562	0.0022	0.0137502	yes
PGSC0003DMT400025908	PGSC0003DMT400025908	PGSC0003DMG400010002	4:71985346-71995405	NonDormant_Control_Feb	NonDormant_DMN_Feb	OK	11.328	2.86526	-1.98316	-1.84871	0.0031	0.0182428	yes
PGSC0003DMT400025910	PGSC0003DMT400025910	PGSC0003DMG400010003	4:72007210-72009261	NonDormant_Control_Feb	NonDormant_DMN_Feb	OK	150.945	41.2745	-1.8707	-5.52952	5e-05	0.000520771	yes
PGSC0003DMT400025919	PGSC0003DMT400025919	PGSC0003DMG400010007	4:72021868-72027925	NonDormant_Control_Feb	NonDormant_DMN_Feb	OK	106.577	179.441	0.751609	2.24847	5e-05	0.000520771	yes
PGSC0003DMT400025921	PGSC0003DMT400025921	PGSC0003DMG400010008	4:72028968-72031505	NonDormant_Control_Feb	NonDormant_DMN_Feb	OK	62.1499	118.814	0.934885	2.97439	5e-05	0.000520771	yes
PGSC0003DMT400025922	PGSC0003DMT400025922	PGSC0003DMG400010009	4:72032332-72036910	NonDormant_Control_Feb	NonDormant_DMN_Feb	OK	22.8488	9.05095	-1.33597	-2.96889	5e-05	0.000520771	yes
PGSC0003DMT400025955	PGSC0003DMT400025955	PGSC0003DMG400010022	2:44264699-44266770	NonDormant_Control_Feb	NonDormant_DMN_Feb	OK	4.46908	0.785825	-2.5077	-1.95916	0.00275	0.0165263	yes
PGSC0003DMT400025984	PGSC0003DMT400025984	PGSC0003DMG400010027	2:44493414-44494622	NonDormant_Control_Feb	NonDormant_DMN_Feb	OK	21.3691	14.0362	-0.606374	-1.35113	0.00645	0.0331032	yes
PGSC0003DMT400025985	PGSC0003DMT400025985	PGSC0003DMG400010028	2:44561077-44566002	NonDormant_Control_Feb	NonDormant_DMN_Feb	OK	23.4819	38.1414	0.699812	2.16973	5e-05	0.000520771	yes
PGSC0003DMT400026009	PGSC0003DMT400026009	PSBO	2:44695144-44696700	NonDormant_Control_Feb	NonDormant_DMN_Feb	OK	18.0779	28.1431	0.638553	1.5452	0.00235	0.0145239	yes
PGSC0003DMT400026022	PGSC0003DMT400026022	PGSC0003DMG400010041	2:44795347-44800116	NonDormant_Control_Feb	NonDormant_DMN_Feb	OK	3.91801	6.72537	0.779492	1.40084	0.0065	0.0333155	yes
PGSC0003DMT400026051	PGSC0003DMT400026051	PGSC0003DMG400010050	2:45033736-45039948	NonDormant_Control_Feb	NonDormant_DMN_Feb	OK	116.364	18.9752	-2.61646	-6.9289	5e-05	0.000520771	yes
PGSC0003DMT400026052	PGSC0003DMT400026052	PGSC0003DMG400010051	2:45045996-45048899	NonDormant_Control_Feb	NonDormant_DMN_Feb	OK	77.167	154.01	0.996965	2.62526	5e-05	0.000520771	yes
PGSC0003DMT400026059	PGSC0003DMT400026059	PGSC0003DMG400010054	2:45067251-45069797	NonDormant_Control_Feb	NonDormant_DMN_Feb	OK	26.8218	16.729	-0.681054	-2.0608	5e-05	0.000520771	yes
PGSC0003DMT400026077	PGSC0003DMT400026077	PGSC0003DMG400010059	2:44246698-44252228	NonDormant_Control_Feb	NonDormant_DMN_Feb	OK	16.5714	9.42585	-0.813999	-2.14568	5e-05	0.000520771	yes
PGSC0003DMT400026079	PGSC0003DMT400026079	PGSC0003DMG400010060	2:44266885-44272836	NonDormant_Control_Feb	NonDormant_DMN_Feb	OK	20.9761	13.2339	-0.664508	-1.61654	0.00175	0.0113898	yes
PGSC0003DMT400026095	PGSC0003DMT400026095	PGSC0003DMG400010066	2:44328372-44331822	NonDormant_Control_Feb	NonDormant_DMN_Feb	OK	80.2898	52.6537	-0.608681	-1.87431	0.00035	0.0029118	yes
PGSC0003DMT400026138	PGSC0003DMT400026138	PGSC0003DMG400010076	2:44554788-44556581	NonDormant_Control_Feb	NonDormant_DMN_Feb	OK	10.0924	27.9761	1.47093	3.19067	5e-05	0.000520771	yes
PGSC0003DMT400026141	PGSC0003DMT400026141	PGSC0003DMG400010077	2:44581234-44586252	NonDormant_Control_Feb	NonDormant_DMN_Feb	OK	4.77671	2.60629	-0.874017	-1.37525	0.00285	0.0170201	yes
PGSC0003DMT400026168	PGSC0003DMT400026168	PGSC0003DMG400010084	2:44722739-44727582	NonDormant_Control_Feb	NonDormant_DMN_Feb	OK	17.01	8.18754	-1.05488	-2.69107	5e-05	0.000520771	yes
PGSC0003DMT400026178	PGSC0003DMT400026178	PGSC0003DMG400010089	2:44836473-44841757	NonDormant_Control_Feb	NonDormant_DMN_Feb	OK	31.2456	53.2488	0.769095	2.21356	5e-05	0.000520771	yes
PGSC0003DMT400026205	PGSC0003DMT400026205	PGSC0003DMG400010099	2:45002320-45004275	NonDormant_Control_Feb	NonDormant_DMN_Feb	OK	4.50281	8.98345	0.996443	1.61666	0.00195	0.0124539	yes
PGSC0003DMT400026209	PGSC0003DMT400026209	PGSC0003DMG400010100	2:45049376-45054923	NonDormant_Control_Feb	NonDormant_DMN_Feb	OK	33.4749	56.2372	0.748444	1.86714	0.0003	0.002551	yes
PGSC0003DMT400026228	PGSC0003DMT400026228	PGSC0003DMG400010115	3:43572896-43574394	NonDormant_Control_Feb	NonDormant_DMN_Feb	OK	65.5929	141.612	1.11034	3.57293	5e-05	0.000520771	yes
PGSC0003DMT400026230	PGSC0003DMT400026230	PGSC0003DMG400010117	3:43594524-43597471	NonDormant_Control_Feb	NonDormant_DMN_Feb	OK	54.7202	19.2575	-1.50665	-3.95341	5e-05	0.000520771	yes
PGSC0003DMT400026234	PGSC0003DMT400026234	PGSC0003DMG400010119	3:43661735-43664809	NonDormant_Control_Feb	NonDormant_DMN_Feb	OK	375.319	240.044	-0.644821	-1.97306	5e-05	0.000520771	yes
PGSC0003DMT400026240	PGSC0003DMT400026240	PGSC0003DMG400010121	3:43813188-43815687	NonDormant_Control_Feb	NonDormant_DMN_Feb	OK	18.7294	13.5441	-0.467637	-1.32684	0.0085	0.0412238	yes
PGSC0003DMT400026242	PGSC0003DMT400026242	PGSC0003DMG400010122	3:43845799-43848749	NonDormant_Control_Feb	NonDormant_DMN_Feb	OK	18.8362	7.34353	-1.35896	-2.58425	5e-05	0.000520771	yes
PGSC0003DMT400026255	PGSC0003DMT400026255	PGSC0003DMG400010126	3:43901259-43907959	NonDormant_Control_Feb	NonDormant_DMN_Feb	OK	44.3511	30.3607	-0.546765	-1.49233	0.00345	0.019916	yes
PGSC0003DMT400026257	PGSC0003DMT400026257	PKI1	3:43944959-43945792	NonDormant_Control_Feb	NonDormant_DMN_Feb	OK	724.737	2980.21	2.03989	2.41899	5e-05	0.000520771	yes
PGSC0003DMT400026260	PGSC0003DMT400026260	PGSC0003DMG400010130	3:43962856-43964111	NonDormant_Control_Feb	NonDormant_DMN_Feb	OK	32.9161	91.1603	1.46961	3.44415	5e-05	0.000520771	yes
PGSC0003DMT400026261	PGSC0003DMT400026261	PGSC0003DMG400010131	3:43970656-43971412	NonDormant_Control_Feb	NonDormant_DMN_Feb	OK	2.20066	15.05	2.77375	2.6971	0.00035	0.0029118	yes
PGSC0003DMT400026272	PGSC0003DMT400026272	INH	3:44120176-44189674	NonDormant_Control_Feb	NonDormant_DMN_Feb	OK	66.6289	5.83049	-3.51446	-3.14666	0.00575	0.0301977	yes
PGSC0003DMT400026285	PGSC0003DMT400026285	STKTI	3:44285037-44285890	NonDormant_Control_Feb	NonDormant_DMN_Feb	OK	107.322	463.672	2.11116	4.8954	5e-05	0.000520771	yes
PGSC0003DMT400026290	PGSC0003DMT400026290	PGSC0003DMG400010147	3:44440704-44441519	NonDormant_Control_Feb	NonDormant_DMN_Feb	OK	218.198	332.665	0.60843	1.63325	0.00105	0.00742367	yes
PGSC0003DMT400026311	PGSC0003DMT400026311	PGSC0003DMG400010154	3:44563790-44565264	NonDormant_Control_Feb	NonDormant_DMN_Feb	OK	9.04448	5.0988	-0.82688	-1.37486	0.00715	0.0359371	yes
PGSC0003DMT400026313	PGSC0003DMT400026313	PGSC0003DMG400010156	3:44582685-44586624	NonDormant_Control_Feb	NonDormant_DMN_Feb	OK	87.4746	42.3773	-1.04557	-1.68627	0.0018	0.0116601	yes
PGSC0003DMT400026316	PGSC0003DMT400026316	FEY	3:44588102-44597805	NonDormant_Control_Feb	NonDormant_DMN_Feb	OK	90.1657	62.096	-0.538079	-1.75654	0.00045	0.00361621	yes
PGSC0003DMT400026353	PGSC0003DMT400026353	PGSC0003DMG400010165	3:43727647-43775202	NonDormant_Control_Feb	NonDormant_DMN_Feb	OK	37.5878	22.0994	-0.766259	-2.12962	5e-05	0.000520771	yes
PGSC0003DMT400026355	PGSC0003DMT400026355	PGSC0003DMG400010166	3:43777495-43780468	NonDormant_Control_Feb	NonDormant_DMN_Feb	OK	13.2664	19.9873	0.591301	1.3578	0.00685	0.03474	yes
PGSC0003DMT400026356	PGSC0003DMT400026356	PGSC0003DMG400010167	3:43908354-43910732	NonDormant_Control_Feb	NonDormant_DMN_Feb	OK	51.8845	89.136	0.780705	1.36812	0.0086	0.0416147	yes
PGSC0003DMT400026364	PGSC0003DMT400026364	PGSC0003DMG400010170	3:43994117-43995506	NonDormant_Control_Feb	NonDormant_DMN_Feb	OK	181.877	10.3005	-4.14217	-7.37212	5e-05	0.000520771	yes
PGSC0003DMT400026374	PGSC0003DMT400026374	PGSC0003DMG400010174	3:44470148-44475701	NonDormant_Control_Feb	NonDormant_DMN_Feb	OK	21.6302	7.4645	-1.53493	-2.50981	5e-05	0.000520771	yes
PGSC0003DMT400026431	PGSC0003DMT400026431	PGSC0003DMG400010197	2:32147633-32151613	NonDormant_Control_Feb	NonDormant_DMN_Feb	OK	15.9213	24.5558	0.625102	1.63224	0.001	0.00712135	yes
PGSC0003DMT400026433	PGSC0003DMT400026433	PGSC0003DMG400010198	2:32166448-32172284	NonDormant_Control_Feb	NonDormant_DMN_Feb	OK	13.0264	23.7566	0.866886	1.61072	0.00165	0.0108489	yes
PGSC0003DMT400026477	PGSC0003DMT400026477	PGSC0003DMG402010218	2:32368258-32369780	NonDormant_Control_Feb	NonDormant_DMN_Feb	OK	1.16003	6.73759	2.53807	2.41394	0.0005	0.00395527	yes
PGSC0003DMT400026501	PGSC0003DMT400026501	PGSC0003DMG400010229	2:32494060-32495804	NonDormant_Control_Feb	NonDormant_DMN_Feb	OK	10.9352	18.355	0.747194	1.68059	0.0022	0.0137502	yes
PGSC0003DMT400026504	PGSC0003DMT400026504	PGSC0003DMG400010231	2:32040628-32044685	NonDormant_Control_Feb	NonDormant_DMN_Feb	OK	9.56228	5.47883	-0.803486	-1.7888	0.0009	0.00651518	yes
PGSC0003DMT400026514	PGSC0003DMT400026514	PGSC0003DMG400010236	2:32074427-32081387	NonDormant_Control_Feb	NonDormant_DMN_Feb	OK	34.2626	10.7994	-1.66569	-3.99034	5e-05	0.000520771	yes
PGSC0003DMT400026524	PGSC0003DMT400026524	PGSC0003DMG400010239	2:32131767-32135312	NonDormant_Control_Feb	NonDormant_DMN_Feb	OK	33.8544	53.3695	0.656673	1.78042	0.0003	0.002551	yes
PGSC0003DMT400026536	PGSC0003DMT400026536	PGSC0003DMG400010246	2:32454615-32459180	NonDormant_Control_Feb	NonDormant_DMN_Feb	OK	25.0178	12.3782	-1.01515	-2.8101	5e-05	0.000520771	yes
PGSC0003DMT400026591	PGSC0003DMT400026591	PGSC0003DMG400010270	10:38888321-38893097	NonDormant_Control_Feb	NonDormant_DMN_Feb	OK	16.9656	28.6969	0.758279	1.49099	0.00365	0.020863	yes
PGSC0003DMT400026596	PGSC0003DMT400026596	PGSC0003DMG400010273	10:38416193-38420492	NonDormant_Control_Feb	NonDormant_DMN_Feb	OK	10.6074	28.1262	1.40685	2.98848	5e-05	0.000520771	yes
PGSC0003DMT400026610	PGSC0003DMT400026610	PGSC0003DMG400010279	10:38731595-38739735	NonDormant_Control_Feb	NonDormant_DMN_Feb	OK	2.34121	8.47194	1.85544	1.7859	0.00305	0.0180009	yes
PGSC0003DMT400026640	PGSC0003DMT400026640	PGSC0003DMG400010291	9:49953028-49955319	NonDormant_Control_Feb	NonDormant_DMN_Feb	OK	571.416	413.526	-0.466562	-1.46769	0.0031	0.0182428	yes
PGSC0003DMT400026643	PGSC0003DMT400026643	PGSC0003DMG400010293	9:50009570-50011938	NonDormant_Control_Feb	NonDormant_DMN_Feb	OK	273.624	139.106	-0.976003	-3.00231	5e-05	0.000520771	yes
PGSC0003DMT400026666	PGSC0003DMT400026666	PGSC0003DMG400010304	11:37500865-37505888	NonDormant_Control_Feb	NonDormant_DMN_Feb	OK	74.0644	53.703	-0.463778	-1.51853	0.0022	0.0137502	yes
PGSC0003DMT400026698	PGSC0003DMT400026698	PGSC0003DMG400010316	9:50078121-50079254	NonDormant_Control_Feb	NonDormant_DMN_Feb	OK	129.885	51.6721	-1.32977	-4.15871	5e-05	0.000520771	yes
PGSC0003DMT400026700	PGSC0003DMT400026700	PGSC0003DMG400010317	9:50081903-50088621	NonDormant_Control_Feb	NonDormant_DMN_Feb	OK	18.9717	12.3578	-0.618435	-1.46048	0.00405	0.0227043	yes
PGSC0003DMT400026704	PGSC0003DMT400026704	PGSC0003DMG400010319	9:50105180-50114540	NonDormant_Control_Feb	NonDormant_DMN_Feb	OK	39.0856	21.6398	-0.852949	-1.369	0.007	0.0353293	yes
PGSC0003DMT400026705	PGSC0003DMT400026705	PGSC0003DMG400010320	9:50134075-50136167	NonDormant_Control_Feb	NonDormant_DMN_Feb	OK	1.95831	5.99299	1.61367	2.10394	0.00025	0.00217727	yes
PGSC0003DMT400026728	PGSC0003DMT400026728	PGSC0003DMG400010326	9:50268371-50277957	NonDormant_Control_Feb	NonDormant_DMN_Feb	OK	11.5096	4.93636	-1.22132	-1.7029	0.0027	0.0162757	yes
PGSC0003DMT400026763	PGSC0003DMT400026763	PGSC0003DMG400010339	2:28155853-28162046	NonDormant_Control_Feb	NonDormant_DMN_Feb	OK	105.224	177.906	0.757659	2.46612	5e-05	0.000520771	yes
PGSC0003DMT400026826	PGSC0003DMT400026826	PGSC0003DMG400010352	2:27879901-27888654	NonDormant_Control_Feb	NonDormant_DMN_Feb	OK	18.1723	27.8754	0.617251	1.47619	0.0034	0.0196707	yes
PGSC0003DMT400026887	PGSC0003DMT400026887	PGSC0003DMG401010374	3:18922635-18932374	NonDormant_Control_Feb	NonDormant_DMN_Feb	OK	25.6972	48.7957	0.925145	2.54591	5e-05	0.000520771	yes
PGSC0003DMT400026935	PGSC0003DMT400026935	PGSC0003DMG400010387	2:22396165-22402825	NonDormant_Control_Feb	NonDormant_DMN_Feb	OK	26.7443	51.5478	0.946679	1.72101	0.00215	0.013496	yes
PGSC0003DMT400026963	PGSC0003DMT400026963	PGSC0003DMG400010399	2:22001213-22007409	NonDormant_Control_Feb	NonDormant_DMN_Feb	OK	3.88045	7.72361	0.993051	1.74641	0.00145	0.00973434	yes
PGSC0003DMT400026971	PGSC0003DMT400026971	PGSC0003DMG400010403	2:22410106-22414390	NonDormant_Control_Feb	NonDormant_DMN_Feb	OK	8.79654	0.925353	-3.24886	-3.56267	5e-05	0.000520771	yes
PGSC0003DMT400026984	PGSC0003DMT400026984	PGSC0003DMG400010408	2:22333281-22335923	NonDormant_Control_Feb	NonDormant_DMN_Feb	OK	76.4474	34.7447	-1.13767	-3.52693	5e-05	0.000520771	yes
PGSC0003DMT400026992	PGSC0003DMT400026992	PGSC0003DMG400010413	2:22150487-22154635	NonDormant_Control_Feb	NonDormant_DMN_Feb	OK	35.8508	24.2129	-0.566231	-1.56674	0.00195	0.0124539	yes
PGSC0003DMT400027015	PGSC0003DMT400027015	PGSC0003DMG401010423	2:27601589-27605630	NonDormant_Control_Feb	NonDormant_DMN_Feb	OK	44.5059	21.6964	-1.03654	-2.31393	5e-05	0.000520771	yes
PGSC0003DMT400027035	PGSC0003DMT400027035	PGSC0003DMG400010430	2:27457153-27462463	NonDormant_Control_Feb	NonDormant_DMN_Feb	OK	14.6674	5.31303	-1.46501	-1.91905	0.00145	0.00973434	yes
PGSC0003DMT400027060	PGSC0003DMT400027060	PGSC0003DMG400010437	2:27614988-27619205	NonDormant_Control_Feb	NonDormant_DMN_Feb	OK	36.9586	19.7107	-0.906929	-1.75812	0.0009	0.00651518	yes
PGSC0003DMT400027084	PGSC0003DMT400027084	PGSC0003DMG400010446	2:27371954-27372548	NonDormant_Control_Feb	NonDormant_DMN_Feb	OK	19.6255	8.2103	-1.25722	-1.57404	0.00405	0.0227043	yes
PGSC0003DMT400027096	PGSC0003DMT400027096	PGSC0003DMG400010454	10:55065870-55071060	NonDormant_Control_Feb	NonDormant_DMN_Feb	OK	47.1182	27.3571	-0.784372	-2.514	5e-05	0.000520771	yes
PGSC0003DMT400027147	PGSC0003DMT400027147	PGSC0003DMG400010469	10:54790257-54797814	NonDormant_Control_Feb	NonDormant_DMN_Feb	OK	340.539	245.171	-0.474033	-1.33455	0.0073	0.0365227	yes
PGSC0003DMT400027155	PGSC0003DMT400027155	PAT	10:54963217-54966413	NonDormant_Control_Feb	NonDormant_DMN_Feb	OK	152.873	284.583	0.896519	1.43979	0.00505	0.0271829	yes
PGSC0003DMT400027159	PGSC0003DMT400027159	PGSC0003DMG400010478	10:54910605-54913217	NonDormant_Control_Feb	NonDormant_DMN_Feb	OK	31.3175	15.5087	-1.01389	-2.8327	5e-05	0.000520771	yes
PGSC0003DMT400027174	PGSC0003DMT400027174	PGSC0003DMG400010485	1:4637076-4645541	NonDormant_Control_Feb	NonDormant_DMN_Feb	OK	23.9162	16.481	-0.537184	-1.41769	0.0048	0.0260805	yes
PGSC0003DMT400027206	PGSC0003DMT400027206	PGSC0003DMG400010493	1:4686047-4690262	NonDormant_Control_Feb	NonDormant_DMN_Feb	OK	47.4147	30.9614	-0.614865	-1.77392	0.0003	0.002551	yes
PGSC0003DMT400027247	PGSC0003DMT400027247	PGSC0003DMG400010509	10:36431396-36435222	NonDormant_Control_Feb	NonDormant_DMN_Feb	OK	7.18504	3.30094	-1.12212	-1.93325	0.0005	0.00395527	yes
PGSC0003DMT400027257	PGSC0003DMT400027257	PGSC0003DMG400010512	10:36223468-36228125	NonDormant_Control_Feb	NonDormant_DMN_Feb	OK	12.5659	7.88938	-0.671532	-1.54641	0.0027	0.0162757	yes
PGSC0003DMT400027306	PGSC0003DMT400027306	PGSC0003DMG400010530	4:49570952-49579027	NonDormant_Control_Feb	NonDormant_DMN_Feb	OK	20.1048	10.9931	-0.870948	-1.81745	0.0009	0.00651518	yes
PGSC0003DMT400027312	PGSC0003DMT400027312	PGSC0003DMG400010533	4:49468592-49475358	NonDormant_Control_Feb	NonDormant_DMN_Feb	OK	25.0922	35.6721	0.507556	1.54503	0.00205	0.01298	yes
PGSC0003DMT400027353	PGSC0003DMT400027353	PGSC0003DMG400010549	10:3392088-3393678	NonDormant_Control_Feb	NonDormant_DMN_Feb	OK	13.6955	1.79207	-2.934	-2.84996	0.00025	0.00217727	yes
PGSC0003DMT400027410	PGSC0003DMT400027410	PGSC0003DMG400010572	4:48476652-48480455	NonDormant_Control_Feb	NonDormant_DMN_Feb	OK	27.4079	7.10483	-1.94772	-2.28606	0.00065	0.0049433	yes
PGSC0003DMT400027412	PGSC0003DMT400027412	PGSC0003DMG400010573	4:48565762-48567816	NonDormant_Control_Feb	NonDormant_DMN_Feb	OK	6.61254	10.3801	0.650543	1.35379	0.0073	0.0365227	yes
PGSC0003DMT400027430	PGSC0003DMT400027430	PGSC0003DMG400010578	2:8202270-8204380	NonDormant_Control_Feb	NonDormant_DMN_Feb	OK	1.88973	4.62051	1.28988	1.64934	0.00555	0.0293397	yes
PGSC0003DMT400027515	PGSC0003DMT400027515	PGSC0003DMG400010605	7:46375751-46378776	NonDormant_Control_Feb	NonDormant_DMN_Feb	OK	8.929	4.03838	-1.14472	-2.47429	5e-05	0.000520771	yes
PGSC0003DMT400027557	PGSC0003DMT400027557	PGSC0003DMG402010623	4:66828494-66836890	NonDormant_Control_Feb	NonDormant_DMN_Feb	OK	77.5159	10.0428	-2.94832	-6.99118	5e-05	0.000520771	yes
PGSC0003DMT400027594	PGSC0003DMT400027594	PGSC0003DMG400010638	4:12347557-12351855	NonDormant_Control_Feb	NonDormant_DMN_Feb	OK	8.74046	30.7184	1.81332	3.13423	5e-05	0.000520771	yes
PGSC0003DMT400027602	PGSC0003DMT400027602	PGSC0003DMG400010641	4:12425356-12430425	NonDormant_Control_Feb	NonDormant_DMN_Feb	OK	5.09539	1.81994	-1.4853	-1.99171	0.00025	0.00217727	yes
PGSC0003DMT400027609	PGSC0003DMT400027609	PGSC0003DMG400010646	4:12352016-12358450	NonDormant_Control_Feb	NonDormant_DMN_Feb	OK	25.2726	15.3742	-0.717058	-1.55504	0.0031	0.0182428	yes
PGSC0003DMT400027635	PGSC0003DMT400027635	PGSC0003DMG400010655	1:59369740-59373248	NonDormant_Control_Feb	NonDormant_DMN_Feb	OK	7.00031	14.369	1.03747	1.89104	0.00035	0.0029118	yes
PGSC0003DMT400027640	PGSC0003DMT400027640	PGSC0003DMG401010657	1:59203133-59215975	NonDormant_Control_Feb	NonDormant_DMN_Feb	OK	20.597	12.8038	-0.685858	-1.7399	0.0013	0.00888237	yes
PGSC0003DMT400027652	PGSC0003DMT400027652	PGSC0003DMG400010661	1:59465429-59467670	NonDormant_Control_Feb	NonDormant_DMN_Feb	OK	331.557	146.875	-1.17466	-3.81631	5e-05	0.000520771	yes
PGSC0003DMT400027660	PGSC0003DMT400027660	PGSC0003DMG400010664	1:59361265-59364448	NonDormant_Control_Feb	NonDormant_DMN_Feb	OK	24.6953	51.9281	1.07228	2.40354	5e-05	0.000520771	yes
PGSC0003DMT400027661	PGSC0003DMT400027661	PGSC0003DMG400010665	1:59335081-59341002	NonDormant_Control_Feb	NonDormant_DMN_Feb	OK	13.8548	8.60635	-0.686917	-1.47858	0.00415	0.0231549	yes
PGSC0003DMT400027692	PGSC0003DMT400027692	PGSC0003DMG400010674	1:82741829-82746346	NonDormant_Control_Feb	NonDormant_DMN_Feb	OK	53.2679	38.3738	-0.473143	-1.34301	0.00765	0.0378889	yes
PGSC0003DMT400027703	PGSC0003DMT400027703	HSP68	1:82849766-82853621	NonDormant_Control_Feb	NonDormant_DMN_Feb	OK	71.8556	36.9864	-0.958107	-2.60199	5e-05	0.000520771	yes
PGSC0003DMT400027785	PGSC0003DMT400027785	PGSC0003DMG400010697	1:4308773-4314022	NonDormant_Control_Feb	NonDormant_DMN_Feb	OK	7.93626	12.8928	0.70003	1.39051	0.0067	0.0341201	yes
PGSC0003DMT400027828	PGSC0003DMT400027828	PGSC0003DMG400010713	7:36903262-36905080	NonDormant_Control_Feb	NonDormant_DMN_Feb	OK	7.50398	3.80725	-0.978907	-1.60214	0.0018	0.0116601	yes
PGSC0003DMT400027838	PGSC0003DMT400027838	PGSC0003DMG400010718	2:32820377-32823829	NonDormant_Control_Feb	NonDormant_DMN_Feb	OK	4.14137	0.889234	-2.21947	-1.7855	0.0057	0.0299839	yes
PGSC0003DMT400027898	PGSC0003DMT400027898	PGSC0003DMG400010739	5:11252621-11256056	NonDormant_Control_Feb	NonDormant_DMN_Feb	OK	16.5757	39.5023	1.25287	1.89073	0.00035	0.0029118	yes
PGSC0003DMT400027924	PGSC0003DMT400027924	PGSC0003DMG400010746	5:11413477-11420518	NonDormant_Control_Feb	NonDormant_DMN_Feb	OK	34.6837	64.3514	0.891714	2.66538	5e-05	0.000520771	yes
PGSC0003DMT400027925	PGSC0003DMT400027925	PGSC0003DMG400010747	3:38198169-38206814	NonDormant_Control_Feb	NonDormant_DMN_Feb	OK	13.6804	4.64178	-1.55936	-3.18718	5e-05	0.000520771	yes
PGSC0003DMT400027933	PGSC0003DMT400027933	PGSC0003DMG400010751	3:38235541-38271449	NonDormant_Control_Feb	NonDormant_DMN_Feb	OK	12.533	8.32386	-0.590404	-1.63293	0.00165	0.0108489	yes
PGSC0003DMT400027955	PGSC0003DMT400027955	PGSC0003DMG400010771	5:11221030-11223925	NonDormant_Control_Feb	NonDormant_DMN_Feb	OK	12.8067	2.22402	-2.52566	-3.39192	5e-05	0.000520771	yes
PGSC0003DMT400027957	PGSC0003DMT400027957	PGSC0003DMG400010773	5:11073352-11076262	NonDormant_Control_Feb	NonDormant_DMN_Feb	OK	6.68192	3.42104	-0.965829	-1.52073	0.0032	0.0187141	yes
PGSC0003DMT400027968	PGSC0003DMT400027968	PGSC0003DMG400010776	5:11212074-11219472	NonDormant_Control_Feb	NonDormant_DMN_Feb	OK	95.5163	49.2503	-0.955615	-2.82162	5e-05	0.000520771	yes
PGSC0003DMT400027972	PGSC0003DMT400027972	PGSC0003DMG400010778	5:11199198-11204974	NonDormant_Control_Feb	NonDormant_DMN_Feb	OK	8.46581	12.3854	0.548919	1.34315	0.00775	0.038284	yes
PGSC0003DMT400027973	PGSC0003DMT400027973	PGSC0003DMG400010779	5:11149674-11157917	NonDormant_Control_Feb	NonDormant_DMN_Feb	OK	20.7675	13.3387	-0.638706	-1.5943	0.00225	0.0140134	yes
PGSC0003DMT400027976	PGSC0003DMT400027976	PGSC0003DMG400010781	5:11051489-11055337	NonDormant_Control_Feb	NonDormant_DMN_Feb	OK	84.4637	56.4511	-0.581329	-1.43461	0.00465	0.0254176	yes
PGSC0003DMT400028007	PGSC0003DMT400028007	PGSC0003DMG400010799	12:54481460-54482021	NonDormant_Control_Feb	NonDormant_DMN_Feb	OK	3.58968	12.8925	1.8446	1.58706	0.00765	0.0378889	yes
PGSC0003DMT400028010	PGSC0003DMT400028010	PGSC0003DMG400010801	5:15734678-15737235	NonDormant_Control_Feb	NonDormant_DMN_Feb	OK	9.67756	3.17955	-1.60582	-1.68469	0.00605	0.0314523	yes
PGSC0003DMT400028062	PGSC0003DMT400028062	PGSC0003DMG400010823	10:4851062-4861674	NonDormant_Control_Feb	NonDormant_DMN_Feb	OK	58.7957	35.3248	-0.735031	-2.18492	5e-05	0.000520771	yes
PGSC0003DMT400028083	PGSC0003DMT400028083	PGSC0003DMG400010828	10:4770530-4773862	NonDormant_Control_Feb	NonDormant_DMN_Feb	OK	4.77297	0	#NAME?	#NAME?	5e-05	0.000520771	yes
PGSC0003DMT400028097	PGSC0003DMT400028097	PGSC0003DMG400010836	8:43329246-43335539	NonDormant_Control_Feb	NonDormant_DMN_Feb	OK	88.2399	66.1792	-0.415053	-1.36102	0.0056	0.0295556	yes
PGSC0003DMT400028106	PGSC0003DMT400028106	PGSC0003DMG400010840	8:43351372-43358338	NonDormant_Control_Feb	NonDormant_DMN_Feb	OK	20.9269	103.345	2.30403	5.90117	5e-05	0.000520771	yes
PGSC0003DMT400028109	PGSC0003DMT400028109	PGSC0003DMG400010841	8:43361157-43367599	NonDormant_Control_Feb	NonDormant_DMN_Feb	OK	76.6161	58.2923	-0.394343	-1.28875	0.00945	0.0448525	yes
PGSC0003DMT400028130	PGSC0003DMT400028130	PGSC0003DMG400010853	4:44348952-44379867	NonDormant_Control_Feb	NonDormant_DMN_Feb	OK	9.84711	13.7035	0.476769	1.38176	0.0061	0.0316649	yes
PGSC0003DMT400028221	PGSC0003DMT400028221,XLOC_032029	PGSC0003DMG400010882	6:6011405-6033894	NonDormant_Control_Feb	NonDormant_DMN_Feb	OK	35.6208	14.5597	-1.29074	-2.71671	5e-05	0.000520771	yes
PGSC0003DMT400028255	PGSC0003DMT400028255	PGSC0003DMG400010891	6:1482059-1493404	NonDormant_Control_Feb	NonDormant_DMN_Feb	OK	18.7113	25.9572	0.472224	1.3998	0.0036	0.0206366	yes
PGSC0003DMT400028257	PGSC0003DMT400028257	PGSC0003DMG400010892	6:1465737-1469058	NonDormant_Control_Feb	NonDormant_DMN_Feb	OK	11.8405	4.71173	-1.3294	-2.66678	5e-05	0.000520771	yes
PGSC0003DMT400028288	PGSC0003DMT400028288	PGSC0003DMG400010900	5:35184427-35191140	NonDormant_Control_Feb	NonDormant_DMN_Feb	OK	264.921	52.8479	-2.32564	-5.83543	5e-05	0.000520771	yes
PGSC0003DMT400028324	PGSC0003DMT400028324	PGSC0003DMG402010918	11:37383582-37385779	NonDormant_Control_Feb	NonDormant_DMN_Feb	OK	2.84974	7.50287	1.39661	1.52855	0.0072	0.036131	yes
PGSC0003DMT400028529	PGSC0003DMT400028529	PGSC0003DMG400010987	10:54719711-54724099	NonDormant_Control_Feb	NonDormant_DMN_Feb	OK	18.8546	11.021	-0.77467	-1.74313	0.00085	0.00620678	yes
PGSC0003DMT400028569	PGSC0003DMT400028569	PGSC0003DMG400010999	10:54462786-54470436	NonDormant_Control_Feb	NonDormant_DMN_Feb	OK	6.92742	3.37047	-1.03937	-2.15333	5e-05	0.000520771	yes
PGSC0003DMT400028619	PGSC0003DMT400028619	PGSC0003DMG400011012	10:54139824-54140950	NonDormant_Control_Feb	NonDormant_DMN_Feb	OK	2.91376	12.2095	2.06705	2.46875	0.00015	0.00139313	yes
PGSC0003DMT400028622	PGSC0003DMT400028622	PGSC0003DMG400011015	10:54089407-54094848	NonDormant_Control_Feb	NonDormant_DMN_Feb	OK	12.8784	6.1714	-1.06128	-2.28079	5e-05	0.000520771	yes
PGSC0003DMT400028642	PGSC0003DMT400028642	PGSC0003DMG400011024	10:53841997-53844811	NonDormant_Control_Feb	NonDormant_DMN_Feb	OK	141.016	192.041	0.445558	1.3827	0.00625	0.0322893	yes
PGSC0003DMT400028645	PGSC0003DMT400028645	PGSC0003DMG400011026	10:53828714-53832970	NonDormant_Control_Feb	NonDormant_DMN_Feb	OK	178.161	47.0908	-1.91966	-5.58695	5e-05	0.000520771	yes
PGSC0003DMT400028656	PGSC0003DMT400028656	PGSC0003DMG400011031	10:53805310-53825780	NonDormant_Control_Feb	NonDormant_DMN_Feb	OK	43.9676	4.29937	-3.35424	-3.69897	5e-05	0.000520771	yes
PGSC0003DMT400028689	PGSC0003DMT400028689	PGSC0003DMG400011044	10:53375638-53388283	NonDormant_Control_Feb	NonDormant_DMN_Feb	OK	37.3945	13.0072	-1.52352	-3.79058	5e-05	0.000520771	yes
PGSC0003DMT400028707	PGSC0003DMT400028707	PGSC0003DMG400011047	10:54746195-54748913	NonDormant_Control_Feb	NonDormant_DMN_Feb	OK	138.468	89.8231	-0.624395	-2.03567	5e-05	0.000520771	yes
PGSC0003DMT400028800	PGSC0003DMT400028800	PGSC0003DMG400011088	10:54080340-54082258	NonDormant_Control_Feb	NonDormant_DMN_Feb	OK	162.552	48.2886	-1.75115	-5.33097	5e-05	0.000520771	yes
PGSC0003DMT400028911	PGSC0003DMT400028911	PGSC0003DMG400011128	10:53578154-53580874	NonDormant_Control_Feb	NonDormant_DMN_Feb	OK	9.0728	14.5272	0.679138	1.80907	0.0005	0.00395527	yes
PGSC0003DMT400028915	PGSC0003DMT400028915	PGSC0003DMG400011132	7:583374-589993	NonDormant_Control_Feb	NonDormant_DMN_Feb	OK	18.9463	8.71948	-1.1196	-2.56128	5e-05	0.000520771	yes
PGSC0003DMT400028924	PGSC0003DMT400028924	PGSC0003DMG400011136	7:740936-749584	NonDormant_Control_Feb	NonDormant_DMN_Feb	OK	46.9529	28.9107	-0.699612	-2.28505	5e-05	0.000520771	yes
PGSC0003DMT400028951	PGSC0003DMT400028951	PGSC0003DMG400011144	7:982265-987735	NonDormant_Control_Feb	NonDormant_DMN_Feb	OK	302.516	511.689	0.758258	2.38191	5e-05	0.000520771	yes
PGSC0003DMT400028964	PGSC0003DMT400028964	PGSC0003DMG400011150	7:1203097-1208401	NonDormant_Control_Feb	NonDormant_DMN_Feb	OK	17.6669	9.41339	-0.908263	-1.4848	0.00435	0.0240575	yes
PGSC0003DMT400028987	PGSC0003DMT400028987	PGSC0003DMG400011158	7:1419247-1423116	NonDormant_Control_Feb	NonDormant_DMN_Feb	OK	19.3357	10.1773	-0.925907	-1.54769	0.0027	0.0162757	yes
PGSC0003DMT400029000	PGSC0003DMT400029000	PGSC0003DMG402011162	7:1500452-1514741	NonDormant_Control_Feb	NonDormant_DMN_Feb	OK	8.40766	21.6433	1.36414	1.57261	0.0013	0.00888237	yes
PGSC0003DMT400029024	PGSC0003DMT400029024	PGSC0003DMG400011167	7:1605556-1611033	NonDormant_Control_Feb	NonDormant_DMN_Feb	OK	14.0242	8.78822	-0.674276	-1.3664	0.00665	0.0339222	yes
PGSC0003DMT400029027	PGSC0003DMT400029027	PGSC0003DMG400011169	7:1620095-1623937	NonDormant_Control_Feb	NonDormant_DMN_Feb	OK	53.0825	101.835	0.939927	2.08612	5e-05	0.000520771	yes
PGSC0003DMT400029029	PGSC0003DMT400029029,PGSC0003DMT400029031	PGSC0003DMG400011170	7:1645414-1657062	NonDormant_Control_Feb	NonDormant_DMN_Feb	OK	12.7482	3.03191	-2.07199	-3.6812	5e-05	0.000520771	yes
PGSC0003DMT400029044	PGSC0003DMT400029044	PGSC0003DMG400011175	7:636764-638572	NonDormant_Control_Feb	NonDormant_DMN_Feb	OK	22.2273	14.7254	-0.594027	-1.58563	0.00155	0.0102973	yes
PGSC0003DMT400029078	PGSC0003DMT400029078	PGSC0003DMG400011189	7:1001853-1006278	NonDormant_Control_Feb	NonDormant_DMN_Feb	OK	70.0749	232.821	1.73225	2.67296	5e-05	0.000520771	yes
PGSC0003DMT400029079	PGSC0003DMT400029079	PGSC0003DMG400011189	7:1001853-1006278	NonDormant_Control_Feb	NonDormant_DMN_Feb	OK	68.4643	181.952	1.41013	2.72845	5e-05	0.000520771	yes
PGSC0003DMT400029083	PGSC0003DMT400029083	PGSC0003DMG400011191	7:1029256-1030073	NonDormant_Control_Feb	NonDormant_DMN_Feb	OK	14.2553	39.4127	1.46716	2.49852	5e-05	0.000520771	yes
PGSC0003DMT400029115	PGSC0003DMT400029115	PGSC0003DMG400011200	7:1114568-1123888	NonDormant_Control_Feb	NonDormant_DMN_Feb	OK	11.244	5.40744	-1.05613	-2.09421	0.00015	0.00139313	yes
PGSC0003DMT400029152	PGSC0003DMT400029152	PGSC0003DMG400011207	7:1268825-1273619	NonDormant_Control_Feb	NonDormant_DMN_Feb	OK	5.23452	8.36591	0.676466	1.68924	0.0007	0.00526729	yes
PGSC0003DMT400029153	PGSC0003DMT400029153	PGSC0003DMG400011208	7:1277161-1284266	NonDormant_Control_Feb	NonDormant_DMN_Feb	OK	42.4677	58.9117	0.472187	1.42476	0.0037	0.0210914	yes
PGSC0003DMT400029160	PGSC0003DMT400029160	PGSC0003DMG400011211	7:1348148-1351853	NonDormant_Control_Feb	NonDormant_DMN_Feb	OK	30.79	16.726	-0.880374	-1.7715	0.00105	0.00742367	yes
PGSC0003DMT400029190	PGSC0003DMT400029190	PGSC0003DMG400011225	7:1716506-1723862	NonDormant_Control_Feb	NonDormant_DMN_Feb	OK	2.25682	9.93071	2.1376	1.73039	0.00565	0.0297684	yes
PGSC0003DMT400029192	PGSC0003DMT400029192	PGSC0003DMG400011226	7:1758060-1759266	NonDormant_Control_Feb	NonDormant_DMN_Feb	OK	9.62144	33.246	1.78886	3.76834	5e-05	0.000520771	yes
PGSC0003DMT400029207	PGSC0003DMT400029207	PGSC0003DMG400011236	10:726908-730007	NonDormant_Control_Feb	NonDormant_DMN_Feb	OK	39.2501	26.4869	-0.56742	-1.40202	0.00495	0.0267369	yes
PGSC0003DMT400029209	PGSC0003DMT400029209	PGSC0003DMG400011237	10:704474-717826	NonDormant_Control_Feb	NonDormant_DMN_Feb	OK	28.4529	54.2043	0.929832	3.00681	5e-05	0.000520771	yes
PGSC0003DMT400029234	PGSC0003DMT400029234	PAT	10:638231-643796	NonDormant_Control_Feb	NonDormant_DMN_Feb	OK	260.282	190.284	-0.45192	-1.41989	0.00405	0.0227043	yes
PGSC0003DMT400029241	PGSC0003DMT400029241	PGSC0003DMG400011245	10:598445-604916	NonDormant_Control_Feb	NonDormant_DMN_Feb	OK	17.1316	11.9991	-0.513737	-1.28906	0.01055	0.0489789	yes
PGSC0003DMT400029242	PGSC0003DMT400029242	PGSC0003DMG400011246	10:591226-596705	NonDormant_Control_Feb	NonDormant_DMN_Feb	OK	207.613	73.3335	-1.50135	-4.68537	5e-05	0.000520771	yes
PGSC0003DMT400029301	PGSC0003DMT400029301	PGSC0003DMG400011259	10:314228-336748	NonDormant_Control_Feb	NonDormant_DMN_Feb	OK	8.26228	14.9326	0.853855	2.68122	5e-05	0.000520771	yes
PGSC0003DMT400029316	PGSC0003DMT400029316	PGSC0003DMG400011264	10:187733-195902	NonDormant_Control_Feb	NonDormant_DMN_Feb	OK	50.2389	69.4912	0.468026	1.5281	0.00255	0.0155279	yes
PGSC0003DMT400029346	PGSC0003DMT400029346	PGSC0003DMG400011275	10:677909-679528	NonDormant_Control_Feb	NonDormant_DMN_Feb	OK	29.6967	13.2692	-1.16222	-3.00273	5e-05	0.000520771	yes
PGSC0003DMT400029354	PGSC0003DMT400029354	PGSC0003DMG400011279	10:440741-443308	NonDormant_Control_Feb	NonDormant_DMN_Feb	OK	10.1831	3.03825	-1.74486	-2.20791	0.0002	0.00179377	yes
PGSC0003DMT400029366	PGSC0003DMT400029366	PGSC0003DMG400011284	10:346309-349069	NonDormant_Control_Feb	NonDormant_DMN_Feb	OK	0.660949	3.54393	2.42274	1.90525	0.0038	0.0215623	yes
PGSC0003DMT400029367	PGSC0003DMT400029367	PGSC0003DMG400011285	10:338616-340501	NonDormant_Control_Feb	NonDormant_DMN_Feb	OK	29.2342	21.4333	-0.447802	-1.31926	0.00795	0.0390823	yes
PGSC0003DMT400029372	PGSC0003DMT400029372	PGSC0003DMG400011287	10:262911-265574	NonDormant_Control_Feb	NonDormant_DMN_Feb	OK	12.3269	6.25797	-0.97804	-1.73865	0.00205	0.01298	yes
PGSC0003DMT400029398	PGSC0003DMT400029398	PGSC0003DMG400011295	10:134765-136876	NonDormant_Control_Feb	NonDormant_DMN_Feb	OK	13.6174	6.45136	-1.07778	-1.6329	0.003	0.0177603	yes
PGSC0003DMT400029439	PGSC0003DMT400029439	PGSC0003DMG400011319	1:57984012-57985803	NonDormant_Control_Feb	NonDormant_DMN_Feb	OK	921.53	585.609	-0.654093	-2.03031	5e-05	0.000520771	yes
PGSC0003DMT400029445	PGSC0003DMT400029445	PGSC0003DMG400011322	1:58063731-58067226	NonDormant_Control_Feb	NonDormant_DMN_Feb	OK	19.4058	6.45373	-1.58829	-2.64202	5e-05	0.000520771	yes
PGSC0003DMT400029446	PGSC0003DMT400029446	PGSC0003DMG400011323	1:58072043-58072704	NonDormant_Control_Feb	NonDormant_DMN_Feb	OK	84.8222	30.4055	-1.48011	-3.46095	5e-05	0.000520771	yes
PGSC0003DMT400029456	PGSC0003DMT400029456	PGSC0003DMG400011326	1:57283291-57284878	NonDormant_Control_Feb	NonDormant_DMN_Feb	OK	8.41359	4.54464	-0.888555	-1.47295	0.00395	0.0222436	yes
PGSC0003DMT400029479	PGSC0003DMT400029479	PGSC0003DMG400011336	1:57765557-57767905	NonDormant_Control_Feb	NonDormant_DMN_Feb	OK	92.6386	205.774	1.15137	3.51859	5e-05	0.000520771	yes
PGSC0003DMT400029528	PGSC0003DMT400029528	PGSC0003DMG400011359	9:52144962-52149280	NonDormant_Control_Feb	NonDormant_DMN_Feb	OK	6.21609	3.39055	-0.874489	-1.48657	0.0043	0.0238354	yes
PGSC0003DMT400029532	PGSC0003DMT400029532	PGSC0003DMG400011361	9:52173666-52179993	NonDormant_Control_Feb	NonDormant_DMN_Feb	OK	3.31652	5.99053	0.853013	1.62436	0.0016	0.0105802	yes
PGSC0003DMT400029571	PGSC0003DMT400029571	PGSC0003DMG400011370	9:52444734-52446611	NonDormant_Control_Feb	NonDormant_DMN_Feb	OK	60.1936	126.612	1.07273	3.32762	5e-05	0.000520771	yes
PGSC0003DMT400029584	PGSC0003DMT400029584	PGSC0003DMG400011375	9:52572166-52574502	NonDormant_Control_Feb	NonDormant_DMN_Feb	OK	59.5279	39.8065	-0.580563	-1.58826	0.00195	0.0124539	yes
PGSC0003DMT400029590	PGSC0003DMT400029590	PGSC0003DMG402011377	9:52657537-52662172	NonDormant_Control_Feb	NonDormant_DMN_Feb	OK	84.526	115.53	0.450804	1.47107	0.0035	0.0201511	yes
PGSC0003DMT400029591	PGSC0003DMT400029591	PGSC0003DMG400011378	9:52024564-52027713	NonDormant_Control_Feb	NonDormant_DMN_Feb	OK	4.89064	10.4679	1.09787	1.68938	0.00265	0.016033	yes
PGSC0003DMT400029621	PGSC0003DMT400029621	PGSC0003DMG400011391	9:52387899-52392189	NonDormant_Control_Feb	NonDormant_DMN_Feb	OK	41.1458	24.4299	-0.752094	-1.40271	0.00795	0.0390823	yes
PGSC0003DMT400029665	PGSC0003DMT400029665	PGSC0003DMG400011401	9:52622426-52624950	NonDormant_Control_Feb	NonDormant_DMN_Feb	OK	13.4565	20.1329	0.581256	1.37785	0.00585	0.0306222	yes
PGSC0003DMT400029669	PGSC0003DMT400029669	PGSC0003DMG400011402	9:52628893-52636239	NonDormant_Control_Feb	NonDormant_DMN_Feb	OK	7.14129	17.0531	1.25577	1.58647	0.00305	0.0180009	yes
PGSC0003DMT400029759	PGSC0003DMT400029759	PGSC0003DMG400011436	10:58941899-58946456	NonDormant_Control_Feb	NonDormant_DMN_Feb	OK	63.4559	16.5156	-1.94192	-5.39159	5e-05	0.000520771	yes
PGSC0003DMT400029761	PGSC0003DMT400029761	PGSC0003DMG400011438	10:58931637-58932735	NonDormant_Control_Feb	NonDormant_DMN_Feb	OK	2.84902	30.2078	3.40638	2.7118	0.00195	0.0124539	yes
PGSC0003DMT400029796	PGSC0003DMT400029796	PGSC0003DMG400011449	10:58804874-58807165	NonDormant_Control_Feb	NonDormant_DMN_Feb	OK	1077.87	578.14	-0.898686	-2.49475	5e-05	0.000520771	yes
PGSC0003DMT400029875	PGSC0003DMT400029875	PPCK1B	4:6166238-6168010	NonDormant_Control_Feb	NonDormant_DMN_Feb	OK	15.172	43.9275	1.53371	3.6223	5e-05	0.000520771	yes
PGSC0003DMT400029945	PGSC0003DMT400029945	PGSC0003DMG400011497	4:6230159-6232158	NonDormant_Control_Feb	NonDormant_DMN_Feb	OK	51.2585	34.0586	-0.589772	-1.39205	0.0058	0.0304103	yes
PGSC0003DMT400029963	PGSC0003DMT400029963	PPCK1A	4:6144135-6145588	NonDormant_Control_Feb	NonDormant_DMN_Feb	OK	14.1294	40.6292	1.52382	3.78505	5e-05	0.000520771	yes
PGSC0003DMT400029999	PGSC0003DMT400029999	PGSC0003DMG400011513	4:4550186-4552600	NonDormant_Control_Feb	NonDormant_DMN_Feb	OK	11.5151	17.2306	0.58145	1.40238	0.0052	0.0278235	yes
PGSC0003DMT400030111	PGSC0003DMT400030111	PGSC0003DMG400011538	12:56031019-56036743	NonDormant_Control_Feb	NonDormant_DMN_Feb	OK	15.5676	23.8041	0.612665	1.65215	0.0011	0.00771523	yes
PGSC0003DMT400030121	PGSC0003DMT400030121	PGSC0003DMG402011540	12:56081096-56089457	NonDormant_Control_Feb	NonDormant_DMN_Feb	OK	28.5398	5.02176	-2.50671	-2.50484	0.0068	0.0345276	yes
PGSC0003DMT400030156	PGSC0003DMT400030156	PGSC0003DMG400011543	12:56180519-56190394	NonDormant_Control_Feb	NonDormant_DMN_Feb	OK	27.2861	16.5645	-0.720072	-2.11296	0.0001	0.000972967	yes
PGSC0003DMT400030193	PGSC0003DMT400030193	PGSC0003DMG400011555	12:56091684-56101647	NonDormant_Control_Feb	NonDormant_DMN_Feb	OK	2.30465	7.00042	1.60289	2.88083	5e-05	0.000520771	yes
PGSC0003DMT400030238	PGSC0003DMT400030238	PGSC0003DMG400011568	9:57473914-57489337	NonDormant_Control_Feb	NonDormant_DMN_Feb	OK	12.6152	20.3736	0.691538	1.95269	5e-05	0.000520771	yes
PGSC0003DMT400030265	PGSC0003DMT400030265	PGSC0003DMG400011575	9:57708935-57714629	NonDormant_Control_Feb	NonDormant_DMN_Feb	OK	66.3237	28.6312	-1.21194	-3.82409	5e-05	0.000520771	yes
PGSC0003DMT400030280	PGSC0003DMT400030280	PGSC0003DMG400011581	9:57790563-57797434	NonDormant_Control_Feb	NonDormant_DMN_Feb	OK	20.5751	12.407	-0.729744	-2.13705	5e-05	0.000520771	yes
PGSC0003DMT400030376	PGSC0003DMT400030376	PGSC0003DMG400011624	9:11544875-11547147	NonDormant_Control_Feb	NonDormant_DMN_Feb	OK	6.78635	10.0826	0.57116	1.27542	0.00965	0.0456027	yes
PGSC0003DMT400030403	PGSC0003DMT400030403	PGSC0003DMG400011641	5:47506265-47510051	NonDormant_Control_Feb	NonDormant_DMN_Feb	OK	16.1474	25.7154	0.671328	1.92622	5e-05	0.000520771	yes
PGSC0003DMT400030417	PGSC0003DMT400030417	PGSC0003DMG401011647	5:47386590-47395559	NonDormant_Control_Feb	NonDormant_DMN_Feb	OK	141.59	82.3966	-0.781066	-2.38694	5e-05	0.000520771	yes
PGSC0003DMT400030473	PGSC0003DMT400030473	PGSC0003DMG400011670	7:19663453-19672843	NonDormant_Control_Feb	NonDormant_DMN_Feb	OK	2.41473	4.80642	0.993102	1.73044	0.00125	0.00859253	yes
PGSC0003DMT400030572	PGSC0003DMT400030572	PGSC0003DMG400011704	1:7533979-7547737	NonDormant_Control_Feb	NonDormant_DMN_Feb	OK	1.16725	6.5813	2.49526	1.80258	5e-05	0.000520771	yes
PGSC0003DMT400030586	PGSC0003DMT400030586	PGSC0003DMG400011712	1:7436176-7444950	NonDormant_Control_Feb	NonDormant_DMN_Feb	OK	81.0274	60.4792	-0.421971	-1.30507	0.0082	0.0400538	yes
PGSC0003DMT400030603	PGSC0003DMT400030603	PGSC0003DMG400011719	9:888984-890624	NonDormant_Control_Feb	NonDormant_DMN_Feb	OK	18.1339	53.9369	1.57258	3.48928	5e-05	0.000520771	yes
PGSC0003DMT400030605	PGSC0003DMT400030605	PGSC0003DMG400011721	9:933431-943263	NonDormant_Control_Feb	NonDormant_DMN_Feb	OK	75.3958	22.2807	-1.75869	-2.99554	5e-05	0.000520771	yes
PGSC0003DMT400030617	PGSC0003DMT400030617	STMKP1	5:10659336-10663550	NonDormant_Control_Feb	NonDormant_DMN_Feb	OK	4.83963	7.36855	0.606485	1.4059	0.00485	0.026299	yes
PGSC0003DMT400030630	PGSC0003DMT400030630	PGSC0003DMG400011730	9:902448-904622	NonDormant_Control_Feb	NonDormant_DMN_Feb	OK	60.8335	37.9916	-0.679185	-1.86839	0.00035	0.0029118	yes
PGSC0003DMT400030650	PGSC0003DMT400030650	SGT3.1	7:41719827-41721552	NonDormant_Control_Feb	NonDormant_DMN_Feb	OK	981.342	306.318	-1.67972	-3.15858	5e-05	0.000520771	yes
PGSC0003DMT400030651	PGSC0003DMT400030651	PGSC0003DMG400011741	7:41602844-41603429	NonDormant_Control_Feb	NonDormant_DMN_Feb	OK	840.012	573.614	-0.550329	-1.70676	0.0007	0.00526729	yes
PGSC0003DMT400030670	PGSC0003DMT400030670	SGT1	7:41953951-41955645	NonDormant_Control_Feb	NonDormant_DMN_Feb	OK	438.313	124.909	-1.81108	-4.61571	5e-05	0.000520771	yes
PGSC0003DMT400030674	PGSC0003DMT400030674	PGSC0003DMG400011750	7:41884814-41887155	NonDormant_Control_Feb	NonDormant_DMN_Feb	OK	799.867	316.21	-1.33888	-2.30733	5e-05	0.000520771	yes
PGSC0003DMT400030676	PGSC0003DMT400030676,PGSC0003DMT400030677	PGSC0003DMG400011751	7:41845572-41847191	NonDormant_Control_Feb	NonDormant_DMN_Feb	OK	7289.48	1246.96	-2.54739	-1.71722	0.0011	0.00771523	yes
PGSC0003DMT400030678	PGSC0003DMT400030678	PGSC0003DMG400011752	7:41671724-41675902	NonDormant_Control_Feb	NonDormant_DMN_Feb	OK	1712.72	485.302	-1.81934	-2.14937	0.0002	0.00179377	yes
PGSC0003DMT400030679	PGSC0003DMT400030679	PGSC0003DMG400011753	7:41577456-41588751	NonDormant_Control_Feb	NonDormant_DMN_Feb	OK	18.796	32.9778	0.811071	2.58944	5e-05	0.000520771	yes
PGSC0003DMT400030683	PGSC0003DMT400030683	PGSC0003DMG400011754	7:41562512-41570326	NonDormant_Control_Feb	NonDormant_DMN_Feb	OK	11.8688	42.5007	1.84031	4.55166	5e-05	0.000520771	yes
PGSC0003DMT400030733	PGSC0003DMT400030733	PGSC0003DMG400011772	6:42759263-42764644	NonDormant_Control_Feb	NonDormant_DMN_Feb	OK	13.8188	8.87752	-0.638399	-1.36332	0.0057	0.0299839	yes
PGSC0003DMT400030800	PGSC0003DMT400030800	PGSC0003DMG401011802	2:14135151-14149144	NonDormant_Control_Feb	NonDormant_DMN_Feb	OK	11.4523	5.20659	-1.13722	-2.61907	5e-05	0.000520771	yes
PGSC0003DMT400030829	PGSC0003DMT400030829	PGSC0003DMG400011810	2:13954350-13961179	NonDormant_Control_Feb	NonDormant_DMN_Feb	OK	36.234	24.7373	-0.550658	-1.78427	0.00015	0.00139313	yes
PGSC0003DMT400030830	PGSC0003DMT400030830	PGSC0003DMG400011811	2:13913576-13919557	NonDormant_Control_Feb	NonDormant_DMN_Feb	OK	65.6719	29.686	-1.14549	-3.52243	5e-05	0.000520771	yes
PGSC0003DMT400030886	PGSC0003DMT400030886	PGSC0003DMG400011833	7:200801-204847	NonDormant_Control_Feb	NonDormant_DMN_Feb	OK	19.6556	29.8367	0.602147	1.90839	0.0001	0.000972967	yes
PGSC0003DMT400030898	PGSC0003DMT400030898	PGSC0003DMG400011837	7:205701-211721	NonDormant_Control_Feb	NonDormant_DMN_Feb	OK	80.1205	27.9136	-1.5212	-4.71734	5e-05	0.000520771	yes
PGSC0003DMT400030916	PGSC0003DMT400030916	PGSC0003DMG400011840	7:276856-279161	NonDormant_Control_Feb	NonDormant_DMN_Feb	OK	551.216	393.449	-0.486443	-1.56262	0.00205	0.01298	yes
PGSC0003DMT400031045	PGSC0003DMT400031045	PGSC0003DMG400011891	1:8651669-8653716	NonDormant_Control_Feb	NonDormant_DMN_Feb	OK	9.2887	30.9563	1.73668	2.66039	5e-05	0.000520771	yes
PGSC0003DMT400031088	PGSC0003DMT400031088	PGSC0003DMG400011910	9:60926981-60930084	NonDormant_Control_Feb	NonDormant_DMN_Feb	OK	5.37045	13.9928	1.38156	2.30455	0.00015	0.00139313	yes
PGSC0003DMT400031197	PGSC0003DMT400031197	PGSC0003DMG400011949	00:22157687-22159141	NonDormant_Control_Feb	NonDormant_DMN_Feb	OK	129	378.529	1.55303	4.73328	5e-05	0.000520771	yes
PGSC0003DMT400031199	PGSC0003DMT400031199	PGSC0003DMG400011951	00:22059722-22060575	NonDormant_Control_Feb	NonDormant_DMN_Feb	OK	4.26445	27.5522	2.69174	3.05292	5e-05	0.000520771	yes
PGSC0003DMT400031200	PGSC0003DMT400031200	PGSC0003DMG400011952	00:22082006-22082860	NonDormant_Control_Feb	NonDormant_DMN_Feb	OK	2.59547	10.0389	1.95153	1.8366	0.00765	0.0378889	yes
PGSC0003DMT400031201	PGSC0003DMT400031201	PGSC0003DMG400011953	00:22103023-22104027	NonDormant_Control_Feb	NonDormant_DMN_Feb	OK	178.338	113.901	-0.646829	-2.02343	5e-05	0.000520771	yes
PGSC0003DMT400031221	PGSC0003DMT400031221	PGSC0003DMG400011961	3:22351646-22357755	NonDormant_Control_Feb	NonDormant_DMN_Feb	OK	3.69239	12.9859	1.81432	1.44858	0.0025	0.015279	yes
PGSC0003DMT400031240	PGSC0003DMT400031240	PGSC0003DMG400011971	7:41264701-41266583	NonDormant_Control_Feb	NonDormant_DMN_Feb	OK	2.67812	5.3456	0.99713	1.43959	0.00695	0.035129	yes
PGSC0003DMT400031301	PGSC0003DMT400031301	PGSC0003DMG400011997	6:55568678-55573501	NonDormant_Control_Feb	NonDormant_DMN_Feb	OK	136.55	65.5776	-1.05815	-3.32772	5e-05	0.000520771	yes
PGSC0003DMT400031354	PGSC0003DMT400031354	PGSC0003DMG400012013	2:20685488-20690505	NonDormant_Control_Feb	NonDormant_DMN_Feb	OK	19.5415	11.356	-0.78308	-1.74911	0.0007	0.00526729	yes
PGSC0003DMT400031374	PGSC0003DMT400031374	PGSC0003DMG400012026	3:45553561-45560938	NonDormant_Control_Feb	NonDormant_DMN_Feb	OK	6.90496	10.9011	0.658762	1.54152	0.00275	0.0165263	yes
PGSC0003DMT400031392	PGSC0003DMT400031392	PGSC0003DMG400012034	1:34088593-34099339	NonDormant_Control_Feb	NonDormant_DMN_Feb	OK	14.121	7.73323	-0.868697	-1.5787	0.0018	0.0116601	yes
PGSC0003DMT400031437	PGSC0003DMT400031437	PGSC0003DMG400012054	9:22076104-22081076	NonDormant_Control_Feb	NonDormant_DMN_Feb	OK	10.4823	22.8752	1.12583	1.94693	0.00015	0.00139313	yes
PGSC0003DMT400031451	PGSC0003DMT400031451	PGSC0003DMG401012060	9:44840380-44845205	NonDormant_Control_Feb	NonDormant_DMN_Feb	OK	10.1366	16.1039	0.667841	1.31054	0.00965	0.0456027	yes
PGSC0003DMT400031531	PGSC0003DMT400031531	PGSC0003DMG400012093	8:10829640-10833217	NonDormant_Control_Feb	NonDormant_DMN_Feb	OK	88.3555	54.0917	-0.707911	-2.21735	5e-05	0.000520771	yes
PGSC0003DMT400031540	PGSC0003DMT400031540	PGSC0003DMG400012099	6:7483297-7491439	NonDormant_Control_Feb	NonDormant_DMN_Feb	OK	36.9118	63.2828	0.777733	2.09071	5e-05	0.000520771	yes
PGSC0003DMT400031541	PGSC0003DMT400031541	PGSC0003DMG400012099	6:7483297-7491439	NonDormant_Control_Feb	NonDormant_DMN_Feb	OK	5.04108	10.0675	0.997895	1.55542	0.0019	0.0121913	yes
PGSC0003DMT400031542	PGSC0003DMT400031542	PGSC0003DMG400012100	7:6258625-6259653	NonDormant_Control_Feb	NonDormant_DMN_Feb	OK	57.9302	12.2091	-2.24636	-3.42668	5e-05	0.000520771	yes
PGSC0003DMT400031543	PGSC0003DMT400031543	PGSC0003DMG400012101	00:39853841-39855812	NonDormant_Control_Feb	NonDormant_DMN_Feb	OK	882.943	468.208	-0.915169	-2.70978	5e-05	0.000520771	yes
PGSC0003DMT400031565	PGSC0003DMT400031565	PGSC0003DMG400012109	8:56809725-56812829	NonDormant_Control_Feb	NonDormant_DMN_Feb	OK	89.9149	65.0014	-0.468089	-1.3576	0.00615	0.0318758	yes
PGSC0003DMT400031567	PGSC0003DMT400031567	PGSC0003DMG400012110	8:56789141-56794358	NonDormant_Control_Feb	NonDormant_DMN_Feb	OK	40.6189	100.851	1.312	4.10779	5e-05	0.000520771	yes
PGSC0003DMT400031576	PGSC0003DMT400031576	PGSC0003DMG400012115	8:56711795-56714521	NonDormant_Control_Feb	NonDormant_DMN_Feb	OK	44.1039	8.05066	-2.45373	-4.24346	5e-05	0.000520771	yes
PGSC0003DMT400031586	PGSC0003DMT400031586	PGSC0003DMG400012120	8:56576841-56577983	NonDormant_Control_Feb	NonDormant_DMN_Feb	OK	11.1572	34.7054	1.63718	3.53436	5e-05	0.000520771	yes
PGSC0003DMT400031607	PGSC0003DMT400031607	PGSC0003DMG400012126	8:56463900-56465212	NonDormant_Control_Feb	NonDormant_DMN_Feb	OK	5.74139	1.22586	-2.22761	-1.78441	0.00675	0.0343217	yes
PGSC0003DMT400031635	PGSC0003DMT400031635	PGSC0003DMG400012133	8:56315326-56318467	NonDormant_Control_Feb	NonDormant_DMN_Feb	OK	39.9182	25.3494	-0.655092	-1.45178	0.0047	0.0256396	yes
PGSC0003DMT400031653	PGSC0003DMT400031653	PGSC0003DMG400012138	8:56194019-56197368	NonDormant_Control_Feb	NonDormant_DMN_Feb	OK	32.5692	60.4207	0.891535	2.79592	5e-05	0.000520771	yes
PGSC0003DMT400031664	PGSC0003DMT400031664	PGSC0003DMG400012141	8:56075338-56078804	NonDormant_Control_Feb	NonDormant_DMN_Feb	OK	31.5091	10.3576	-1.60507	-4.66796	5e-05	0.000520771	yes
PGSC0003DMT400031665	PGSC0003DMT400031665	PGSC0003DMG400012142	8:56073156-56074119	NonDormant_Control_Feb	NonDormant_DMN_Feb	OK	23.9415	8.59651	-1.47769	-2.61389	5e-05	0.000520771	yes
PGSC0003DMT400031686	PGSC0003DMT400031686	PGSC0003DMG400012155	8:55782144-55786664	NonDormant_Control_Feb	NonDormant_DMN_Feb	OK	10.7682	28.3977	1.399	2.85878	5e-05	0.000520771	yes
PGSC0003DMT400031688	PGSC0003DMT400031688	PGSC0003DMG400012156	8:55770209-55780435	NonDormant_Control_Feb	NonDormant_DMN_Feb	OK	25.0747	13.2351	-0.921858	-1.71156	0.0034	0.0196707	yes
PGSC0003DMT400031692	PGSC0003DMT400031692	PGSC0003DMG400012158	8:55766207-55766885	NonDormant_Control_Feb	NonDormant_DMN_Feb	OK	23.9766	6.46904	-1.89	-1.71134	0.00505	0.0271829	yes
PGSC0003DMT400031707	PGSC0003DMT400031707	PGSC0003DMG400012166	8:55540735-55555055	NonDormant_Control_Feb	NonDormant_DMN_Feb	OK	50.1781	73.4718	0.550134	1.34106	0.00785	0.0386799	yes
PGSC0003DMT400031731	PGSC0003DMT400031731	PGSC0003DMG400012174	8:55414529-55421510	NonDormant_Control_Feb	NonDormant_DMN_Feb	OK	1.71365	8.12606	2.24548	3.40264	5e-05	0.000520771	yes
PGSC0003DMT400031768	PGSC0003DMT400031768	PGSC0003DMG400012185	8:55248492-55254596	NonDormant_Control_Feb	NonDormant_DMN_Feb	OK	39.8041	16.4675	-1.27329	-2.86967	5e-05	0.000520771	yes
PGSC0003DMT400031776	PGSC0003DMT400031776	PGSC0003DMG400012190	8:55136889-55140866	NonDormant_Control_Feb	NonDormant_DMN_Feb	OK	23.698	11.5418	-1.03789	-2.80499	5e-05	0.000520771	yes
PGSC0003DMT400031780	PGSC0003DMT400031780	PGSC0003DMG401012192	8:55075278-55076016	NonDormant_Control_Feb	NonDormant_DMN_Feb	OK	115.745	73.8946	-0.647407	-1.55072	0.0021	0.0132438	yes
PGSC0003DMT400031793	PGSC0003DMT400031793	PGSC0003DMG401012197	8:54985686-54990744	NonDormant_Control_Feb	NonDormant_DMN_Feb	OK	6.73332	4.17614	-0.689147	-1.36277	0.0071	0.0357369	yes
PGSC0003DMT400031797	PGSC0003DMT400031797	PGSC0003DMG400012199	8:54938201-54942871	NonDormant_Control_Feb	NonDormant_DMN_Feb	OK	17.6652	5.48329	-1.6878	-1.6759	0.0108	0.049886	yes
PGSC0003DMT400031803	PGSC0003DMT400031803	PGSC0003DMG400012201	8:54910970-54912960	NonDormant_Control_Feb	NonDormant_DMN_Feb	OK	9.2902	14.0016	0.591809	1.39139	0.0061	0.0316649	yes
PGSC0003DMT400031825	PGSC0003DMT400031825	PGSC0003DMG400012209	8:54765919-54767914	NonDormant_Control_Feb	NonDormant_DMN_Feb	OK	10.5949	17.4148	0.716946	1.80893	0.0005	0.00395527	yes
PGSC0003DMT400031827	PGSC0003DMT400031827	PGSC0003DMG400012210	8:54750985-54760323	NonDormant_Control_Feb	NonDormant_DMN_Feb	OK	43.3466	63.4597	0.54992	1.71098	0.00035	0.0029118	yes
PGSC0003DMT400031830	PGSC0003DMT400031830	PGSC0003DMG400012211	8:54723213-54747996	NonDormant_Control_Feb	NonDormant_DMN_Feb	OK	11.9372	20.0528	0.748339	1.56967	0.0012	0.00830006	yes
PGSC0003DMT400031854	PGSC0003DMT400031854	PGSC0003DMG400012217	8:54630542-54632531	NonDormant_Control_Feb	NonDormant_DMN_Feb	OK	0.725871	7.95358	3.45382	2.59522	0.00195	0.0124539	yes
PGSC0003DMT400031869	PGSC0003DMT400031869	PGSC0003DMG400012225	8:56802001-56804817	NonDormant_Control_Feb	NonDormant_DMN_Feb	OK	52.2228	30.5603	-0.773023	-2.07093	0.0001	0.000972967	yes
PGSC0003DMT400031884	PGSC0003DMT400031884	PGSC0003DMG400012228	8:56752361-56755457	NonDormant_Control_Feb	NonDormant_DMN_Feb	OK	12.8835	21.1944	0.71816	1.53307	0.00315	0.0184782	yes
PGSC0003DMT400031900	PGSC0003DMT400031900	PAT	8:56629351-56631911	NonDormant_Control_Feb	NonDormant_DMN_Feb	OK	554.349	324.921	-0.770705	-2.44359	5e-05	0.000520771	yes
PGSC0003DMT400031901	PGSC0003DMT400031901	PGSC0003DMG400012239	8:56624722-56628440	NonDormant_Control_Feb	NonDormant_DMN_Feb	OK	146.644	64.1906	-1.19189	-3.78657	5e-05	0.000520771	yes
PGSC0003DMT400031910	PGSC0003DMT400031910	PGSC0003DMG400012242	8:56585001-56588061	NonDormant_Control_Feb	NonDormant_DMN_Feb	OK	1.31856	9.79819	2.89356	3.94693	5e-05	0.000520771	yes
PGSC0003DMT400031933	PGSC0003DMT400031933	PGSC0003DMG400012251	8:56450719-56454173	NonDormant_Control_Feb	NonDormant_DMN_Feb	OK	1.47723	4.08544	1.4676	1.62071	0.0035	0.0201511	yes
PGSC0003DMT400031937	PGSC0003DMT400031937	PGSC0003DMG400012254	8:56395383-56399788	NonDormant_Control_Feb	NonDormant_DMN_Feb	OK	154.255	84.6848	-0.865142	-2.62925	5e-05	0.000520771	yes
PGSC0003DMT400031945	PGSC0003DMT400031945	PGSC0003DMG402012256	8:56331406-56337425	NonDormant_Control_Feb	NonDormant_DMN_Feb	OK	8.07326	5.30392	-0.606092	-1.40666	0.00485	0.026299	yes
PGSC0003DMT400031954	PGSC0003DMT400031954	PGSC0003DMG400012258	8:56292948-56296923	NonDormant_Control_Feb	NonDormant_DMN_Feb	OK	33.943	22.2194	-0.611292	-1.57656	0.0022	0.0137502	yes
PGSC0003DMT400031956	PGSC0003DMT400031956	PGSC0003DMG400012259	8:56283277-56288965	NonDormant_Control_Feb	NonDormant_DMN_Feb	OK	136.083	95.8428	-0.505742	-1.64315	0.001	0.00712135	yes
PGSC0003DMT400031965	PGSC0003DMT400031965	PGSC0003DMG400012261	8:56233534-56238402	NonDormant_Control_Feb	NonDormant_DMN_Feb	OK	54.7245	16.9827	-1.68812	-4.93603	5e-05	0.000520771	yes
PGSC0003DMT400031984	PGSC0003DMT400031984	PGSC0003DMG400012269	8:56136235-56143828	NonDormant_Control_Feb	NonDormant_DMN_Feb	OK	18.678	13.1852	-0.50242	-1.371	0.00675	0.0343217	yes
PGSC0003DMT400031994	PGSC0003DMT400031994	STUGE45	8:56057721-56061954	NonDormant_Control_Feb	NonDormant_DMN_Feb	OK	4.84036	14.3606	1.56893	2.81794	5e-05	0.000520771	yes
PGSC0003DMT400031997	PGSC0003DMT400031997	NDPK1	8:56041123-56044564	NonDormant_Control_Feb	NonDormant_DMN_Feb	OK	178.347	94.941	-0.90958	-2.94494	5e-05	0.000520771	yes
PGSC0003DMT400032001	PGSC0003DMT400032001	PGSC0003DMG400012277	8:56033489-56039823	NonDormant_Control_Feb	NonDormant_DMN_Feb	OK	1.58226	8.08335	2.35296	2.42079	0.00155	0.0102973	yes
PGSC0003DMT400032030	PGSC0003DMT400032030	PGSC0003DMG400012290	8:55803220-55810065	NonDormant_Control_Feb	NonDormant_DMN_Feb	OK	16.7903	5.43735	-1.62665	-2.64568	5e-05	0.000520771	yes
PGSC0003DMT400032034	PGSC0003DMT400032034	PGSC0003DMG400012292	8:55797779-55799024	NonDormant_Control_Feb	NonDormant_DMN_Feb	OK	35.7987	139.353	1.96076	4.82185	5e-05	0.000520771	yes
PGSC0003DMT400032039	PGSC0003DMT400032039	PGSC0003DMG400012294	8:55753274-55754847	NonDormant_Control_Feb	NonDormant_DMN_Feb	OK	10.0586	26.0162	1.37099	2.26957	0.0004	0.00326773	yes
PGSC0003DMT400032048	PGSC0003DMT400032048	PGSC0003DMG400012298	8:55712682-55715812	NonDormant_Control_Feb	NonDormant_DMN_Feb	OK	63.0542	14.7223	-2.09859	-5.16491	5e-05	0.000520771	yes
PGSC0003DMT400032058	PGSC0003DMT400032058	PGSC0003DMG400012305	8:55616682-55618295	NonDormant_Control_Feb	NonDormant_DMN_Feb	OK	11.8066	5.99708	-0.977255	-1.8528	0.00115	0.00800916	yes
PGSC0003DMT400032059	PGSC0003DMT400032059	PGSC0003DMG400012306	8:55591007-55594365	NonDormant_Control_Feb	NonDormant_DMN_Feb	OK	364.963	865.447	1.2457	3.46862	5e-05	0.000520771	yes
PGSC0003DMT400032061	PGSC0003DMT400032061	PGSC0003DMG400012307	8:55583643-55589122	NonDormant_Control_Feb	NonDormant_DMN_Feb	OK	16.691	7.59407	-1.13612	-2.98469	5e-05	0.000520771	yes
PGSC0003DMT400032098	PGSC0003DMT400032098	PGSC0003DMG400012322	8:55219147-55225914	NonDormant_Control_Feb	NonDormant_DMN_Feb	OK	36.5015	19.006	-0.941503	-2.39033	5e-05	0.000520771	yes
PGSC0003DMT400032114	PGSC0003DMT400032114	PGSC0003DMG401012327	8:55145241-55151738	NonDormant_Control_Feb	NonDormant_DMN_Feb	OK	19.6927	13.1313	-0.584654	-1.34454	0.0069	0.0349354	yes
PGSC0003DMT400032117	PGSC0003DMT400032117	PGSC0003DMG400012328	8:55125498-55131875	NonDormant_Control_Feb	NonDormant_DMN_Feb	OK	28.0126	42.8989	0.614867	1.92751	0.00025	0.00217727	yes
PGSC0003DMT400032131	PGSC0003DMT400032131	PGSC0003DMG400012334	8:54975744-54983155	NonDormant_Control_Feb	NonDormant_DMN_Feb	OK	18.5068	9.71785	-0.929346	-2.26311	5e-05	0.000520771	yes
PGSC0003DMT400032135	PGSC0003DMT400032135,PGSC0003DMT400032136	PGSC0003DMG401012338	8:54863290-54871368	NonDormant_Control_Feb	NonDormant_DMN_Feb	OK	5.30766	39.1221	2.88184	3.47793	5e-05	0.000520771	yes
PGSC0003DMT400032138	PGSC0003DMT400032138	PGSC0003DMG402012338	8:54857247-54861885	NonDormant_Control_Feb	NonDormant_DMN_Feb	OK	8.57951	5.73264	-0.581695	-1.36967	0.00775	0.038284	yes
PGSC0003DMT400032147	PGSC0003DMT400032147	PGSC0003DMG400012341	8:54775222-54783691	NonDormant_Control_Feb	NonDormant_DMN_Feb	OK	17.4347	26.851	0.62301	1.85252	0.00025	0.00217727	yes
PGSC0003DMT400032154	PGSC0003DMT400032154	PGSC0003DMG400012344	8:54675354-54678208	NonDormant_Control_Feb	NonDormant_DMN_Feb	OK	94.5425	123.624	0.386923	1.25281	0.0108	0.049886	yes
PGSC0003DMT400032160	PGSC0003DMT400032160	PGSC0003DMG400012347	8:54647118-54654630	NonDormant_Control_Feb	NonDormant_DMN_Feb	OK	1.87973	5.53424	1.55786	2.8005	5e-05	0.000520771	yes
PGSC0003DMT400032252	PGSC0003DMT400032252	PGSC0003DMG400012391	7:52756545-52760703	NonDormant_Control_Feb	NonDormant_DMN_Feb	OK	41.1488	59.694	0.536737	1.70479	0.00065	0.0049433	yes
PGSC0003DMT400032278	PGSC0003DMT400032278	PGSC0003DMG400012401	7:52936407-52946185	NonDormant_Control_Feb	NonDormant_DMN_Feb	OK	8.13325	5.88828	-0.465985	-1.36083	0.00625	0.0322893	yes
PGSC0003DMT400032280	PGSC0003DMT400032280	NAM	7:52974246-52976654	NonDormant_Control_Feb	NonDormant_DMN_Feb	OK	12.1453	6.4273	-0.918117	-1.68743	0.0015	0.0100155	yes
PGSC0003DMT400032285	PGSC0003DMT400032285	PGSC0003DMG400012405	7:52995363-52998770	NonDormant_Control_Feb	NonDormant_DMN_Feb	OK	26.9011	12.8455	-1.0664	-2.16824	5e-05	0.000520771	yes
PGSC0003DMT400032307	PGSC0003DMT400032307	PGSC0003DMG400012408	7:53075609-53080283	NonDormant_Control_Feb	NonDormant_DMN_Feb	OK	5.16414	17.4917	1.76007	3.04891	5e-05	0.000520771	yes
PGSC0003DMT400032318	PGSC0003DMT400032318	PGSC0003DMG400012413	7:53121580-53129103	NonDormant_Control_Feb	NonDormant_DMN_Feb	OK	21.6539	39.6791	0.873754	1.65766	0.002	0.0127188	yes
PGSC0003DMT400032340	PGSC0003DMT400032340	PGSC0003DMG400012422	7:53278574-53281946	NonDormant_Control_Feb	NonDormant_DMN_Feb	OK	4.5288	2.11277	-1.09999	-1.53857	0.00425	0.0236114	yes
PGSC0003DMT400032342	PGSC0003DMT400032342	PGSC0003DMG400012423	7:53285168-53291627	NonDormant_Control_Feb	NonDormant_DMN_Feb	OK	17.5335	12.5163	-0.486305	-1.35029	0.0067	0.0341201	yes
PGSC0003DMT400032376	PGSC0003DMT400032376	PGSC0003DMG400012434	7:52835331-52840561	NonDormant_Control_Feb	NonDormant_DMN_Feb	OK	18.6346	10.5831	-0.816218	-2.11659	5e-05	0.000520771	yes
PGSC0003DMT400032392	PGSC0003DMT400032392	PGSC0003DMG400012440	7:52956542-52960115	NonDormant_Control_Feb	NonDormant_DMN_Feb	OK	13.3257	3.39385	-1.97322	-2.74417	0.0005	0.00395527	yes
PGSC0003DMT400032399	PGSC0003DMT400032399	PGSC0003DMG400012444	7:53141507-53146564	NonDormant_Control_Feb	NonDormant_DMN_Feb	OK	10.8757	2.45564	-2.14694	-3.99843	5e-05	0.000520771	yes
PGSC0003DMT400032407	PGSC0003DMT400032407	PGSC0003DMG400012447	7:53206087-53214573	NonDormant_Control_Feb	NonDormant_DMN_Feb	OK	12.5835	5.13721	-1.29248	-2.67744	0.0001	0.000972967	yes
PGSC0003DMT400032488	PGSC0003DMT400032488	PGSC0003DMG402012477	8:500557-504262	NonDormant_Control_Feb	NonDormant_DMN_Feb	OK	28.9322	77.3823	1.41933	2.34944	0.00015	0.00139313	yes
PGSC0003DMT400032491	PGSC0003DMT400032491	LDH-2	8:492314-495385	NonDormant_Control_Feb	NonDormant_DMN_Feb	OK	27.6148	41.8815	0.600872	1.7731	0.0002	0.00179377	yes
PGSC0003DMT400032497	PGSC0003DMT400032497	PGSC0003DMG400012481	8:440105-442615	NonDormant_Control_Feb	NonDormant_DMN_Feb	OK	5.18482	23.4136	2.17498	2.50461	0.00045	0.00361621	yes
PGSC0003DMT400032521	PGSC0003DMT400032521	PGSC0003DMG400012493	8:228155-230659	NonDormant_Control_Feb	NonDormant_DMN_Feb	OK	7.22572	1.85695	-1.96021	-2.96354	5e-05	0.000520771	yes
PGSC0003DMT400032548	PGSC0003DMT400032548	PGSC0003DMG400012501	8:696739-701912	NonDormant_Control_Feb	NonDormant_DMN_Feb	OK	3.26876	5.78965	0.824734	1.5117	0.0037	0.0210914	yes
PGSC0003DMT400032567	PGSC0003DMT400032567	PGSC0003DMG400012509	8:413125-426718	NonDormant_Control_Feb	NonDormant_DMN_Feb	OK	42.2137	24.7314	-0.771367	-1.63061	0.00095	0.00682182	yes
PGSC0003DMT400032572	PGSC0003DMT400032572	PGSC0003DMG400012510	8:393774-400600	NonDormant_Control_Feb	NonDormant_DMN_Feb	OK	42.6408	30.6484	-0.476425	-1.30981	0.00855	0.0414197	yes
PGSC0003DMT400032621	PGSC0003DMT400032621	PGSC0003DMG400012524	8:114497-115614	NonDormant_Control_Feb	NonDormant_DMN_Feb	OK	1.47187	6.27973	2.09305	1.88007	0.00285	0.0170201	yes
PGSC0003DMT400032652	PGSC0003DMT400032652	PGSC0003DMG400012543	1:82174151-82190375	NonDormant_Control_Feb	NonDormant_DMN_Feb	OK	6.67708	3.32813	-1.00451	-1.91823	0.0005	0.00395527	yes
PGSC0003DMT400032681	PGSC0003DMT400032681	PGSC0003DMG400012549	1:82060338-82064332	NonDormant_Control_Feb	NonDormant_DMN_Feb	OK	33.3205	67.9229	1.02749	3.25746	5e-05	0.000520771	yes
PGSC0003DMT400032703	PGSC0003DMT400032703	PGSC0003DMG400012557	1:81932859-81937695	NonDormant_Control_Feb	NonDormant_DMN_Feb	OK	36.5316	73.4933	1.00847	3.22923	5e-05	0.000520771	yes
PGSC0003DMT400032718	PGSC0003DMT400032718	PGSC0003DMG400012564	1:81791171-81795680	NonDormant_Control_Feb	NonDormant_DMN_Feb	OK	86.1583	27.8977	-1.62684	-2.37404	5e-05	0.000520771	yes
PGSC0003DMT400032728	PGSC0003DMT400032728	PGSC0003DMG400012567	1:81769459-81772177	NonDormant_Control_Feb	NonDormant_DMN_Feb	OK	92.6126	59.0102	-0.650245	-1.99832	5e-05	0.000520771	yes
PGSC0003DMT400032730	PGSC0003DMT400032730	PGSC0003DMG400012568	1:81754155-81756635	NonDormant_Control_Feb	NonDormant_DMN_Feb	OK	22.8443	61.6024	1.43115	2.47046	5e-05	0.000520771	yes
PGSC0003DMT400032732	PGSC0003DMT400032732	PGSC0003DMG400012568	1:81754155-81756635	NonDormant_Control_Feb	NonDormant_DMN_Feb	OK	2.89467	13.0674	2.1745	1.66127	0.00135	0.00916795	yes
PGSC0003DMT400032739	PGSC0003DMT400032739	PGSC0003DMG400012571	1:82204101-82210214	NonDormant_Control_Feb	NonDormant_DMN_Feb	OK	7.04852	4.20221	-0.746172	-1.52629	0.0031	0.0182428	yes
PGSC0003DMT400032756	PGSC0003DMT400032756	PGSC0003DMG400012577	1:82056278-82057487	NonDormant_Control_Feb	NonDormant_DMN_Feb	OK	73.4552	31.4985	-1.22158	-3.51538	5e-05	0.000520771	yes
PGSC0003DMT400032762	PGSC0003DMT400032762	PGSC0003DMG400012580	1:81973109-81982883	NonDormant_Control_Feb	NonDormant_DMN_Feb	OK	6.43699	13.4638	1.06463	1.73555	0.00075	0.00558358	yes
PGSC0003DMT400032783	PGSC0003DMT400032783	PGSC0003DMG400012587	1:81821666-81825087	NonDormant_Control_Feb	NonDormant_DMN_Feb	OK	4.38402	10.6526	1.28088	2.52905	5e-05	0.000520771	yes
PGSC0003DMT400032791	PGSC0003DMT400032791	PGSC0003DMG400012591	1:81784114-81785509	NonDormant_Control_Feb	NonDormant_DMN_Feb	OK	20.6105	9.66913	-1.09192	-2.14962	5e-05	0.000520771	yes
PGSC0003DMT400032811	PGSC0003DMT400032811	PGSC0003DMG400012601	2:47425044-47428814	NonDormant_Control_Feb	NonDormant_DMN_Feb	OK	33.9318	19.7612	-0.77997	-2.22606	5e-05	0.000520771	yes
PGSC0003DMT400032818	PGSC0003DMT400032818	PGSC0003DMG400012604	2:47442384-47451122	NonDormant_Control_Feb	NonDormant_DMN_Feb	OK	21.6319	30.5914	0.499963	1.62621	0.0011	0.00771523	yes
PGSC0003DMT400032877	PGSC0003DMT400032877	PGSC0003DMG400012629	2:47350713-47352304	NonDormant_Control_Feb	NonDormant_DMN_Feb	OK	44.4201	112.008	1.33432	2.63408	5e-05	0.000520771	yes
PGSC0003DMT400032879	PGSC0003DMT400032879	PGSC0003DMG400012630	2:47358605-47364015	NonDormant_Control_Feb	NonDormant_DMN_Feb	OK	9.02146	1.31321	-2.78026	-1.63852	0.00675	0.0343217	yes
PGSC0003DMT400032910	PGSC0003DMT400032910	PGSC0003DMG400012640	2:47581290-47583372	NonDormant_Control_Feb	NonDormant_DMN_Feb	OK	5.19843	28.2279	2.44097	4.70512	5e-05	0.000520771	yes
PGSC0003DMT400032970	PGSC0003DMT400032970	PGSC0003DMG400012663	2:40760766-40764548	NonDormant_Control_Feb	NonDormant_DMN_Feb	OK	29.9143	17.1538	-0.802312	-2.18662	5e-05	0.000520771	yes
PGSC0003DMT400032971	PGSC0003DMT400032971	PGSC0003DMG400012664	2:16875917-16882893	NonDormant_Control_Feb	NonDormant_DMN_Feb	OK	8.82695	29.3994	1.7358	3.16701	5e-05	0.000520771	yes
PGSC0003DMT400033011	PGSC0003DMT400033011	PGSC0003DMG400012675	2:40993815-41002251	NonDormant_Control_Feb	NonDormant_DMN_Feb	OK	79.1252	53.9992	-0.5512	-1.81306	0.00015	0.00139313	yes
PGSC0003DMT400033027	PGSC0003DMT400033027	PGSC0003DMG401012679	2:40952432-40953664	NonDormant_Control_Feb	NonDormant_DMN_Feb	OK	147.683	38.7397	-1.93062	-5.71718	5e-05	0.000520771	yes
PGSC0003DMT400033037	PGSC0003DMT400033037	PGSC0003DMG400012683	2:40828074-40830310	NonDormant_Control_Feb	NonDormant_DMN_Feb	OK	6.64353	16.0475	1.27233	2.95452	5e-05	0.000520771	yes
PGSC0003DMT400033045	PGSC0003DMT400033045	PGSC0003DMG400012687	2:40770752-40773731	NonDormant_Control_Feb	NonDormant_DMN_Feb	OK	23.0763	39.1718	0.763404	1.29226	0.00715	0.0359371	yes
PGSC0003DMT400033116	PGSC0003DMT400033116	PGSC0003DMG400012714	4:11049218-11054026	NonDormant_Control_Feb	NonDormant_DMN_Feb	OK	83.9211	51.6463	-0.700368	-2.24629	5e-05	0.000520771	yes
PGSC0003DMT400033128	PGSC0003DMT400033128	PGSC0003DMG400012720	4:11174527-11178268	NonDormant_Control_Feb	NonDormant_DMN_Feb	OK	2.27261	4.84763	1.09293	1.39211	0.00905	0.0433356	yes
PGSC0003DMT400033202	PGSC0003DMT400033202	PGSC0003DMG400012749	1:70926464-70928437	NonDormant_Control_Feb	NonDormant_DMN_Feb	OK	50.9827	14.3343	-1.83053	-5.09448	5e-05	0.000520771	yes
PGSC0003DMT400033227	PGSC0003DMT400033227	PGSC0003DMG400012760	1:70749316-70756876	NonDormant_Control_Feb	NonDormant_DMN_Feb	OK	39.9779	24.6812	-0.695794	-2.00686	5e-05	0.000520771	yes
PGSC0003DMT400033236	PGSC0003DMT400033236	PGSC0003DMG400012763	1:70705182-70708003	NonDormant_Control_Feb	NonDormant_DMN_Feb	OK	552.217	155.974	-1.82393	-4.74288	5e-05	0.000520771	yes
PGSC0003DMT400033264	PGSC0003DMT400033264	PGSC0003DMG400012776	1:70693694-70702211	NonDormant_Control_Feb	NonDormant_DMN_Feb	OK	55.228	77.2866	0.48482	1.57276	0.00145	0.00973434	yes
PGSC0003DMT400033268	PGSC0003DMT400033268	PGSC0003DMG400012777	1:61104198-61106597	NonDormant_Control_Feb	NonDormant_DMN_Feb	OK	136.898	207.525	0.60018	1.95078	5e-05	0.000520771	yes
PGSC0003DMT400033278	PGSC0003DMT400033278	PGSC0003DMG400012781	12:45078479-45089189	NonDormant_Control_Feb	NonDormant_DMN_Feb	OK	4.50727	2.70526	-0.736488	-1.22895	0.0061	0.0316649	yes
[truncated: 3,131 more rows]

## Sheet: SPRING_Season1_q_sig
test_id	gene_id	gene	locus	sample_1	sample_2	status	value_1	value_2	log2(fold_change)	test_stat	p_value	q_value	significant
[truncated: 5,248 more rows]
