# Supplementary material for: Changes in gene expression in potato meristems treated with the sprout suppressor 1,4-dimethylnaphthalene are dependent on tuber age and dormancy status
Source: PLoS One. 2020 Jul 2;15(7):e0235444. doi: 10.1371/journal.pone.0235444 (PMC7332019; doi:10.1371/journal.pone.0235444)
Supplement: S2 Table — (XLSX) [file pone.0235444.s002.xlsx]

## Sheet: SPRING_Season2_q_sig
test_id	gene_id	gene	locus	sample_1	sample_2	status	value_1	value_2	log2(fold_change)	test_stat	p_value	q_value	significant
PGSC0003DMT400006324	PGSC0003DMT400006324	NSLTP2	1:50944486-50945282	Control_April	DMN_April	OK	940.647	3.72604	-7.97987	-13.5631	5e-05	0.00074121	yes	#N/A
PGSC0003DMT400037473	PGSC0003DMT400037473	PGSC0003DMG400014459	12:48514276-48518536	Control_April	DMN_April	OK	65.4549	0.681747	-6.58512	-5.80708	0.0022	0.0176034	yes	Phosphoethanolamine N-methyltransferase
PGSC0003DMT400076367	PGSC0003DMT400076367	PGSC0003DMG400029695	2:33855747-33857400	Control_April	DMN_April	OK	25.547	0.419265	-5.92915	-3.47787	0.00245	0.0191975	yes	Proline-rich protein 1
PGSC0003DMT400080248	PGSC0003DMT400080248	PGSC0003DMG401031237	10:48907812-48919140	Control_April	DMN_April	OK	6452.59	135.695	-5.57144	-4.80076	5e-05	0.00074121	yes	Non-specific lipid-transfer protein
PGSC0003DMT400023187	PGSC0003DMT400023187	PGSC0003DMG400008980	1:61791998-61793529	Control_April	DMN_April	OK	70.5611	1.50648	-5.54962	-7.69939	5e-05	0.00074121	yes	Basic 7S globulin 2 small subunit
PGSC0003DMT400021751	PGSC0003DMT400021751	PGSC0003DMG400008444	5:49753259-49754880	Control_April	DMN_April	OK	1269.97	30.7333	-5.36884	-10.8152	5e-05	0.00074121	yes	Induced stolon tip protein
XLOC_014010	XLOC_014010	PGSC0003DMG400007800	12:1328096-1427404	Control_April	DMN_April	OK	264.232	7.30901	-5.17598	-7.28638	0.0056	0.0365756	yes	Anthocyanin acyltransferase
PGSC0003DMT400071372	PGSC0003DMT400071372	PGSC0003DMG400027767	1:71127572-71128606	Control_April	DMN_April	OK	30.8406	1.01836	-4.92051	-4.22259	5e-05	0.00074121	yes	Alcohol dehydrogenase
PGSC0003DMT400075475	PGSC0003DMT400075475	PGSC0003DMG401029354	12:58330162-58334157	Control_April	DMN_April	OK	22.0672	0.782419	-4.81782	-3.23313	0.00015	0.0019463	yes	Trans-2-enoyl CoA reductase
PGSC0003DMT400024338	PGSC0003DMT400024338	PGSC0003DMG400009411	2:26963004-26969750	Control_April	DMN_April	OK	127.972	5.05359	-4.66237	-9.46442	5e-05	0.00074121	yes	UDP-glucosyltransferase
PGSC0003DMT400053285	PGSC0003DMT400053285	PGSC0003DMG400020680	12:5291473-5294061	Control_April	DMN_April	OK	27.2254	1.14277	-4.57434	-6.33705	0.0018	0.0150002	yes	Sesquiterpene synthase
XLOC_044490	XLOC_044490	-	9:55734099-55735193	Control_April	DMN_April	OK	1491.04	62.9741	-4.56542	-10.9516	5e-05	0.00074121	yes	#N/A
PGSC0003DMT400053291	PGSC0003DMT400053291	PGSC0003DMG400020681	12:5282786-5286762	Control_April	DMN_April	OK	805.931	35.1402	-4.51946	-13.1385	5e-05	0.00074121	yes	Early nodulin
PGSC0003DMT400012227	PGSC0003DMT400012227	PGSC0003DMG400004796	8:52538826-52539655	Control_April	DMN_April	OK	102.103	4.60633	-4.47027	-7.42208	5e-05	0.00074121	yes	Extensin
PGSC0003DMT400066657	PGSC0003DMT400066657	PGSC0003DMG400025904	1:84995069-85003342	Control_April	DMN_April	OK	3.46184	0.158614	-4.44795	-5.40425	0.0008	0.00779154	yes	ATP binding protein
XLOC_021644	XLOC_021644	PGSC0003DMG400008533	3:18352629-18355906	Control_April	DMN_April	OK	31.7819	1.46551	-4.43873	-6.95486	0.00025	0.00300119	yes	Carbonyl reductase
PGSC0003DMT400058340	PGSC0003DMT400058340	PGSC0003DMG400022658	1:58588168-58588997	Control_April	DMN_April	OK	169.975	7.88476	-4.43011	-12.4847	5e-05	0.00074121	yes	Gene of unknown function
XLOC_016120	XLOC_016120	PGSC0003DMG400006462	12:11121479-11155938	Control_April	DMN_April	OK	69.2525	3.24636	-4.41497	-4.44076	5e-05	0.00074121	yes	GDSL-like Lipase/Acylhydrolase family protein
PGSC0003DMT400034193	PGSC0003DMT400034193	PGSC0003DMG400013144	10:3823679-3824737	Control_April	DMN_April	OK	28.085	1.40082	-4.32545	-5.73869	0.00015	0.0019463	yes	Conserved gene of unknown function
XLOC_014856	XLOC_014856	-	12:39517356-39524448	Control_April	DMN_April	OK	19.5506	1.06073	-4.20409	-5.69626	0.00245	0.0191975	yes	#N/A
PGSC0003DMT400033412	PGSC0003DMT400033412	PGSC0003DMG400012838	10:13466084-13479568	Control_April	DMN_April	OK	5340.74	292.485	-4.19061	-3.4727	0.00055	0.00575748	yes	Non-specific lipid-transfer protein
XLOC_006100	XLOC_006100	-	1:62864246-62881503	Control_April	DMN_April	OK	119.309	6.62206	-4.17127	-8.1903	5e-05	0.00074121	yes	#N/A
PGSC0003DMT400042482	PGSC0003DMT400042482	PGSC0003DMG401016475	2:36463202-36467130	Control_April	DMN_April	OK	93.9576	5.33552	-4.13831	-3.4339	0.00055	0.00575748	yes	Multicopper oxidase
PGSC0003DMT400020175	PGSC0003DMT400020175	PGSC0003DMG400007800	12:1328096-1427404	Control_April	DMN_April	OK	58.876	3.46536	-4.0866	-4.60132	5e-05	0.00074121	yes	Anthocyanin acyltransferase
PGSC0003DMT400002599	PGSC0003DMT400002599	PGSC0003DMG400000997	11:6372938-6375928	Control_April	DMN_April	OK	57.6112	3.41622	-4.07588	-8.05681	5e-05	0.00074121	yes	Zinc finger protein
PGSC0003DMT400052658	PGSC0003DMT400052658	PGSC0003DMG400020442	7:50186799-50192044	Control_April	DMN_April	OK	207.164	12.2897	-4.07525	-7.36102	5e-05	0.00074121	yes	177 protein
PGSC0003DMT400072611	PGSC0003DMT400072611	PGSC0003DMG400028253	10:55810502-55818963	Control_April	DMN_April	OK	7.09904	0.427966	-4.05205	-4.06078	0.00065	0.00659575	yes	Bipolar kinesin KRP-130
XLOC_017115	XLOC_017115	PGSC0003DMG402029257	12:58344350-58444048	Control_April	DMN_April	OK	277.951	16.7695	-4.05092	-15.6138	5e-05	0.00074121	yes	Trans-2-enoyl CoA reductase
PGSC0003DMT400024240	PGSC0003DMT400024240	PGSC0003DMG400009361	4:64985276-64996393	Control_April	DMN_April	OK	5.62479	0.340241	-4.04717	-4.68859	5e-05	0.00074121	yes	Chromosome-associated kinesin KIF4A
XLOC_021028	XLOC_021028	-	2:16752384-16752983	Control_April	DMN_April	OK	116.122	7.4256	-3.96699	-9.84681	5e-05	0.00074121	yes	#N/A
PGSC0003DMT400059740	PGSC0003DMT400059740	PGSC0003DMG400023229	8:6787428-6790828	Control_April	DMN_April	OK	8.26401	0.531354	-3.9591	-4.77956	0.00365	0.0262769	yes	Aromatic amino acid decarboxylase 2
XLOC_021094	XLOC_021094	-	2:33559179-33560206	Control_April	DMN_April	OK	12.9144	0.850676	-3.92423	-4.53732	0.0032	0.0237093	yes	#N/A
PGSC0003DMT400023120	PGSC0003DMT400023120	PGSC0003DMG400008952	9:2671504-2672947	Control_April	DMN_April	OK	6.03021	0.401421	-3.90902	-3.44522	0.0062	0.0395677	yes	Glutaredoxin family protein
PGSC0003DMT400033415	PGSC0003DMT400033415	PGSC0003DMG400012838	10:13466084-13479568	Control_April	DMN_April	OK	4022.61	270.58	-3.89401	-5.86188	5e-05	0.00074121	yes	Non-specific lipid-transfer protein
PGSC0003DMT400014929	PGSC0003DMT400014929	PGSC0003DMG400005823	8:4876737-4877631	Control_April	DMN_April	OK	8.02175	0.546279	-3.87621	-2.37285	0.00565	0.0368336	yes	Zinc finger protein
PGSC0003DMT400067181	PGSC0003DMT400067181	PGSC0003DMG402026117	6:46404743-46408358	Control_April	DMN_April	OK	3.87106	0.264286	-3.87256	-4.06307	0.0056	0.0365756	yes	Parallel spindle 1
PGSC0003DMT400068269	PGSC0003DMT400068269	PGSC0003DMG402026539	11:39830373-39831328	Control_April	DMN_April	OK	2257.49	154.128	-3.87252	-5.16801	5e-05	0.00074121	yes	Conserved gene of unknown function
PGSC0003DMT400080253	PGSC0003DMT400080253	PGSC0003DMG402031237	10:48907812-48919140	Control_April	DMN_April	OK	1563.88	107.339	-3.86488	-4.67288	5e-05	0.00074121	yes	Non-specific lipid-transfer protein
XLOC_029530	XLOC_029530	-	4:52352937-52355540	Control_April	DMN_April	OK	6.51724	0.449155	-3.85898	-4.52871	0.00055	0.00575748	yes	#N/A
PGSC0003DMT400082013	PGSC0003DMT400082013	PGSC0003DMG401032203	1:1940705-1975516	Control_April	DMN_April	OK	200.93	14.0411	-3.83897	-3.82834	5e-05	0.00074121	yes	Extensin
PGSC0003DMT400044706	PGSC0003DMT400044706	PGSC0003DMG400017342	7:51057289-51059185	Control_April	DMN_April	OK	29.0145	2.04492	-3.82666	-5.247	5e-05	0.00074121	yes	PDF
PGSC0003DMT400042483	PGSC0003DMT400042483	PGSC0003DMG401016475	2:36463202-36467130	Control_April	DMN_April	OK	31.7992	2.26102	-3.81394	-6.02166	5e-05	0.00074121	yes	Multicopper oxidase
PGSC0003DMT400019046	PGSC0003DMT400019046	PGSC0003DMG400007381	8:40575280-40577797	Control_April	DMN_April	OK	60.8874	4.35205	-3.80638	-5.93735	5e-05	0.00074121	yes	Zinc finger (Ran-binding) family protein
XLOC_037495	XLOC_037495	-	7:42818218-42819459	Control_April	DMN_April	OK	47.6376	3.42233	-3.79905	-7.92675	5e-05	0.00074121	yes	#N/A
PGSC0003DMT400061906	PGSC0003DMT400061906	PGSC0003DMG400024091	4:60048223-60051621	Control_April	DMN_April	OK	12.4261	0.89884	-3.78916	-4.33766	0.00365	0.0262769	yes	Conserved gene of unknown function
PGSC0003DMT400071138	PGSC0003DMT400071138	PGSC0003DMG400027666	6:57873620-57875216	Control_April	DMN_April	OK	20.5594	1.50179	-3.77505	-2.82359	0.0063	0.0400644	yes	Conserved gene of unknown function
XLOC_006032	XLOC_006032	-	1:60942522-60943345	Control_April	DMN_April	OK	70.0515	5.14712	-3.76658	-8.52142	5e-05	0.00074121	yes	#N/A
PGSC0003DMT400058778	PGSC0003DMT400058778	PGSC0003DMG400022836	10:4517860-4518535	Control_April	DMN_April	OK	1372.37	101.712	-3.75411	-16.8249	5e-05	0.00074121	yes	Histone H3.2
PGSC0003DMT400030994	PGSC0003DMT400030994	POTRB7	6:43939851-43945535	Control_April	DMN_April	OK	14.3384	1.06474	-3.75131	-4.35944	0.0002	0.00248743	yes	#N/A
PGSC0003DMT400031889	PGSC0003DMT400031889	PGSC0003DMG400012231	8:56733862-56738023	Control_April	DMN_April	OK	8.79579	0.658597	-3.73935	-3.04375	0.0004	0.00443344	yes	Electron transporter
PGSC0003DMT400007438	PGSC0003DMT400007438	PGSC0003DMG400002864	4:346991-349487	Control_April	DMN_April	OK	31.966	2.40875	-3.73018	-6.3929	0.0012	0.0108379	yes	Calcium ion binding protein
PGSC0003DMT400078369	PGSC0003DMT400078369	PGSC0003DMG400030514	5:3794798-3797561	Control_April	DMN_April	OK	22.8043	1.72665	-3.72326	-5.45316	0.00055	0.00575748	yes	Histone chaperone ASF1A
PGSC0003DMT400009473	PGSC0003DMT400009473	PGSC0003DMG400003691	4:69910069-69958274	Control_April	DMN_April	OK	77.338	5.86451	-3.72109	-3.31325	0.0029	0.0219662	yes	Phenylcoumaran benzylic ether reductase
PGSC0003DMT400044210	PGSC0003DMT400044210	PGSC0003DMG400017165	9:56627990-56632374	Control_April	DMN_April	OK	4.89966	0.377607	-3.69772	-4.02313	0.0009	0.00858071	yes	Kinesin
PGSC0003DMT400062877	PGSC0003DMT400062877	PGSC0003DMG400024474	3:53741277-53744424	Control_April	DMN_April	OK	284.71	21.958	-3.69668	-8.6594	5e-05	0.00074121	yes	Gonadotropin beta chain
PGSC0003DMT400004027	PGSC0003DMT400004027	PGSC0003DMG400001589	1:87286987-87291068	Control_April	DMN_April	OK	10.4708	0.812124	-3.68853	-4.1519	5e-05	0.00074121	yes	Amino acid transporter
XLOC_006378	XLOC_006378	PGSC0003DMG400025989	1:69503476-69504447	Control_April	DMN_April	OK	83.3275	6.50916	-3.67825	-3.07592	5e-05	0.00074121	yes	ERF1
PGSC0003DMT400073574	PGSC0003DMT400073574	PGSC0003DMG400028578	1:76372433-76374193	Control_April	DMN_April	OK	12.7667	1.02062	-3.64486	-4.83692	0.00295	0.0222459	yes	DNA binding protein
PGSC0003DMT400011782	PGSC0003DMT400011782	PGSC0003DMG400004626	12:60103612-60104908	Control_April	DMN_April	OK	32.5115	2.62752	-3.62918	-5.25622	5e-05	0.00074121	yes	Major allergen Pru ar 1
PGSC0003DMT400001149	PGSC0003DMT400001149	PGSC0003DMG400000432	11:39558016-39559674	Control_April	DMN_April	OK	307.883	25.1383	-3.61442	-10.0701	5e-05	0.00074121	yes	Glucosyltransferase
PGSC0003DMT400081769	PGSC0003DMT400081769	PGSC0003DMG400032112	1:60659528-60660241	Control_April	DMN_April	OK	321.678	26.3831	-3.60793	-15.3447	5e-05	0.00074121	yes	Histone H3.2
PGSC0003DMT400032048	PGSC0003DMT400032048	PGSC0003DMG400012298	8:55712682-55715817	Control_April	DMN_April	OK	69.2522	5.71052	-3.60017	-7.35578	5e-05	0.00074121	yes	98b
PGSC0003DMT400028113	PGSC0003DMT400028113	PGSC0003DMG400010844	8:43337212-43337841	Control_April	DMN_April	OK	40.4038	3.33268	-3.59973	-6.1402	0.00015	0.0019463	yes	Gene of unknown function
PGSC0003DMT400040893	PGSC0003DMT400040893	PGSC0003DMG400015815	9:45035110-45039240	Control_April	DMN_April	OK	8.04002	0.663274	-3.59952	-4.1786	0.00055	0.00575748	yes	Pectase lyase
PGSC0003DMT400075938	PGSC0003DMT400075938	PGSC0003DMG400029534	4:2743024-2751491	Control_April	DMN_April	OK	45.4617	3.82214	-3.5722	-5.06394	0.0001	0.00137306	yes	Kunitz-type protease inhibitor KPI-D2.2
PGSC0003DMT400017487	PGSC0003DMT400017487	PGSC0003DMG400006793	1:65459786-65466496	Control_April	DMN_April	OK	35.1362	2.98787	-3.55577	-3.58825	5e-05	0.00074121	yes	DNA topoisomerase 2
PGSC0003DMT400072212	PGSC0003DMT400072212	PGSC0003DMG400028099	10:56976619-56979290	Control_April	DMN_April	OK	58.4585	4.9855	-3.5516	-3.17768	0.00485	0.0327561	yes	B-type cyclin
PGSC0003DMT400057419	PGSC0003DMT400057419	PGSC0003DMG400022295	7:55244659-55245205	Control_April	DMN_April	OK	31.3495	2.67659	-3.54997	-5.75254	0.00185	0.0153306	yes	Conserved gene of unknown function
PGSC0003DMT400055013	PGSC0003DMT400055013	PGSC0003DMG400021348	1:2466454-2476089	Control_April	DMN_April	OK	6.96375	0.595893	-3.54674	-3.08961	0.00465	0.0317061	yes	Subtilisin-type protease
PGSC0003DMT400063676	PGSC0003DMT400063676	PGSC0003DMG400024748	1:77210932-77211712	Control_April	DMN_April	OK	1371.64	119.375	-3.52234	-3.8038	5e-05	0.00074121	yes	Histone H2A.1
PGSC0003DMT400043340	PGSC0003DMT400043340	PGSC0003DMG400016828	10:48101645-48103064	Control_April	DMN_April	OK	9.53076	0.835164	-3.51246	-4.07766	0.00115	0.0104795	yes	Phosphate-responsive 1 family protein
PGSC0003DMT400003336	PGSC0003DMT400003336	PGSC0003DMG400001320	2:46273512-46276446	Control_April	DMN_April	OK	255.924	22.6227	-3.49987	-8.74174	5e-05	0.00074121	yes	Alpha-tubulin
PGSC0003DMT400060932	PGSC0003DMT400060932	PGSC0003DMG400023699	10:57287401-57289769	Control_April	DMN_April	OK	14.3474	1.27175	-3.4959	-5.16659	5e-05	0.00074121	yes	Patatin B2
PGSC0003DMT400060875	PGSC0003DMT400060875	PGSC0003DMG400023680	10:57581446-57582087	Control_April	DMN_April	OK	1000.59	89.452	-3.48359	-8.58268	5e-05	0.00074121	yes	Conserved gene of unknown function
PGSC0003DMT400031692	PGSC0003DMT400031692	PGSC0003DMG400012158	8:55766207-55766885	Control_April	DMN_April	OK	101.208	9.05093	-3.48311	-11.4009	0.00025	0.00300119	yes	Conserved gene of unknown function
PGSC0003DMT400034983	PGSC0003DMT400034983	PGSC0003DMG400013449	3:533275-541399	Control_April	DMN_April	OK	2.96221	0.266958	-3.47199	-3.64176	0.00325	0.0240004	yes	SNF2 domain-containing protein
PGSC0003DMT400016201	PGSC0003DMT400016201	PGSC0003DMG401006333	1:66578288-66578938	Control_April	DMN_April	OK	715.174	64.938	-3.46116	-15.0446	5e-05	0.00074121	yes	Histone H3.2
PGSC0003DMT400009223	PGSC0003DMT400009223	PGSC0003DMG400003580	2:39183448-39187967	Control_April	DMN_April	OK	11.5495	1.04963	-3.45988	-4.3433	0.0003	0.00349317	yes	Conserved gene of unknown function
XLOC_029589	XLOC_029589	-	4:69059422-69059985	Control_April	DMN_April	OK	40.5002	3.72453	-3.4428	-6.60813	0.00045	0.004883	yes	#N/A
XLOC_032620	XLOC_032620	-	5:1968547-1969126	Control_April	DMN_April	OK	603.741	55.6022	-3.44072	-13.1332	5e-05	0.00074121	yes	#N/A
XLOC_001874	XLOC_001874	-	00:39005703-39006158	Control_April	DMN_April	OK	51.2914	4.74659	-3.43376	-7.47554	0.0007	0.00700026	yes	#N/A
PGSC0003DMT400037714	PGSC0003DMT400037714	PGSC0003DMG400014549	5:2963582-2969054	Control_April	DMN_April	OK	9.05984	0.843487	-3.42505	-3.70282	0.0004	0.00443344	yes	3-ketoacyl-CoA synthase
PGSC0003DMT400031867	PGSC0003DMT400031867	PGSC0003DMG400012223	8:56807392-56809327	Control_April	DMN_April	OK	18.1879	1.70348	-3.41642	-3.12218	5e-05	0.00074121	yes	Soluble inorganic pyrophosphatase
PGSC0003DMT400054620	PGSC0003DMT400054620	PGSC0003DMG400021198	2:28737077-28744386	Control_April	DMN_April	OK	6.87551	0.644131	-3.41604	-4.73455	5e-05	0.00074121	yes	Subtilase family protein
PGSC0003DMT400051050	PGSC0003DMT400051050	PGSC0003DMG401019826	3:56723313-56733831	Control_April	DMN_April	OK	1.40591	0.13177	-3.41541	-2.12312	0.00775	0.0469243	yes	Nucleic acid binding protein
PGSC0003DMT400069238	PGSC0003DMT400069238	PGSC0003DMG400026934	6:53500061-53503598	Control_April	DMN_April	OK	24.4685	2.29351	-3.4153	-6.71308	5e-05	0.00074121	yes	Conserved gene of unknown function
PGSC0003DMT400076054	PGSC0003DMT400076054	PGSC0003DMG400029575	8:45630871-45632817	Control_April	DMN_April	OK	180.343	16.9043	-3.41528	-8.40727	5e-05	0.00074121	yes	Catechol oxidase B, chloroplastic
PGSC0003DMT400071340	PGSC0003DMT400071340	PGSC0003DMG400027753	4:6912353-6913799	Control_April	DMN_April	OK	6.29363	0.598193	-3.39521	-3.46286	0.00765	0.0464635	yes	Auxin-regulated protein
PGSC0003DMT400046637	PGSC0003DMT400046637	PGSC0003DMG400018110	3:52233021-52238905	Control_April	DMN_April	OK	7.93698	0.755176	-3.39371	-4.22122	0.00045	0.004883	yes	Alliin lyase
PGSC0003DMT400074800	PGSC0003DMT400074800	PGSC0003DMG400029085	8:39856330-39865533	Control_April	DMN_April	OK	199.525	19.0658	-3.38751	-5.81043	5e-05	0.00074121	yes	Mta/sah nucleosidase
PGSC0003DMT400003261	PGSC0003DMT400003261	PGSC0003DMG400001291	00:31696911-31699977	Control_April	DMN_April	OK	6.30067	0.605418	-3.3795	-4.90375	0.00045	0.004883	yes	Conserved gene of unknown function
PGSC0003DMT400002870	PGSC0003DMT400002870	PGSC0003DMG400001119	1:63451346-63452002	Control_April	DMN_April	OK	157.718	15.2537	-3.37012	-12.0988	5e-05	0.00074121	yes	Histone H3.2
PGSC0003DMT400022146	PGSC0003DMT400022146	PGSC0003DMG400008591	10:52620758-52628976	Control_April	DMN_April	OK	62.0831	6.02869	-3.36428	-4.67225	0.00495	0.0332803	yes	O-methyltransferase
XLOC_044491	XLOC_044491	-	9:55737507-55758931	Control_April	DMN_April	OK	2900.15	281.729	-3.36375	-29.5765	5e-05	0.00074121	yes	#N/A
PGSC0003DMT400009631	PGSC0003DMT400009631	PGSC0003DMG400003759	4:70328328-70331381	Control_April	DMN_April	OK	53.7061	5.2288	-3.36053	-4.58509	5e-05	0.00074121	yes	Auxin-induced protein 5NG4
PGSC0003DMT400082014	PGSC0003DMT400082014	PGSC0003DMG401032203	1:1940705-1975516	Control_April	DMN_April	OK	271.135	26.5372	-3.35292	-3.87703	5e-05	0.00074121	yes	Extensin
PGSC0003DMT400026051	PGSC0003DMT400026051	PGSC0003DMG400010050	2:45033736-45039948	Control_April	DMN_April	OK	30.885	3.02419	-3.35229	-5.73223	5e-05	0.00074121	yes	Proline oxidase/dehydrogenase 1
PGSC0003DMT400025854	PGSC0003DMT400025854	PGSC0003DMG400009983	4:71605688-71608754	Control_April	DMN_April	OK	67.3332	6.63046	-3.34414	-7.31481	5e-05	0.00074121	yes	Cyclin B
XLOC_003430	XLOC_003430	-	1:65273616-65294060	Control_April	DMN_April	OK	308.182	30.385	-3.34235	-7.26932	5e-05	0.00074121	yes	#N/A
XLOC_003472	XLOC_003472	PGSC0003DMG400025261	1:66283790-66286132	Control_April	DMN_April	OK	222.114	21.9882	-3.3365	-7.31603	5e-05	0.00074121	yes	Histone H3.2
PGSC0003DMT400060472	PGSC0003DMT400060472	PGSC0003DMG400023523	5:50351070-50351602	Control_April	DMN_April	OK	367.61	36.4178	-3.33546	-17.3649	5e-05	0.00074121	yes	Histone H4
PGSC0003DMT400034766	PGSC0003DMT400034766	PGSC0003DMG400013358	11:341213-345072	Control_April	DMN_April	OK	10.1969	1.01144	-3.33364	-4.92155	0.0005	0.00532581	yes	Conserved gene of unknown function
PGSC0003DMT400037204	PGSC0003DMT400037204	PGSC0003DMG400014343	3:42949395-42951085	Control_April	DMN_April	OK	15.4213	1.53113	-3.33226	-4.89542	0.0023	0.0182416	yes	Copper ion binding protein
XLOC_036585	XLOC_036585	-	6:58558442-58558986	Control_April	DMN_April	OK	32.0011	3.19103	-3.32603	-6.034	0.0013	0.0115533	yes	#N/A
XLOC_006683	XLOC_006683	-	1:75571699-75573433	Control_April	DMN_April	OK	102.387	10.2352	-3.32243	-5.05148	5e-05	0.00074121	yes	#N/A
PGSC0003DMT400059696	PGSC0003DMT400059696	PGSC0003DMG400023206	10:46741537-46743562	Control_April	DMN_April	OK	31.8307	3.1865	-3.32037	-3.97363	5e-05	0.00074121	yes	Cold shock domain protein 2
PGSC0003DMT400053843	PGSC0003DMT400053843	PGSC0003DMG400020888	3:49473785-49475646	Control_April	DMN_April	OK	17.2758	1.7332	-3.31725	-5.61423	5e-05	0.00074121	yes	White-brown-complex ABC transporter family
PGSC0003DMT400049163	PGSC0003DMT400049163	PGSC0003DMG400019109	5:48851850-48854418	Control_April	DMN_April	OK	27.6619	2.7928	-3.30811	-5.36592	0.0003	0.00349317	yes	Delta DNA polymerase
PGSC0003DMT400034517	PGSC0003DMT400034517	PGSC0003DMG400013265	11:759819-764663	Control_April	DMN_April	OK	32.0944	3.27732	-3.29173	-6.13574	5e-05	0.00074121	yes	EH-domain-containing protein 1
XLOC_033999	XLOC_033999	PGSC0003DMG400028553	6:49995024-50050223	Control_April	DMN_April	OK	67.2661	6.91341	-3.28241	-8.07924	0.00835	0.0497198	yes	Gene of unknown function
PGSC0003DMT400068270	PGSC0003DMT400068270	PGSC0003DMG400026540	11:39834360-39844817	Control_April	DMN_April	OK	981.917	100.965	-3.28174	-12.5221	5e-05	0.00074121	yes	Conserved gene of unknown function
PGSC0003DMT400039333	PGSC0003DMT400039333	PGSC0003DMG400015211	3:50214247-50224786	Control_April	DMN_April	OK	24.3777	2.51268	-3.27826	-7.06739	5e-05	0.00074121	yes	Beta-galactosidase
PGSC0003DMT400009472	PGSC0003DMT400009472	PGSC0003DMG400003691	4:69910069-69958274	Control_April	DMN_April	OK	115.333	11.9157	-3.27487	-2.8861	0.0019	0.0156684	yes	Phenylcoumaran benzylic ether reductase
PGSC0003DMT400002869	PGSC0003DMT400002869	PGSC0003DMG400001118	1:63464446-63468323	Control_April	DMN_April	OK	4.02135	0.416477	-3.27137	-3.528	0.00745	0.0455794	yes	Zinc finger protein
PGSC0003DMT400013830	PGSC0003DMT400013830	PGSC0003DMG400005409	1:74176278-74180021	Control_April	DMN_April	OK	329.988	34.3809	-3.26273	-7.74284	5e-05	0.00074121	yes	Aspartic proteinase nepenthesin-1
PGSC0003DMT400051190	PGSC0003DMT400051190	PGSC0003DMG400019882	10:5630303-5632242	Control_April	DMN_April	OK	13.1896	1.37639	-3.26044	-3.37652	0.00095	0.00897584	yes	UDP-glucose:glucosyltransferase
PGSC0003DMT400029468	PGSC0003DMT400029468	PGSC0003DMG400011332	1:57552795-57560115	Control_April	DMN_April	OK	1.58516	0.165679	-3.25817	-3.1966	0.0048	0.032481	yes	Conserved gene of unknown function
PGSC0003DMT400069712	PGSC0003DMT400069712	PGSC0003DMG400027103	6:53618905-53619587	Control_April	DMN_April	OK	36.1354	3.78758	-3.25406	-6.56142	0.0002	0.00248743	yes	Conserved gene of unknown function
PGSC0003DMT400030676	PGSC0003DMT400030676,PGSC0003DMT400030677	PGSC0003DMG400011751	7:41845572-41847191	Control_April	DMN_April	OK	10941.1	1155.22	-3.24351	-3.51518	0.0002	0.00248743	yes	2-oxoglutarate-dependent dioxygenase
PGSC0003DMT400007912	PGSC0003DMT400007912	PGSC0003DMG400003060	8:54357105-54357886	Control_April	DMN_April	OK	102.098	10.7816	-3.24331	-7.723	5e-05	0.00074121	yes	Conserved gene of unknown function
PGSC0003DMT400026971	PGSC0003DMT400026971	PGSC0003DMG400010403	2:22410106-22414319	Control_April	DMN_April	OK	8.42307	0.894648	-3.23495	-4.19415	0.00035	0.00397528	yes	Basic 7S globulin 2 small subunit
PGSC0003DMT400069972	PGSC0003DMT400069972	PGSC0003DMG402027210	5:48653516-48655143	Control_April	DMN_April	OK	68.0308	7.24186	-3.23176	-8.45661	5e-05	0.00074121	yes	Glucosyltransferase
PGSC0003DMT400035577	PGSC0003DMT400035577	PGSC0003DMG400013680	5:43298049-43300552	Control_April	DMN_April	OK	106.163	11.3746	-3.2224	-7.72849	5e-05	0.00074121	yes	Pectinesterase
PGSC0003DMT400082027	PGSC0003DMT400082027	PGSC0003DMG400032208	1:2241679-2245302	Control_April	DMN_April	OK	37.9246	4.07548	-3.21809	-5.61961	5e-05	0.00074121	yes	Oxidoreductase, 2OG-Fe(II) oxygenase family protein
PGSC0003DMT400030708	PGSC0003DMT400030708	PGSC0003DMG400011765	10:18850117-18851590	Control_April	DMN_April	OK	42.5777	4.57951	-3.21684	-6.11252	5e-05	0.00074121	yes	AG-motif binding protein-3
PGSC0003DMT400035319	PGSC0003DMT400035319	PGSC0003DMG400013571	7:40678321-40684853	Control_April	DMN_April	OK	11.0826	1.19214	-3.21668	-5.62814	5e-05	0.00074121	yes	Microtubule-associated protein TORTIFOLIA1
PGSC0003DMT400025922	PGSC0003DMT400025922	PGSC0003DMG400010009	4:72032332-72036910	Control_April	DMN_April	OK	55.0482	5.93029	-3.21452	-3.59396	5e-05	0.00074121	yes	Bubr1
PGSC0003DMT400020288	PGSC0003DMT400020288	PGSC0003DMG401007845	12:1129874-1134915	Control_April	DMN_April	OK	6.9849	0.753251	-3.21304	-4.99612	5e-05	0.00074121	yes	ATP binding protein
PGSC0003DMT400061545	PGSC0003DMT400061545	PGSC0003DMG400023953	6:30443599-30446534	Control_April	DMN_April	OK	5.40762	0.583456	-3.2123	-4.27156	0.0004	0.00443344	yes	Receptor-like kinase
PGSC0003DMT400057239	PGSC0003DMT400057239	PGSC0003DMG400022234	7:56548308-56549168	Control_April	DMN_April	OK	23.8807	2.57906	-3.21093	-5.39792	0.0002	0.00248743	yes	Conserved gene of unknown function
PGSC0003DMT400030670	PGSC0003DMT400030670	SGT1	7:41953951-41955645	Control_April	DMN_April	OK	242.574	26.2779	-3.2065	-7.982	5e-05	0.00074121	yes	#N/A
PGSC0003DMT400079660	PGSC0003DMT400079660	PGSC0003DMG400031025	3:40852749-40856972	Control_April	DMN_April	OK	13.4383	1.45674	-3.20553	-6.40133	5e-05	0.00074121	yes	Microtubule-associated protein
PGSC0003DMT400069953	PGSC0003DMT400069953	PGSC0003DMG400027200	5:48357654-48358706	Control_April	DMN_April	OK	25.4478	2.77759	-3.19563	-6.1172	5e-05	0.00074121	yes	Family 1 glycosyltransferase
PGSC0003DMT400069531	PGSC0003DMT400069531	PGSC0003DMG401027032	6:53514086-53517837	Control_April	DMN_April	OK	74.3888	8.13405	-3.19304	-2.46418	0.0057	0.0370929	yes	Cell division control 20
PGSC0003DMT400001503	PGSC0003DMT400001503	PGSC0003DMG400000556	3:47318700-47321428	Control_April	DMN_April	OK	12.2593	1.35158	-3.18116	-2.74248	0.0023	0.0182416	yes	Copper ion binding protein
PGSC0003DMT400030678	PGSC0003DMT400030678	PGSC0003DMG400011752	7:41671724-41675902	Control_April	DMN_April	OK	833.925	92.509	-3.17225	-6.98932	5e-05	0.00074121	yes	Cellulose synthase
PGSC0003DMT400001108	PGSC0003DMT400001108	PGSC0003DMG400000420	11:39251241-39251916	Control_April	DMN_April	OK	2568.66	285.972	-3.16707	-10.9573	5e-05	0.00074121	yes	Histone H2B.2
PGSC0003DMT400062562	PGSC0003DMT400062562	PGSC0003DMG400024344	9:31520019-31521721	Control_April	DMN_April	OK	45.0456	5.08511	-3.14703	-8.06475	5e-05	0.00074121	yes	Anthocyanidin 3-O-glucosyltransferase
PGSC0003DMT400015424	PGSC0003DMT400015424	PGSC0003DMG400006020	11:8476419-8483261	Control_April	DMN_April	OK	22.2397	2.51092	-3.14685	-3.1394	0.00075	0.00741227	yes	Cyclin A1
PGSC0003DMT400081297	PGSC0003DMT400081297	PGSC0003DMG400031778	2:33108096-33108741	Control_April	DMN_April	OK	1163.53	131.635	-3.14389	-11.5944	5e-05	0.00074121	yes	Histone H3.2
XLOC_004834	XLOC_004834	-	1:1979236-1980097	Control_April	DMN_April	OK	356.469	40.5448	-3.13619	-7.83626	5e-05	0.00074121	yes	#N/A
PGSC0003DMT400016858	PGSC0003DMT400016858	PGSC0003DMG400006595	3:49143829-49146601	Control_April	DMN_April	OK	11.1613	1.27022	-3.13535	-3.8795	0.00015	0.0019463	yes	Conserved gene of unknown function
PGSC0003DMT400001467	PGSC0003DMT400001467	PGSC0003DMG400000540	3:47003777-47006520	Control_April	DMN_April	OK	34.8788	3.99087	-3.12757	-7.38809	5e-05	0.00074121	yes	Cell division control 20
PGSC0003DMT400040121	PGSC0003DMT400040121	PGSC0003DMG400015525	11:45044935-45045733	Control_April	DMN_April	OK	366.628	41.9738	-3.12675	-4.47014	5e-05	0.00074121	yes	Histone H4
PGSC0003DMT400025719	PGSC0003DMT400025719	PGSC0003DMG400009930	4:72047831-72050611	Control_April	DMN_April	OK	8.9564	1.03645	-3.11127	-3.70328	5e-05	0.00074121	yes	Conserved gene of unknown function
PGSC0003DMT400064789	PGSC0003DMT400064789	PGSC0003DMG400025168	1:85660519-85661148	Control_April	DMN_April	OK	47.9034	5.55521	-3.10821	-7.44952	0.00045	0.004883	yes	Lipid binding protein
PGSC0003DMT400027410	PGSC0003DMT400027410	PGSC0003DMG400010572	4:48476783-48480472	Control_April	DMN_April	OK	51.1753	5.93642	-3.10778	-2.63728	5e-05	0.00074121	yes	RNA-binding region-containing protein
PGSC0003DMT400001026	PGSC0003DMT400001026	PGSC0003DMG400000381	12:4640872-4644795	Control_April	DMN_April	OK	9.74236	1.13279	-3.10439	-5.04145	5e-05	0.00074121	yes	Conserved gene of unknown function
PGSC0003DMT400033236	PGSC0003DMT400033236	PGSC0003DMG400012763	1:70705182-70708003	Control_April	DMN_April	OK	732.275	85.8413	-3.09264	-8.1293	5e-05	0.00074121	yes	C-4 sterol methyl oxidase
PGSC0003DMT400022769	PGSC0003DMT400022769	EXPA3	9:1725301-1728511	Control_April	DMN_April	OK	85.4598	10.066	-3.08576	-4.88514	5e-05	0.00074121	yes	#N/A
PGSC0003DMT400069532	PGSC0003DMT400069532	PGSC0003DMG401027032	6:53514086-53517837	Control_April	DMN_April	OK	51.5211	6.07257	-3.08478	-5.73948	5e-05	0.00074121	yes	Cell division control 20
PGSC0003DMT400005519	PGSC0003DMT400005519	PGSC0003DMG400002156	6:4307390-4312331	Control_April	DMN_April	OK	500.24	58.9627	-3.08475	-6.34713	5e-05	0.00074121	yes	C-4 sterol methyl oxidase 2
PGSC0003DMT400078142	PGSC0003DMT400078142	PGSC0003DMG400030391	6:56243691-56251283	Control_April	DMN_April	OK	16.0756	1.90296	-3.07855	-5.26935	5e-05	0.00074121	yes	Bipolar kinesin KRP-130
PGSC0003DMT400060471	PGSC0003DMT400060471	PGSC0003DMG400023522	5:50353109-50353515	Control_April	DMN_April	OK	57.8307	6.84727	-3.07823	-9.33285	0.00565	0.0368336	yes	Histone H4
XLOC_043082	XLOC_043082	-	8:36536021-36536389	Control_April	DMN_April	OK	44.2189	5.27117	-3.06847	-7.46779	0.00795	0.0478759	yes	#N/A
PGSC0003DMT400056132	PGSC0003DMT400056132	PGSC0003DMG400021807	12:8188920-8195992	Control_April	DMN_April	OK	6.31646	0.7554	-3.0638	-4.19324	5e-05	0.00074121	yes	Kinesin
PGSC0003DMT400076250	PGSC0003DMT400076250	PGSC0003DMG400029644	9:58218258-58222719	Control_April	DMN_April	OK	2.68735	0.322733	-3.05777	-3.81614	0.0017	0.0143317	yes	Leucine-rich repeat receptor protein kinase EXS
PGSC0003DMT400042648	PGSC0003DMT400042648	PGSC0003DMG400016538	6:49409224-49410217	Control_April	DMN_April	OK	247.315	29.7786	-3.054	-11.1375	5e-05	0.00074121	yes	Conserved gene of unknown function
PGSC0003DMT400052606	PGSC0003DMT400052606	PGSC0003DMG400020420	7:50244261-50246521	Control_April	DMN_April	OK	6.33463	0.76345	-3.05266	-2.69962	0.0083	0.0494889	yes	Conserved gene of unknown function
PGSC0003DMT400011905	PGSC0003DMT400011905	PGSC0003DMG400004673	12:59469262-59477690	Control_April	DMN_April	OK	3.34365	0.403072	-3.05232	-3.99558	0.0005	0.00532581	yes	Kinesin
XLOC_014618	XLOC_014618	-	12:22637373-22643249	Control_April	DMN_April	OK	13.533	1.64134	-3.04354	-3.9385	0.00275	0.0210732	yes	#N/A
PGSC0003DMT400021604	PGSC0003DMT400021604	PGSC0003DMG400008381	10:59129739-59130225	Control_April	DMN_April	OK	550.266	67.016	-3.03755	-14.5874	5e-05	0.00074121	yes	Arabinogalactan peptide 14
PGSC0003DMT400078256	PGSC0003DMT400078256	PGSC0003DMG400030456	6:57486138-57487754	Control_April	DMN_April	OK	21.0527	2.56613	-3.03634	-4.92548	0.0035	0.0254489	yes	LOB domain-containing protein
XLOC_038872	XLOC_038872	-	7:31614231-31615632	Control_April	DMN_April	OK	19.3151	2.35732	-3.03451	-2.49384	0.0002	0.00248743	yes	#N/A
PGSC0003DMT400022189	PGSC0003DMT400022189	PGSC0003DMG400008610	1:32877804-32878155	Control_April	DMN_April	OK	73.0068	8.93462	-3.03055	-10.6217	0.00585	0.0378165	yes	Histone H3.2
PGSC0003DMT400054465	PGSC0003DMT400054465	PGSC0003DMG400021139	2:28670810-28675800	Control_April	DMN_April	OK	3.10833	0.381381	-3.02684	-3.93073	0.00265	0.0204459	yes	Actin binding protein
PGSC0003DMT400056866	PGSC0003DMT400056866	PGSC0003DMG401022117	7:56645080-56655016	Control_April	DMN_April	OK	42.0217	5.15764	-3.02635	-3.01605	5e-05	0.00074121	yes	Serine/threonine protein kinase
PGSC0003DMT400062861	PGSC0003DMT400062861	PGSC0003DMG402024469	3:53629235-53637067	Control_April	DMN_April	OK	29.0206	3.5673	-3.02417	-4.59928	5e-05	0.00074121	yes	E2F
PGSC0003DMT400020467	PGSC0003DMT400020467	PGSC0003DMG400007908	12:2399574-2403898	Control_April	DMN_April	OK	11.0334	1.35783	-3.0225	-4.43141	0.0001	0.00137306	yes	UDP-glucosyltransferase
PGSC0003DMT400079441	PGSC0003DMT400079441	PGSC0003DMG400030925	7:4558381-4561474	Control_April	DMN_April	OK	10.3207	1.27121	-3.02127	-3.04154	0.0017	0.0143317	yes	Conserved gene of unknown function
PGSC0003DMT400012719	PGSC0003DMT400012719	PGSC0003DMG400004957	4:66141901-66144113	Control_April	DMN_April	OK	21.9371	2.70923	-3.01742	-2.96987	0.00015	0.0019463	yes	Conserved gene of unknown function
PGSC0003DMT400028042	PGSC0003DMT400028042	PGSC0003DMG400010815	3:40024146-40025003	Control_April	DMN_April	OK	31.3548	3.88333	-3.01332	-5.22987	5e-05	0.00074121	yes	PME inhibitor
PGSC0003DMT400057936	PGSC0003DMT400057936	PGSC0003DMG400022502	1:75627437-75628650	Control_April	DMN_April	OK	86.8934	10.77	-3.01222	-8.98493	5e-05	0.00074121	yes	Deoxyuridine 5'-triphosphate nucleotidohydrolase
PGSC0003DMT400076376	PGSC0003DMT400076376	PGSC0003DMG400029700	2:33816755-33818108	Control_April	DMN_April	OK	199.977	24.8138	-3.01062	-7.19565	5e-05	0.00074121	yes	Proline-rich protein 1
PGSC0003DMT400020834	PGSC0003DMT400020834	PGSC0003DMG400008063	11:41180319-41182265	Control_April	DMN_April	OK	43.6981	5.44736	-3.00394	-6.24219	5e-05	0.00074121	yes	Fasciclin-like AGP 13
PGSC0003DMT400056261	PGSC0003DMT400056261	PGSC0003DMG400021859	10:3583145-3590032	Control_April	DMN_April	OK	4.42872	0.552639	-3.00248	-3.8935	0.00035	0.00397528	yes	Conserved gene of unknown function
PGSC0003DMT400018480	PGSC0003DMT400018480	PGSC0003DMG400007172	10:59413440-59416694	Control_April	DMN_April	OK	19.5886	2.44445	-3.00243	-6.30536	5e-05	0.00074121	yes	B-type cyclin
PGSC0003DMT400039505	PGSC0003DMT400039505	PGSC0003DMG400015273	3:50274940-50295027	Control_April	DMN_April	OK	22.7321	2.84521	-2.99812	-3.63064	0.00525	0.0348033	yes	Alpha-galactosidase
XLOC_011016	XLOC_011016	-	10:55032575-55033113	Control_April	DMN_April	OK	168.315	21.1516	-2.99233	-10.3695	5e-05	0.00074121	yes	#N/A
PGSC0003DMT400061012	PGSC0003DMT400061012	PGSC0003DMG400023741	10:57583571-57584032	Control_April	DMN_April	OK	110.861	13.9584	-2.98955	-10.0751	5e-05	0.00074121	yes	Conserved gene of unknown function
PGSC0003DMT400036430	PGSC0003DMT400036430	PGSC0003DMG400014029	3:61498487-61500867	Control_April	DMN_April	OK	59.039	7.46725	-2.98302	-4.92688	5e-05	0.00074121	yes	Abhydrolase domain containing
PGSC0003DMT400030671	PGSC0003DMT400030671	PGSC0003DMG400011750	7:41884814-41887155	Control_April	DMN_April	OK	507.725	64.2956	-2.98126	-2.58241	0.00395	0.0279313	yes	Cytochrome P-450
PGSC0003DMT400056288	PGSC0003DMT400056288	PGSC0003DMG400021869	9:59921936-59926003	Control_April	DMN_April	OK	3.36384	0.426317	-2.98011	-3.12759	0.00095	0.00897584	yes	Conserved gene of unknown function
PGSC0003DMT400047804	PGSC0003DMT400047804	PGSC0003DMG400018581	11:42517185-42518353	Control_April	DMN_April	OK	54.5045	6.91501	-2.97857	-6.98265	5e-05	0.00074121	yes	AP2/ERF domain-containing transcription factor
PGSC0003DMT400005446	PGSC0003DMT400005446	PGSC0003DMG400002125	4:64349618-64352671	Control_April	DMN_April	OK	39.7271	5.07562	-2.96847	-6.26064	5e-05	0.00074121	yes	DNA binding protein
PGSC0003DMT400073337	PGSC0003DMT400073337	PGSC0003DMG400028503	6:49891334-49894267	Control_April	DMN_April	OK	41.8055	5.34437	-2.9676	-6.70938	5e-05	0.00074121	yes	Calsequestrin
PGSC0003DMT400062232	PGSC0003DMT400062232	PGSC0003DMG400024217	8:50038817-50047689	Control_April	DMN_April	OK	8.228	1.05526	-2.96294	-3.89779	5e-05	0.00074121	yes	Pseudo response regulator
PGSC0003DMT400005342	PGSC0003DMT400005342	PGSC0003DMG400002084	2:36002941-36004867	Control_April	DMN_April	OK	44.1564	5.66382	-2.96278	-5.71603	5e-05	0.00074121	yes	Xyloglucan endotransglucosylase/hydrolase protein A
XLOC_029046	XLOC_029046	PGSC0003DMG400037894	4:64859083-64868097	Control_April	DMN_April	OK	35.7036	4.58457	-2.96121	-5.03401	5e-05	0.00074121	yes	Aspartic proteinase nepenthesin-1
PGSC0003DMT400025910	PGSC0003DMT400025910	PGSC0003DMG400010003	4:72007210-72009261	Control_April	DMN_April	OK	307.038	39.4667	-2.95971	-4.19975	5e-05	0.00074121	yes	B2-type cyclin dependent kinase
PGSC0003DMT400052492	PGSC0003DMT400052492	PGSC0003DMG400020372	12:12475108-12477097	Control_April	DMN_April	OK	11.6604	1.5116	-2.94747	-4.52509	0.00135	0.0119151	yes	Polygalacturonase 7
PGSC0003DMT400029446	PGSC0003DMT400029446	PGSC0003DMG400011323	1:58072043-58072704	Control_April	DMN_April	OK	319.323	41.4212	-2.94658	-10.5223	5e-05	0.00074121	yes	Lipid binding protein
PGSC0003DMT400055428	PGSC0003DMT400055428	PGSC0003DMG400021519	4:67442675-67445057	Control_April	DMN_April	OK	6.11791	0.794311	-2.94526	-3.85334	0.0023	0.0182416	yes	Cyclin A
PGSC0003DMT400063599	PGSC0003DMT400063599	PGSC0003DMG400024725	1:77733463-77735492	Control_April	DMN_April	OK	123.983	16.103	-2.94474	-6.20183	5e-05	0.00074121	yes	Deoxyuridine 5'-triphosphate nucleotidohydrolase
PGSC0003DMT400009872	PGSC0003DMT400009872	PGSC0003DMG400003873	9:4818291-4822391	Control_April	DMN_April	OK	81.7534	10.629	-2.94327	-4.98271	5e-05	0.00074121	yes	Ankyrin repeat-containing protein
PGSC0003DMT400053750	PGSC0003DMT400053750	PGSC0003DMG400020850	6:3965664-3968879	Control_April	DMN_April	OK	4.42337	0.575117	-2.94322	-3.15676	0.00525	0.0348033	yes	Beta-tubulin 16
PGSC0003DMT400062969	PGSC0003DMT400062969	PGSC0003DMG400024505	3:54372330-54377646	Control_April	DMN_April	OK	4.63537	0.604669	-2.93847	-3.16907	0.0003	0.00349317	yes	Chromosome-associated kinesin KIF4A
PGSC0003DMT400048041	PGSC0003DMT400048041	PGSC0003DMG400018668	3:3084831-3091586	Control_April	DMN_April	OK	12.4324	1.62417	-2.93633	-4.43607	0.00015	0.0019463	yes	Auxin:hydrogen symporter
PGSC0003DMT400040122	PGSC0003DMT400040122	PGSC0003DMG400015525	11:45044935-45045733	Control_April	DMN_April	OK	547.959	71.6845	-2.93433	-5.068	5e-05	0.00074121	yes	Histone H4
PGSC0003DMT400075055	PGSC0003DMT400075055	PGSC0003DMG400029193	9:10521259-10522313	Control_April	DMN_April	OK	13.3356	1.74821	-2.93133	-4.91969	0.0045	0.0308824	yes	Conserved gene of unknown function
PGSC0003DMT400035163	PGSC0003DMT400035163	PGSC0003DMG400013516	5:8882391-8885738	Control_April	DMN_April	OK	207.948	27.355	-2.92635	-4.22075	5e-05	0.00074121	yes	Polygalacturonase
PGSC0003DMT400014553	PGSC0003DMT400014553	PGSC0003DMG400005697	3:59350704-59354519	Control_April	DMN_April	OK	2.96532	0.390336	-2.9254	-3.4493	0.0064	0.0405539	yes	Conserved gene of unknown function
PGSC0003DMT400063677	PGSC0003DMT400063677	PGSC0003DMG400024748	1:77210932-77211712	Control_April	DMN_April	OK	1546.77	203.802	-2.92402	-5.404	5e-05	0.00074121	yes	Histone H2A.1
XLOC_023728	XLOC_023728	PGSC0003DMG400016922	3:16833744-16844780	Control_April	DMN_April	OK	48.3651	6.38472	-2.92127	-2.51888	0.00365	0.0262769	yes	Glycine-rich RNA-binding protein
PGSC0003DMT400009630	PGSC0003DMT400009630	PGSC0003DMG400003759	4:70328328-70331381	Control_April	DMN_April	OK	93.0469	12.3825	-2.90966	-2.92936	0.00065	0.00659575	yes	Auxin-induced protein 5NG4
PGSC0003DMT400057119	PGSC0003DMT400057119	PGSC0003DMG400022190	7:55293712-55300284	Control_April	DMN_April	OK	6.74119	0.89833	-2.90769	-5.3222	5e-05	0.00074121	yes	Chromosome-associated kinesin KIF4A
PGSC0003DMT400064996	PGSC0003DMT400064996	PGSC0003DMG400025246	1:66323290-66327063	Control_April	DMN_April	OK	380.608	50.7652	-2.90639	-7.3501	5e-05	0.00074121	yes	Histone H3.2
XLOC_044125	XLOC_044125	PGSC0003DMG400015809	9:45335055-45355616	Control_April	DMN_April	OK	139.113	18.6544	-2.89867	-4.86807	0.0001	0.00137306	yes	Glycine-rich protein
PGSC0003DMT400002887	PGSC0003DMT400002887	PGSC0003DMG400001127	9:55481493-55482553	Control_April	DMN_April	OK	142.333	19.4016	-2.87502	-6.52665	5e-05	0.00074121	yes	Histone H1F
PGSC0003DMT400080489	PGSC0003DMT400080489	PGSC0003DMG400031339	9:23252512-23261691	Control_April	DMN_April	OK	17.6487	2.40987	-2.87254	-3.9898	5e-05	0.00074121	yes	Fimbrin
PGSC0003DMT400023914	PGSC0003DMT400023914	PGSC0003DMG400009244	11:8637278-8646757	Control_April	DMN_April	OK	147.533	20.1856	-2.86964	-5.53988	5e-05	0.00074121	yes	Gibberellin-regulated protein 1
PGSC0003DMT400048873	PGSC0003DMT400048873	PGSC0003DMG400018991	1:76601456-76606867	Control_April	DMN_April	OK	11.3966	1.56151	-2.86759	-4.97678	5e-05	0.00074121	yes	Kinesin-3
XLOC_024160	XLOC_024160	PGSC0003DMG400013221	3:39013493-39014357	Control_April	DMN_April	OK	78.6735	10.7806	-2.86745	-4.84603	5e-05	0.00074121	yes	Tfm5 protein
PGSC0003DMT400045797	PGSC0003DMT400045797	PGSC0003DMG400017759	12:55492359-55503915	Control_April	DMN_April	OK	9.64564	1.32989	-2.85857	-3.01697	0.00575	0.0373401	yes	MADS-box protein 17
PGSC0003DMT400028690	PGSC0003DMT400028690	PGSC0003DMG400011044	10:53382986-53388283	Control_April	DMN_April	OK	42.624	5.89819	-2.85332	-5.50824	5e-05	0.00074121	yes	Enolase
XLOC_044720	XLOC_044720	-	9:60065892-60067564	Control_April	DMN_April	OK	20.9426	2.90298	-2.85084	-6.21628	5e-05	0.00074121	yes	#N/A
PGSC0003DMT400016102	PGSC0003DMT400016102	PGSC0003DMG400006294	1:60439378-60440825	Control_April	DMN_April	OK	30.1684	4.18255	-2.85058	-5.16163	5e-05	0.00074121	yes	Clasp
PGSC0003DMT400054476	PGSC0003DMT400054476	DWF1/DIMINUTO	2:28613310-28616481	Control_April	DMN_April	OK	755.484	104.98	-2.84729	-5.13618	5e-05	0.00074121	yes	#N/A
PGSC0003DMT400069898	PGSC0003DMT400069898	PGSC0003DMG400027181	5:47968754-47970270	Control_April	DMN_April	OK	15.3455	2.13427	-2.84601	-4.9866	5e-05	0.00074121	yes	Transferase family protein
PGSC0003DMT400073969	PGSC0003DMT400073969	PGSC0003DMG400028744	7:6434709-6436546	Control_April	DMN_April	OK	909.077	126.542	-2.84478	-7.09119	5e-05	0.00074121	yes	Small molecular heat shock protein 10
PGSC0003DMT400011811	PGSC0003DMT400011811	PGSC0003DMG400004639	12:60274414-60274997	Control_April	DMN_April	OK	32.0816	4.46921	-2.84365	-3.98174	5e-05	0.00074121	yes	Photosystem II 5 kDa protein, chloroplastic
PGSC0003DMT400045025	PGSC0003DMT400045025	PGSC0003DMG400017457	5:11841148-11843566	Control_April	DMN_April	OK	43.6344	6.08471	-2.8422	-4.20475	5e-05	0.00074121	yes	Plant mitotic spindle assembly checkpoint protein mad2
PGSC0003DMT400005343	PGSC0003DMT400005343	BPE1	2:36018059-36020776	Control_April	DMN_April	OK	221.822	30.9876	-2.83964	-7.3365	5e-05	0.00074121	yes	#N/A
PGSC0003DMT400033311	PGSC0003DMT400033311	PGSC0003DMG400012794	4:53038912-53040667	Control_April	DMN_April	OK	66.9051	9.36491	-2.83678	-6.72852	5e-05	0.00074121	yes	Cytochrome P450
PGSC0003DMT400066177	PGSC0003DMT400066177	PGSC0003DMG400025757	1:83796792-83799730	Control_April	DMN_April	OK	62.9311	8.82046	-2.83485	-5.66883	5e-05	0.00074121	yes	Proline-rich cell wall protein
PGSC0003DMT400051945	PGSC0003DMT400051945	PGSC0003DMG400020160	6:58349593-58354657	Control_April	DMN_April	OK	87.4354	12.2567	-2.83465	-6.36874	5e-05	0.00074121	yes	Cytochrome b5
PGSC0003DMT400009450	PGSC0003DMT400009450	PGSC0003DMG400003682	4:69817778-69818545	Control_April	DMN_April	OK	16.3758	2.30439	-2.82911	-4.2723	0.00805	0.0483206	yes	DNA binding protein
PGSC0003DMT400005267	PGSC0003DMT400005267	PGSC0003DMG400002074	2:36047868-36053594	Control_April	DMN_April	OK	15.4252	2.17186	-2.82829	-4.79299	5e-05	0.00074121	yes	Pectinesterase
PGSC0003DMT400041341	PGSC0003DMT400041341	PGSC0003DMG400016010	00:23401992-23405816	Control_April	DMN_April	OK	27.4011	3.8606	-2.82734	-5.46191	5e-05	0.00074121	yes	Amino acid binding protein
PGSC0003DMT400045794	PGSC0003DMT400045794	PGSC0003DMG400017756	12:55467654-55468318	Control_April	DMN_April	OK	58.1975	8.24563	-2.81925	-6.09838	5e-05	0.00074121	yes	Arabinogalactan-protein
PGSC0003DMT400068268	PGSC0003DMT400068268	PGSC0003DMG401026539	11:39830373-39831328	Control_April	DMN_April	OK	3379.14	480.709	-2.81342	-9.78909	5e-05	0.00074121	yes	Gene of unknown function
PGSC0003DMT400048062	PGSC0003DMT400048062	PGSC0003DMG400018674	3:3201053-3205150	Control_April	DMN_April	OK	19.3401	2.75137	-2.81337	-3.34075	0.0001	0.00137306	yes	Cyclin B2
XLOC_010580	XLOC_010580	-	10:54798829-54802496	Control_April	DMN_April	OK	5.96838	0.849366	-2.81288	-4.25229	0.00105	0.00973435	yes	#N/A
PGSC0003DMT400010343	PGSC0003DMT400010343	PGSC0003DMG400004038	2:43752073-43752931	Control_April	DMN_April	OK	49.5349	7.05481	-2.81177	-6.29934	5e-05	0.00074121	yes	Rapid alkalinization factor 3
PGSC0003DMT400031009	PGSC0003DMT400031009	PGSC0003DMG401011882	6:43939851-43945535	Control_April	DMN_April	OK	21.5735	3.09821	-2.79976	-5.15263	5e-05	0.00074121	yes	Formyltetrahydrofolate deformylase
PGSC0003DMT400061736	PGSC0003DMT400061736	PGSC0003DMG400024029	6:59230709-59232156	Control_April	DMN_April	OK	8.13497	1.17116	-2.7962	-4.00448	0.00215	0.0172795	yes	Histone H2A
PGSC0003DMT400007802	PGSC0003DMT400007802	PGSC0003DMG400003013	11:43124607-43129968	Control_April	DMN_April	OK	21.3916	3.08377	-2.79428	-3.18471	5e-05	0.00074121	yes	Beta-D-glucan exohydrolase
PGSC0003DMT400042877	PGSC0003DMT400042877	PGSC0003DMG400016627	9:60330294-60334642	Control_April	DMN_April	OK	5.13914	0.741383	-2.79324	-4.29498	0.0003	0.00349317	yes	PAKRP1L
PGSC0003DMT400066896	PGSC0003DMT400066896	PGSC0003DMG400026004	1:70544466-70547797	Control_April	DMN_April	OK	39.0812	5.6542	-2.78908	-4.80232	5e-05	0.00074121	yes	Leucine-rich repeat receptor kinase
PGSC0003DMT400061058	PGSC0003DMT400061058	PGSC0003DMG400023758	1:80887730-80890709	Control_April	DMN_April	OK	11.3637	1.64849	-2.78521	-5.16009	0.0002	0.00248743	yes	Cyclin-like F-box
PGSC0003DMT400018192	PGSC0003DMT400018192	PGSC0003DMG400007059	7:52279025-52282429	Control_April	DMN_April	OK	191.193	27.7492	-2.78452	-7.06656	5e-05	0.00074121	yes	RHM1/ROL1
PGSC0003DMT400061265	PGSC0003DMT400061265	PGSC0003DMG400023846	12:60818041-60894016	Control_April	DMN_April	OK	7.80129	1.13704	-2.77843	-2.17465	0.00275	0.0210732	yes	Microsomal omega-6-desaturase
XLOC_012857	XLOC_012857	PGSC0003DMG400006027	11:8190810-8193338	Control_April	DMN_April	OK	12.8252	1.8736	-2.7751	-4.31704	5e-05	0.00074121	yes	Leucine-rich repeat/extensin
PGSC0003DMT400021966	PGSC0003DMT400021966	PGSC0003DMG400008517	5:16464656-16466535	Control_April	DMN_April	OK	6.09998	0.895593	-2.76789	-2.84141	0.0036	0.0259963	yes	MtN3 protein
PGSC0003DMT400071590	PGSC0003DMT400071590	PGSC0003DMG400027852	4:69382807-69385382	Control_April	DMN_April	OK	10.7602	1.58117	-2.76663	-3.69069	5e-05	0.00074121	yes	Glucosyltransferase
PGSC0003DMT400040464	PGSC0003DMT400040464	PGSC0003DMG401015669	11:1793556-1798576	Control_April	DMN_April	OK	10.267	1.51864	-2.75716	-2.5984	0.00335	0.0245831	yes	Glucan endo-1,3-beta-glucosidase
PGSC0003DMT400059242	PGSC0003DMT400059242	PGSC0003DMG400023016	3:40366346-40367355	Control_April	DMN_April	OK	46.7866	6.952	-2.7506	-4.41594	5e-05	0.00074121	yes	Conserved gene of unknown function
PGSC0003DMT400055191	PGSC0003DMT400055191	PGSC0003DMG400021420	2:42761597-42762276	Control_April	DMN_April	OK	4303.85	639.906	-2.74969	-8.46083	5e-05	0.00074121	yes	L24 ribosomal protein
PGSC0003DMT400041748	PGSC0003DMT400041748	PGSC0003DMG400016188	11:2063922-2071080	Control_April	DMN_April	OK	2.47875	0.371596	-2.73781	-3.3729	0.00415	0.0290263	yes	ATP binding protein
PGSC0003DMT400015224	PGSC0003DMT400015224	PGSC0003DMG402005942	6:54337349-54347242	Control_April	DMN_April	OK	7.31217	1.09731	-2.73633	-3.04815	0.00165	0.0139956	yes	Beta-D-glucan exohydrolase
XLOC_024147	XLOC_024147	-	3:38608038-38610608	Control_April	DMN_April	OK	32.2825	4.85487	-2.73325	-6.0505	5e-05	0.00074121	yes	#N/A
PGSC0003DMT400058564	PGSC0003DMT400058564	PGSC0003DMG400022750	8:53859699-53864029	Control_April	DMN_April	OK	194.173	29.2112	-2.73275	-6.70302	5e-05	0.00074121	yes	HMG-CoA synthase
PGSC0003DMT400063329	PGSC0003DMT400063329	PGSC0003DMG400024634	3:55016412-55020021	Control_April	DMN_April	OK	10.4397	1.57172	-2.73167	-5.14205	5e-05	0.00074121	yes	70 kDa subunit of replication protein A
PGSC0003DMT400011046	PGSC0003DMT400011046	PGSC0003DMG400004325	10:18678325-18679281	Control_April	DMN_April	OK	17.4191	2.62321	-2.73126	-3.94413	5e-05	0.00074121	yes	Gene of unknown function
PGSC0003DMT400020408	PGSC0003DMT400020408	PGSC0003DMG401007888	12:1962872-1964828	Control_April	DMN_April	OK	127.81	19.4177	-2.71856	-9.6813	5e-05	0.00074121	yes	Conserved gene of unknown function
PGSC0003DMT400045321	PGSC0003DMT400045321	PGSC0003DMG400017584	10:52019990-52022405	Control_April	DMN_April	OK	89.7864	13.6412	-2.71852	-8.20138	5e-05	0.00074121	yes	29 kDa ribonucleoprotein B, chloroplastic
PGSC0003DMT400072211	PGSC0003DMT400072211	PGSC0003DMG400028099	10:56976619-56979290	Control_April	DMN_April	OK	14.7096	2.23714	-2.71703	-3.0505	0.0029	0.0219662	yes	B-type cyclin
PGSC0003DMT400064370	PGSC0003DMT400064370	PGSC0003DMG400025008	10:1859475-1862422	Control_April	DMN_April	OK	5.40386	0.82256	-2.7158	-2.23742	0.00745	0.0455794	yes	Conserved gene of unknown function
PGSC0003DMT400007801	PGSC0003DMT400007801	PGSC0003DMG400003013	11:43124607-43129968	Control_April	DMN_April	OK	63.3251	9.64831	-2.71443	-3.51383	5e-05	0.00074121	yes	Beta-D-glucan exohydrolase
PGSC0003DMT400058224	PGSC0003DMT400058224	PGSC0003DMG400022608	5:6664872-6666321	Control_April	DMN_April	OK	14.118	2.16515	-2.705	-3.70803	5e-05	0.00074121	yes	Transferase, transferring glycosyl groups
PGSC0003DMT400004254	PGSC0003DMT400004254	PGSC0003DMG401001693	1:68660664-68664195	Control_April	DMN_April	OK	14.0412	2.16564	-2.6968	-4.7922	0.0018	0.0150002	yes	Rac gtpase
XLOC_009834	XLOC_009834	-	10:20683472-20684382	Control_April	DMN_April	OK	29.4267	4.5482	-2.69376	-3.99817	5e-05	0.00074121	yes	#N/A
PGSC0003DMT400026136	PGSC0003DMT400026136	PGSC0003DMG400010074	2:44529203-44537572	Control_April	DMN_April	OK	9.02661	1.39688	-2.69198	-2.41426	0.00385	0.0273718	yes	Hydroxyproline-rich glycoprotein family protein
XLOC_038168	XLOC_038168	-	7:56440707-56442761	Control_April	DMN_April	OK	48.0326	7.44491	-2.68969	-7.75708	0.0007	0.00700026	yes	#N/A
PGSC0003DMT400060503	PGSC0003DMT400060503	PGSC0003DMG402023533	5:50171920-50176728	Control_April	DMN_April	OK	20.8853	3.23927	-2.68875	-4.03735	5e-05	0.00074121	yes	DNA replication complex GINS protein PSF2
PGSC0003DMT400060797	PGSC0003DMT400060797	PGSC0003DMG402023644	4:7890984-7896511	Control_April	DMN_April	OK	13.0399	2.02684	-2.68563	-5.17273	5e-05	0.00074121	yes	Zinc finger protein
PGSC0003DMT400066527	PGSC0003DMT400066527	PGSC0003DMG400025853	1:83796792-83799730	Control_April	DMN_April	OK	50.2981	7.84039	-2.68151	-2.17426	0.0024	0.018889	yes	GI19648
PGSC0003DMT400004156	PGSC0003DMT400004156	PGSC0003DMG400001646	1:87086177-87088612	Control_April	DMN_April	OK	23.6898	3.69389	-2.68105	-7.27537	5e-05	0.00074121	yes	Ubiquitin-protein ligase BRE1A
PGSC0003DMT400064535	PGSC0003DMT400064535	PGSC0003DMG400025076	4:61438027-61442579	Control_April	DMN_April	OK	6.82957	1.06639	-2.67906	-3.4076	0.0002	0.00248743	yes	Leucine-rich repeat receptor protein kinase EXS
PGSC0003DMT400003642	PGSC0003DMT400003642	PGSC0003DMG400001437	2:45903477-45906133	Control_April	DMN_April	OK	66.2043	10.3661	-2.67506	-7.3678	5e-05	0.00074121	yes	Blue (Type 1) copper domain
PGSC0003DMT400010344	PGSC0003DMT400010344	PGSC0003DMG400004039	2:43755181-43756240	Control_April	DMN_April	OK	11.933	1.87998	-2.66616	-3.28609	0.001	0.00936756	yes	DNA binding protein
PGSC0003DMT400020126	PGSC0003DMT400020126	PGSC0003DMG400007796	12:1312477-1315003	Control_April	DMN_April	OK	68.4044	10.786	-2.66493	-4.4568	5e-05	0.00074121	yes	DNA-directed RNA polymerase II largest subunit
PGSC0003DMT400022145	PGSC0003DMT400022145	PGSC0003DMG400008591	10:52620758-52628976	Control_April	DMN_April	OK	32.5417	5.13671	-2.66337	-4.07234	0.0018	0.0150002	yes	O-methyltransferase
PGSC0003DMT400078155	PGSC0003DMT400078155	PGSC0003DMG400030400	6:56413096-56420353	Control_April	DMN_April	OK	461.406	73.0284	-2.65951	-3.12268	0.00025	0.00300119	yes	Histone H4
PGSC0003DMT400035162	PGSC0003DMT400035162	PGSC0003DMG400013516	5:8882391-8885738	Control_April	DMN_April	OK	46.5297	7.36593	-2.65921	-2.8971	0.00145	0.0126225	yes	Polygalacturonase
PGSC0003DMT400061862	PGSC0003DMT400061862	PGSC0003DMG400024070	3:2677732-2679763	Control_April	DMN_April	OK	4.2237	0.670494	-2.65521	-2.93278	0.0081	0.0485596	yes	Conserved gene of unknown function
PGSC0003DMT400071215	PGSC0003DMT400071215	PGSC0003DMG400027690	10:48427755-48431526	Control_April	DMN_April	OK	42.2588	6.70974	-2.65492	-7.40859	5e-05	0.00074121	yes	B1-type cyclin dependent kinase
PGSC0003DMT400034044	PGSC0003DMT400034044	PGSC0003DMG400013085	1:37276270-37277150	Control_April	DMN_April	OK	37.5177	5.9599	-2.65421	-6.43308	5e-05	0.00074121	yes	Gene of unknown function
PGSC0003DMT400015764	PGSC0003DMT400015764	PGSC0003DMG400006161	7:44669877-44675598	Control_April	DMN_April	OK	4.53863	0.721407	-2.65337	-3.51863	0.00175	0.0146664	yes	Conserved gene of unknown function
PGSC0003DMT400045138	PGSC0003DMT400045138	SGT2	8:49812849-49814867	Control_April	DMN_April	OK	69.329	11.0913	-2.64403	-6.8345	5e-05	0.00074121	yes	#N/A
XLOC_012472	XLOC_012472	-	11:513177-515574	Control_April	DMN_April	OK	2089.7	334.511	-2.64317	-2.14394	0.0061	0.0390638	yes	#N/A
PGSC0003DMT400042507	PGSC0003DMT400042507	PGSC0003DMG400016486	2:36216398-36222278	Control_April	DMN_April	OK	7.22381	1.15892	-2.63998	-3.04473	0.00115	0.0104795	yes	Binding / calmodulin binding
XLOC_006316	XLOC_006316	-	1:68073420-68082302	Control_April	DMN_April	OK	4.33069	0.695387	-2.63871	-3.22203	0.00525	0.0348033	yes	#N/A
PGSC0003DMT400022626	PGSC0003DMT400022626	PGSC0003DMG402008771	6:11287180-11291598	Control_April	DMN_April	OK	4.62459	0.745813	-2.63244	-3.37541	5e-05	0.00074121	yes	Uncharacterized mitochondrial protein
XLOC_036518	XLOC_036518	-	6:34284861-34285681	Control_April	DMN_April	OK	11.1071	1.79426	-2.63002	-3.81158	0.00435	0.0301145	yes	#N/A
PGSC0003DMT400065470	PGSC0003DMT400065470	PGSC0003DMG400025461	8:37568342-37571305	Control_April	DMN_April	OK	33.8463	5.49269	-2.62341	-5.13254	5e-05	0.00074121	yes	Serine/threonine-protein kinase
PGSC0003DMT400078979	PGSC0003DMT400078979	PGSC0003DMG400030734	7:3131712-3134757	Control_April	DMN_April	OK	10.3148	1.67411	-2.62325	-4.43961	0.00215	0.0172795	yes	Conserved gene of unknown function
PGSC0003DMT400018456	PGSC0003DMT400018456	PGSC0003DMG400007159	6:55330263-55330933	Control_April	DMN_April	OK	2258.98	368.498	-2.61595	-10.2572	5e-05	0.00074121	yes	Histone H2B.1
PGSC0003DMT400009471	PGSC0003DMT400009471	PGSC0003DMG400003691	4:69910069-69958274	Control_April	DMN_April	OK	279.805	45.659	-2.61545	-5.1914	5e-05	0.00074121	yes	Phenylcoumaran benzylic ether reductase
PGSC0003DMT400062138	PGSC0003DMT400062138	RBCS-C	2:21928743-21929625	Control_April	DMN_April	OK	17.8897	2.92064	-2.61477	-3.97743	0.00075	0.00741227	yes	#N/A
PGSC0003DMT400083150	PGSC0003DMT400083150	PGSC0003DMG400033080	6:51703537-51705496	Control_April	DMN_April	OK	2036.08	332.646	-2.61374	-5.43505	5e-05	0.00074121	yes	60S ribosomal protein L34
PGSC0003DMT400030518	PGSC0003DMT400030518	PGSC0003DMG400011688	4:68942557-68947342	Control_April	DMN_April	OK	8.22511	1.34674	-2.61057	-2.88633	0.00055	0.00575748	yes	ATS/KAN4 (ABERRANT TESTA SHAPE)
PGSC0003DMT400082017	PGSC0003DMT400082017	PGSC0003DMG400032204	1:2007376-2013255	Control_April	DMN_April	OK	118.765	19.4603	-2.6095	-7.02942	5e-05	0.00074121	yes	D12 oleate desaturase
PGSC0003DMT400080386	PGSC0003DMT400080386	PGSC0003DMG402031302	3:37350317-37352556	Control_April	DMN_April	OK	4.85708	0.796201	-2.60888	-1.86522	0.00065	0.00659575	yes	Gene of unknown function
PGSC0003DMT400006132	PGSC0003DMT400006132	PGSC0003DMG400002386	4:57298240-57302424	Control_April	DMN_April	OK	4.6781	0.76736	-2.60795	-2.5548	0.00835	0.0497198	yes	Conserved gene of unknown function
PGSC0003DMT400003162	PGSC0003DMT400003162	PGSC0003DMG400001251	11:33684479-33686632	Control_April	DMN_April	OK	41.9833	6.90419	-2.60427	-7.2762	5e-05	0.00074121	yes	Cytochrome P450
PGSC0003DMT400081337	PGSC0003DMT400081337	PGSC0003DMG400031800	9:53035044-53040001	Control_April	DMN_April	OK	8.39301	1.38081	-2.60367	-5.55558	5e-05	0.00074121	yes	Cellulose synthase A catalytic subunit 3 [UDP-forming]
PGSC0003DMT400075411	PGSC0003DMT400075411	PGSC0003DMG400029331	12:57168544-57171970	Control_April	DMN_April	OK	14.0154	2.31418	-2.59844	-5.01501	0.00195	0.0159802	yes	Expansin
XLOC_011006	XLOC_011006	-	10:52928397-52928642	Control_April	DMN_April	OK	939.523	155.336	-2.59654	-38.1341	5e-05	0.00074121	yes	#N/A
XLOC_003883	XLOC_003883	PGSC0003DMG400003289	1:74416511-74419503	Control_April	DMN_April	OK	22.973	3.8025	-2.59492	-3.5828	5e-05	0.00074121	yes	P-coumarate 3-hydroxylase
PGSC0003DMT400081433	PGSC0003DMT400081433	PGSC0003DMG400031835	9:53418930-53423193	Control_April	DMN_April	OK	20.3008	3.36569	-2.59256	-5.02394	5e-05	0.00074121	yes	Spermine synthase
XLOC_007578	XLOC_007578	-	1:80843609-80844470	Control_April	DMN_April	OK	234.01	38.8164	-2.59183	-5.23267	5e-05	0.00074121	yes	#N/A
PGSC0003DMT400014232	PGSC0003DMT400014232	PGSC0003DMG400005580	4:60879014-60880900	Control_April	DMN_April	OK	34.6586	5.75215	-2.59104	-6.10064	5e-05	0.00074121	yes	Cytochrome P450 92B1
PGSC0003DMT400010941	PGSC0003DMT400010941	PGSC0003DMG400004285	12:61043844-61051033	Control_April	DMN_April	OK	32.5136	5.40483	-2.58872	-6.23723	5e-05	0.00074121	yes	Chromomethylase
PGSC0003DMT400004043	PGSC0003DMT400004043	PGSC0003DMG400001596	1:87160534-87165493	Control_April	DMN_April	OK	9.482	1.57821	-2.5869	-3.67259	5e-05	0.00074121	yes	Putative neutral invertase
PGSC0003DMT400046955	PGSC0003DMT400046955	PGSC0003DMG400018238	1:79027455-79029238	Control_April	DMN_April	OK	240.669	40.0718	-2.58639	-7.05917	5e-05	0.00074121	yes	Hydrolase
PGSC0003DMT400072433	PGSC0003DMT400072433	PGSC0003DMG400028183	10:55180478-55182221	Control_April	DMN_April	OK	5.0066	0.835782	-2.58263	-3.18469	0.00245	0.0191975	yes	Conserved gene of unknown function
PGSC0003DMT400069708	PGSC0003DMT400069708	PGSC0003DMG400027099	6:52229527-52234644	Control_April	DMN_April	OK	18.3004	3.06552	-2.57767	-4.06606	0.00035	0.00397528	yes	Anaphase-promoting complex subunit 11
PGSC0003DMT400021555	PGSC0003DMT400021555	PGSC0003DMG400008357	10:59171346-59173650	Control_April	DMN_April	OK	27.3803	4.59126	-2.57617	-5.02775	5e-05	0.00074121	yes	Patatin B2
PGSC0003DMT400032331	PGSC0003DMT400032331	PGSC0003DMG402012419	7:53248979-53254333	Control_April	DMN_April	OK	8.13134	1.3636	-2.57607	-4.05889	5e-05	0.00074121	yes	Cmp-2-keto-3-deoctulosonate (Cmp-kdo) cytidyltransferase
PGSC0003DMT400026514	PGSC0003DMT400026514	PGSC0003DMG400010236	2:32074427-32080205	Control_April	DMN_April	OK	15.8419	2.65729	-2.57571	-4.91156	5e-05	0.00074121	yes	Cysteine protease Cp5
XLOC_011398	XLOC_011398	PGSC0003DMG400028689	11:6606879-6610203	Control_April	DMN_April	OK	742.279	124.575	-2.57495	-8.74798	5e-05	0.00074121	yes	Peptidyl-prolyl cis-trans isomerase
PGSC0003DMT400054175	PGSC0003DMT400054175	PGSC0003DMG400021008	2:13173438-13177743	Control_April	DMN_April	OK	2.8551	0.479208	-2.57482	-3.34475	0.0021	0.0169527	yes	LRR receptor-like serine/threonine-protein kinase
PGSC0003DMT400040416	PGSC0003DMT400040416	PGSC0003DMG400015647	6:28511737-28518748	Control_April	DMN_April	OK	39.8634	6.70275	-2.57224	-4.74904	5e-05	0.00074121	yes	Conserved gene of unknown function
PGSC0003DMT400067103	PGSC0003DMT400067103	PGSC0003DMG400026087	6:46174714-46177217	Control_April	DMN_April	OK	15.7622	2.65252	-2.57103	-4.29789	5e-05	0.00074121	yes	Flavin monooxygenase
PGSC0003DMT400070005	PGSC0003DMT400070005	PGSC0003DMG400027225	5:48326023-48326491	Control_April	DMN_April	OK	24.2243	4.08095	-2.56948	-4.32072	0.00325	0.0240004	yes	Conserved gene of unknown function
PGSC0003DMT400014747	PGSC0003DMT400014747	PGSC0003DMG400005748	3:58301449-58303062	Control_April	DMN_April	OK	183.127	30.9098	-2.56671	-6.40471	5e-05	0.00074121	yes	Protein P21
PGSC0003DMT400004245	PGSC0003DMT400004245	PGSC0003DMG400001690	1:68567510-68569355	Control_April	DMN_April	OK	3933.09	664.539	-2.56524	-9.44639	5e-05	0.00074121	yes	Protein synthesis initiation factor
PGSC0003DMT400056272	PGSC0003DMT400056272	PGSC0003DMG400021866	10:3572186-3576509	Control_April	DMN_April	OK	14.0354	2.37426	-2.56352	-3.8678	5e-05	0.00074121	yes	Aminotransferase family protein
PGSC0003DMT400049198	PGSC0003DMT400049198	PGSC0003DMG400019123	10:50246616-50247509	Control_April	DMN_April	OK	17.1536	2.90806	-2.56038	-3.60733	5e-05	0.00074121	yes	Pectinesterase inhibitor
PGSC0003DMT400041615	PGSC0003DMT400041615	PGSC0003DMG400016132	11:2280765-2286859	Control_April	DMN_April	OK	3.14228	0.533067	-2.55942	-3.64318	0.0005	0.00532581	yes	Centromere protein
PGSC0003DMT400060962	PGSC0003DMT400060962	PGSC0003DMG401023713	10:57557329-57561275	Control_April	DMN_April	OK	31.961	5.44518	-2.55326	-5.6221	0.00025	0.00300119	yes	Polychome, UV-B-insensitive 4
PGSC0003DMT400020647	PGSC0003DMT400020647	PGSC0003DMG400008000	4:67729870-67731431	Control_April	DMN_April	OK	409.956	70.0919	-2.54815	-5.63305	5e-05	0.00074121	yes	L-asparaginase
PGSC0003DMT400021600	PGSC0003DMT400021600	PGSC0003DMG400008379	10:59284335-59287941	Control_April	DMN_April	OK	16.3301	2.79588	-2.54616	-5.43725	5e-05	0.00074121	yes	Auxin efflux carrier
PGSC0003DMT400026355	PGSC0003DMT400026355	PGSC0003DMG400010166	3:43777495-43780468	Control_April	DMN_April	OK	10.7266	1.83725	-2.54557	-4.22683	5e-05	0.00074121	yes	Anthocyanin permease
PGSC0003DMT400029445	PGSC0003DMT400029445	PGSC0003DMG400011322	1:58063731-58067226	Control_April	DMN_April	OK	38.6852	6.64396	-2.54167	-6.45302	5e-05	0.00074121	yes	Conserved gene of unknown function
PGSC0003DMT400049531	PGSC0003DMT400049531	PGSC0003DMG400019241	7:53821004-53827414	Control_April	DMN_April	OK	6.45799	1.11025	-2.5402	-4.99759	5e-05	0.00074121	yes	Conserved gene of unknown function
PGSC0003DMT400081309	PGSC0003DMT400081309	PGSC0003DMG400031788	9:52778780-52779889	Control_April	DMN_April	OK	498.176	85.7213	-2.53893	-9.10879	5e-05	0.00074121	yes	Protein induced upon tuberization
PGSC0003DMT400017733	PGSC0003DMT400017733	PGSC0003DMG400006880	1:66140207-66141654	Control_April	DMN_April	OK	99.4194	17.1083	-2.53883	-6.68484	5e-05	0.00074121	yes	DRT100
PGSC0003DMT400002350	PGSC0003DMT400002350	PGSC0003DMG400000897	11:11066323-11069711	Control_April	DMN_April	OK	65.7674	11.3318	-2.53699	-4.97609	5e-05	0.00074121	yes	LysM domain GPI-anchored protein 1
PGSC0003DMT400072701	PGSC0003DMT400072701	PGSC0003DMG400028287	10:55158725-55161223	Control_April	DMN_April	OK	99.8635	17.2185	-2.536	-6.32585	5e-05	0.00074121	yes	S-adenosylmethionine synthase
PGSC0003DMT400078244	PGSC0003DMT400078244	PGSC0003DMG400030450	6:57379911-57384899	Control_April	DMN_April	OK	8.02136	1.38428	-2.53471	-2.79266	0.00465	0.0317061	yes	Protein kinase
PGSC0003DMT400009365	PGSC0003DMT400009365	PGSC0003DMG400003640	2:39385903-39387453	Control_April	DMN_April	OK	38.1504	6.59129	-2.53306	-6.61387	5e-05	0.00074121	yes	Conserved gene of unknown function
PGSC0003DMT400049453	PGSC0003DMT400049453	PGSC0003DMG400019214	10:51419382-51426400	Control_April	DMN_April	OK	5.21657	0.902072	-2.53179	-4.35162	0.00045	0.004883	yes	Bipolar kinesin KRP-130
PGSC0003DMT400009860	PGSC0003DMT400009860	PGSC0003DMG400003866	9:4997613-5000435	Control_April	DMN_April	OK	50.499	8.76181	-2.52695	-5.92034	5e-05	0.00074121	yes	Xyloglucan endotransglucosylase/hydrolase 12
PGSC0003DMT400064740	PGSC0003DMT400064740	PGSC0003DMG400025148	2:25488281-25492309	Control_April	DMN_April	OK	12.9654	2.25245	-2.5251	-4.4751	5e-05	0.00074121	yes	Conserved gene of unknown function
PGSC0003DMT400004850	PGSC0003DMT400004850	PGSC0003DMG402001926	00:12386708-12391564	Control_April	DMN_April	OK	117.292	20.441	-2.52057	-6.92903	5e-05	0.00074121	yes	LATD/NIP
PGSC0003DMT400026374	PGSC0003DMT400026374	PGSC0003DMG400010174	3:44470148-44475701	Control_April	DMN_April	OK	19.8101	3.45427	-2.51978	-3.19581	0.0007	0.00700026	yes	Peroxisomal membrane 22 kDa family protein
PGSC0003DMT400028800	PGSC0003DMT400028800	PGSC0003DMG400011088	10:54080340-54082258	Control_April	DMN_April	OK	185.904	32.4614	-2.51776	-7.11922	5e-05	0.00074121	yes	Tubulin beta chain
PGSC0003DMT400030387	PGSC0003DMT400030387	PGSC0003DMG400011632	9:11684151-11685032	Control_April	DMN_April	OK	11.3579	1.98594	-2.5158	-3.9068	0.0037	0.026559	yes	Chloroplast small heat shock protein class I
PGSC0003DMT400026937	PGSC0003DMT400026937	PGSC0003DMG400010388	2:22379297-22381971	Control_April	DMN_April	OK	117.339	20.5373	-2.51437	-7.03629	5e-05	0.00074121	yes	BHLH transcription factor
PGSC0003DMT400077621	PGSC0003DMT400077621	PGSC0003DMG400030196	2:26894501-26898165	Control_April	DMN_April	OK	121.658	21.2954	-2.51422	-1.85413	0.0071	0.0439216	yes	Nuclear transport factor
PGSC0003DMT400023094	PGSC0003DMT400023094	PGSC0003DMG400008945	9:2490498-2499108	Control_April	DMN_April	OK	4.6794	0.82072	-2.51136	-4.14139	0.0001	0.00137306	yes	Bipolar kinesin KRP-130
PGSC0003DMT400007421	PGSC0003DMT400007421	PGSC0003DMG400002857	4:262819-265137	Control_April	DMN_April	OK	37.7086	6.6214	-2.50968	-4.62067	5e-05	0.00074121	yes	Ribonuclease t2
PGSC0003DMT400082016	PGSC0003DMT400082016	PGSC0003DMG402032203	1:1940705-1975516	Control_April	DMN_April	OK	289.111	51.0024	-2.50299	-3.75244	5e-05	0.00074121	yes	Extensin
PGSC0003DMT400025690	PGSC0003DMT400025690	CUC3	4:71878928-71881754	Control_April	DMN_April	OK	7.91092	1.39582	-2.50273	-3.72513	0.00255	0.0198288	yes	#N/A
PGSC0003DMT400082811	PGSC0003DMT400082811	PGSC0003DMG400032826	7:49423892-49427760	Control_April	DMN_April	OK	8.92397	1.5748	-2.50252	-2.89573	0.00505	0.0337953	yes	Conserved gene of unknown function
PGSC0003DMT400055111	PGSC0003DMT400055111	PGSC0003DMG400021383	1:2401463-2422447	Control_April	DMN_April	OK	25.267	4.47989	-2.49572	-4.44315	0.0062	0.0395677	yes	Oxidoreductase, 2OG-Fe(II) oxygenase family protein
PGSC0003DMT400033927	PGSC0003DMT400033927	PGSC0003DMG400013035	6:41518116-41520898	Control_April	DMN_April	OK	2234.14	396.434	-2.49457	-3.01664	5e-05	0.00074121	yes	40S ribosomal protein S15a-1
PGSC0003DMT400052829	PGSC0003DMT400052829	PGSC0003DMG400020505	8:1299798-1310102	Control_April	DMN_April	OK	124.321	22.0918	-2.49249	-3.52919	0.00475	0.0322272	yes	Photosystem I reaction center subunit X psaK
PGSC0003DMT400026433	PGSC0003DMT400026433	PGSC0003DMG400010198	2:32166448-32172284	Control_April	DMN_April	OK	23.92	4.25437	-2.4912	-4.91925	5e-05	0.00074121	yes	Conserved gene of unknown function
PGSC0003DMT400074510	PGSC0003DMT400074510	PGSC0003DMG400028959	7:46816430-46820066	Control_April	DMN_April	OK	15.4465	2.74994	-2.48981	-4.45277	5e-05	0.00074121	yes	Multicopper oxidase
XLOC_002395	XLOC_002395	-	1:13123906-13167023	Control_April	DMN_April	OK	711.525	126.751	-2.48892	-3.52233	5e-05	0.00074121	yes	#N/A
XLOC_024148	XLOC_024148	-	3:38610669-38622234	Control_April	DMN_April	OK	5.31706	0.947484	-2.48845	-4.38071	0.0006	0.00617809	yes	#N/A
PGSC0003DMT400035001	PGSC0003DMT400035001	PGSC0003DMG400013457	3:698965-699781	Control_April	DMN_April	OK	101.97	18.2266	-2.48403	-8.06526	5e-05	0.00074121	yes	Mitochondrial import receptor subunit TOM22 homolog 2
PGSC0003DMT400042256	PGSC0003DMT400042256	PGSC0003DMG400016402	1:3760161-3763399	Control_April	DMN_April	OK	785.271	140.532	-2.48229	-4.61414	5e-05	0.00074121	yes	Obtusifoliol 14alpha-demethylase
PGSC0003DMT400076470	PGSC0003DMT400076470	PGSC0003DMG400029738	1:81690085-81725474	Control_April	DMN_April	OK	76.4075	13.6863	-2.48098	-3.3078	5e-05	0.00074121	yes	LEXYL2 protein
PGSC0003DMT400028655	PGSC0003DMT400028655	PGSC0003DMG400011030	10:53805310-53811484	Control_April	DMN_April	OK	20.1355	3.60736	-2.48072	-1.98125	0.006	0.0385685	yes	UDP-glucuronosyltransferase
PGSC0003DMT400000736	PGSC0003DMT400000736	PGSC0003DMG400000270	12:3358552-3390476	Control_April	DMN_April	OK	44.3422	7.94949	-2.47974	-3.69934	0.0009	0.00858071	yes	O-methyltransferase
XLOC_027329	XLOC_027329	-	4:69910069-69958274	Control_April	DMN_April	OK	134.717	24.1618	-2.47914	-3.12703	0.0018	0.0150002	yes	#N/A
PGSC0003DMT400028725	PGSC0003DMT400028725	PGSC0003DMG400011057	10:54523020-54529041	Control_April	DMN_April	OK	423.769	76.0702	-2.47787	-9.43188	0.00015	0.0019463	yes	Chloroplast lumen common family protein
PGSC0003DMT400035283	PGSC0003DMT400035283	PGSC0003DMG400013558	7:41183232-41184087	Control_April	DMN_April	OK	38.2397	6.8647	-2.4778	-5.98957	5e-05	0.00074121	yes	Conserved gene of unknown function
PGSC0003DMT400071314	PGSC0003DMT400071314	PGSC0003DMG400027736	4:6985369-7005295	Control_April	DMN_April	OK	383.799	69.1098	-2.47339	-3.60379	0.00025	0.00300119	yes	Histone H4
PGSC0003DMT400053639	PGSC0003DMT400053639	PGSC0003DMG400020807	9:32234493-32236890	Control_April	DMN_April	OK	9.50142	1.71208	-2.47239	-4.03433	5e-05	0.00074121	yes	Transcription factor
PGSC0003DMT400001177	PGSC0003DMT400001177	PGSC0003DMG400000442	11:38720862-38726502	Control_April	DMN_April	OK	72.0352	12.9831	-2.47207	-3.59916	5e-05	0.00074121	yes	Conserved gene of unknown function
PGSC0003DMT400003868	PGSC0003DMT400003868	PGSC0003DMG400001523	2:38645735-38648928	Control_April	DMN_April	OK	9.51055	1.71494	-2.47137	-4.43022	5e-05	0.00074121	yes	Cyclin B2
PGSC0003DMT400057388	PGSC0003DMT400057388	PGSC0003DMG400022281	7:55501215-55502126	Control_April	DMN_April	OK	27.0818	4.89186	-2.46887	-4.54011	5e-05	0.00074121	yes	Lipid binding protein
PGSC0003DMT400029126	PGSC0003DMT400029126	PGSC0003DMG400011203	7:1152533-1158649	Control_April	DMN_April	OK	6.15042	1.11227	-2.46717	-2.76594	0.0015	0.0129572	yes	Conserved gene of unknown function
PGSC0003DMT400055683	PGSC0003DMT400055683	PGSC0003DMG400021621	9:61240615-61241743	Control_April	DMN_April	OK	178.881	32.3545	-2.46696	-7.69662	5e-05	0.00074121	yes	Wiscott-Aldrich syndrome, C-terminal
PGSC0003DMT400038120	PGSC0003DMT400038120	PGSC0003DMG400014700	6:1774927-1778363	Control_April	DMN_April	OK	2454.31	444.196	-2.46605	-9.7027	5e-05	0.00074121	yes	Glycoprotein
PGSC0003DMT400010114	PGSC0003DMT400010114	PGSC0003DMG400003965	11:7619545-7620934	Control_April	DMN_April	OK	30.3945	5.50245	-2.46566	-5.3186	5e-05	0.00074121	yes	Conserved gene of unknown function
PGSC0003DMT400033662	PGSC0003DMT400033662	PGSC0003DMG400012929	3:19830700-19835003	Control_April	DMN_April	OK	30.977	5.61006	-2.46511	-6.24993	5e-05	0.00074121	yes	ATP binding protein
PGSC0003DMT400044769	PGSC0003DMT400044769	PGSC0003DMG400017376	7:43508453-43509874	Control_April	DMN_April	OK	39.8967	7.22878	-2.46444	-5.12854	5e-05	0.00074121	yes	Fasciclin-like arabinogalactan protein 19
PGSC0003DMT400013090	PGSC0003DMT400013090	PGSC0003DMG400005108	1:83186934-83187699	Control_April	DMN_April	OK	61.3536	11.1322	-2.46241	-5.54736	5e-05	0.00074121	yes	Conserved gene of unknown function
PGSC0003DMT400009133	PGSC0003DMT400009133	PGSC0003DMG400003551	2:39656659-39660571	Control_April	DMN_April	OK	3.86832	0.70277	-2.46058	-3.78914	5e-05	0.00074121	yes	Receptor kinase
PGSC0003DMT400078378	PGSC0003DMT400078378	PGSC0003DMG401030517	5:3753788-3760824	Control_April	DMN_April	OK	5.54907	1.00878	-2.45964	-2.87373	0.0038	0.0270967	yes	Origin recognition complex 4 subunit
XLOC_026847	XLOC_026847	-	4:58827116-58845520	Control_April	DMN_April	OK	256.804	46.7078	-2.45894	-5.15337	5e-05	0.00074121	yes	#N/A
PGSC0003DMT400065173	PGSC0003DMT400065173	PGSC0003DMG400025330	3:53128955-53133993	Control_April	DMN_April	OK	17.4553	3.18539	-2.45413	-4.4922	5e-05	0.00074121	yes	BRASSINOSTEROID INSENSITIVE 1-associated receptor kinase 1
PGSC0003DMT400028257	PGSC0003DMT400028257	PGSC0003DMG400010892	6:1465737-1469058	Control_April	DMN_April	OK	3.76592	0.68779	-2.45296	-2.98656	0.00255	0.0198288	yes	Conserved gene of unknown function
PGSC0003DMT400063325	PGSC0003DMT400063325	PGSC0003DMG400024631	3:54957179-54960002	Control_April	DMN_April	OK	387.419	71.172	-2.44451	-4.64748	5e-05	0.00074121	yes	SP1L
PGSC0003DMT400076957	PGSC0003DMT400076957	PGSC0003DMG400029934	8:35730231-35732357	Control_April	DMN_April	OK	5.06841	0.931684	-2.44362	-3.40142	0.003	0.0225447	yes	Sphingolipid delta-8 desaturase
PGSC0003DMT400073050	PGSC0003DMT400073050	PGSC0003DMG400028411	2:31382196-31383483	Control_April	DMN_April	OK	10.604	1.95244	-2.44125	-4.06088	0.0007	0.00700026	yes	Carboxy-terminal domain RNA polymerase II polypeptide A small phosphatase
PGSC0003DMT400051939	PGSC0003DMT400051939	PGSC0003DMG400020156	6:58481970-58488674	Control_April	DMN_April	OK	20.9436	3.8643	-2.43823	-4.95128	5e-05	0.00074121	yes	Pectase lyase
PGSC0003DMT400084225	PGSC0003DMT400084225	PGSC0003DMG400033883	5:44418499-44423061	Control_April	DMN_April	OK	54.7152	10.1015	-2.43738	-5.83952	5e-05	0.00074121	yes	Lanatoside 15-O-acetylesterase
PGSC0003DMT400008936	PGSC0003DMT400008936	PGSC0003DMG402003479	1:2394030-2396834	Control_April	DMN_April	OK	468.948	86.579	-2.43734	-3.80497	5e-05	0.00074121	yes	Oxidoreductase, 2OG-Fe(II) oxygenase family protein
PGSC0003DMT400025646	PGSC0003DMT400025646	PGSC0003DMG400009903	4:71579920-71582330	Control_April	DMN_April	OK	30.8795	5.73226	-2.42947	-4.58838	5e-05	0.00074121	yes	Conserved gene of unknown function
PGSC0003DMT400076712	PGSC0003DMT400076712	PGSC0003DMG400029835	10:58066650-58076428	Control_April	DMN_April	OK	3.71771	0.691238	-2.42716	-4.21324	0.0003	0.00349317	yes	Condensin complex subunit 1
PGSC0003DMT400078156	PGSC0003DMT400078156	PGSC0003DMG400030401	6:56467667-56468257	Control_April	DMN_April	OK	980.865	183.649	-2.4171	-10.9126	5e-05	0.00074121	yes	Histone H4
XLOC_020509	XLOC_020509	-	2:40475574-40485825	Control_April	DMN_April	OK	11.1921	2.09804	-2.41537	-3.82237	0.0001	0.00137306	yes	#N/A
PGSC0003DMT400030650	PGSC0003DMT400030650	SGT3.1	7:41719827-41721552	Control_April	DMN_April	OK	492.928	92.4616	-2.41445	-2.79077	0.00315	0.0234149	yes	#N/A
PGSC0003DMT400028288	PGSC0003DMT400028288	PGSC0003DMG400010900	5:35184427-35191140	Control_April	DMN_April	OK	180.897	34.1573	-2.4049	-6.13209	5e-05	0.00074121	yes	Cytosolic acetoacetyl-coenzyme A thiolase
PGSC0003DMT400023961	PGSC0003DMT400023961	PGSC0003DMG400009267	11:14382373-14383072	Control_April	DMN_April	OK	124.983	23.6136	-2.40404	-8.26216	5e-05	0.00074121	yes	Proteinase inhibitor
PGSC0003DMT400000249	PGSC0003DMT400000249	PGSC0003DMG400000080	1:72853176-72854566	Control_April	DMN_April	OK	62.6045	11.8848	-2.39715	-6.22282	5e-05	0.00074121	yes	C2 domain-containing protein
PGSC0003DMT400045253	PGSC0003DMT400045253	PGSC0003DMG400017558	6:43295648-43297498	Control_April	DMN_April	OK	142.571	27.0775	-2.39652	-6.42787	5e-05	0.00074121	yes	Universal stress protein family protein
PGSC0003DMT400058457	PGSC0003DMT400058457	PGSC0003DMG401022702	1:5465648-5468651	Control_April	DMN_April	OK	21.7585	4.14131	-2.39342	-5.73484	5e-05	0.00074121	yes	Cyclin B1
PGSC0003DMT400007043	PGSC0003DMT400007043	PGSC0003DMG400002720	9:3919010-3927016	Control_April	DMN_April	OK	90.0285	17.1472	-2.39241	-6.10305	5e-05	0.00074121	yes	Delta14-sterol reductase
PGSC0003DMT400051159	PGSC0003DMT400051159	PGSC0003DMG400019869	2:17099671-17100558	Control_April	DMN_April	OK	26.6859	5.1059	-2.38584	-2.72611	0.0055	0.0360706	yes	Conserved gene of unknown function
PGSC0003DMT400038109	PGSC0003DMT400038109	PGSC0003DMG400014695	6:1873250-1876136	Control_April	DMN_April	OK	810.934	155.49	-2.38277	-9.45318	5e-05	0.00074121	yes	60S ribosomal protein L17
PGSC0003DMT400055828	PGSC0003DMT400055828	PGSC0003DMG400021683	10:3936651-3938256	Control_April	DMN_April	OK	85.972	16.5434	-2.37761	-6.58237	5e-05	0.00074121	yes	E3 ubiquitin-protein ligase RMA1H1
PGSC0003DMT400063296	PGSC0003DMT400063296	PGSC0003DMG400024615	3:54624837-54631754	Control_April	DMN_April	OK	3.86765	0.745864	-2.37447	-3.1208	0.00055	0.00575748	yes	WD-repeat protein
PGSC0003DMT400028569	PGSC0003DMT400028569	PGSC0003DMG400010999	10:54462786-54470432	Control_April	DMN_April	OK	5.84798	1.12876	-2.37319	-3.85172	5e-05	0.00074121	yes	Eukaryotic translation initiation factor 3 subunit A
PGSC0003DMT400007784	PGSC0003DMT400007784	PGSC0003DMG400003008	11:43211797-43223281	Control_April	DMN_April	OK	2.24417	0.433466	-2.37219	-3.27956	0.00325	0.0240004	yes	Kinesin
PGSC0003DMT400002441	PGSC0003DMT400002441	PGSC0003DMG400000929	7:42811671-42815041	Control_April	DMN_April	OK	6.39414	1.2371	-2.36979	-2.51245	0.00605	0.0388091	yes	Conserved gene of unknown function
PGSC0003DMT400067654	PGSC0003DMT400067654	PGSC0003DMG400026309	8:2027629-2030242	Control_April	DMN_April	OK	7.66741	1.48425	-2.36901	-3.35613	0.00035	0.00397528	yes	ROPGEF5 (ROP GUANINE NUCLEOTIDE EXCHANGE FACTOR 5)
PGSC0003DMT400072516	PGSC0003DMT400072516	PGSC0003DMG400028214	10:56532946-56538457	Control_April	DMN_April	OK	140.755	27.2788	-2.36733	-3.60608	0.00025	0.00300119	yes	NADH:cytochrome b5 reductase
PGSC0003DMT400041321	PGSC0003DMT400041321	PGSC0003DMG400015998	1:22042978-22044191	Control_April	DMN_April	OK	279.893	54.3507	-2.36451	-7.8632	5e-05	0.00074121	yes	Acidic ribosomal protein P1a
PGSC0003DMT400006512	PGSC0003DMT400006512	PGSC0003DMG400002541	3:60126236-60127630	Control_April	DMN_April	OK	841.372	163.576	-2.36278	-7.6726	5e-05	0.00074121	yes	Ribosomal protein L37
PGSC0003DMT400006895	PGSC0003DMT400006895	PGSC0003DMG400002675	9:3617854-3619986	Control_April	DMN_April	OK	576.031	112.033	-2.36222	-3.08593	5e-05	0.00074121	yes	Fructose-bisphosphate aldolase
PGSC0003DMT400065105	PGSC0003DMT400065105	PGSC0003DMG400025305	4:3939744-3941908	Control_April	DMN_April	OK	2692.81	524.467	-2.36019	-9.16592	5e-05	0.00074121	yes	Ribosomal protein S26
PGSC0003DMT400005180	PGSC0003DMT400005180	PGSC0003DMG400002046	12:55761187-55763607	Control_April	DMN_April	OK	98.7235	19.2325	-2.35984	-2.97786	5e-05	0.00074121	yes	Aspartic proteinase nepenthesin-1
PGSC0003DMT400013115	PGSC0003DMT400013115	PGSC0003DMG400005123	1:83146645-83150335	Control_April	DMN_April	OK	14.6393	2.86103	-2.35524	-4.64351	5e-05	0.00074121	yes	Conserved gene of unknown function
PGSC0003DMT400069236	PGSC0003DMT400069236	PGSC0003DMG400026933	6:53518007-53518782	Control_April	DMN_April	OK	128.203	25.108	-2.35221	-7.98621	5e-05	0.00074121	yes	Hydrogen peroxide-induced 1
PGSC0003DMT400022277	PGSC0003DMT400022277	PGSC0003DMG400008643	3:13688614-13692004	Control_April	DMN_April	OK	7.03417	1.37816	-2.35164	-4.20564	0.0004	0.00443344	yes	Conserved gene of unknown function
PGSC0003DMT400058822	PGSC0003DMT400058822	PGSC0003DMG400022856	1:60014200-60017713	Control_April	DMN_April	OK	178.167	34.9156	-2.35128	-4.27498	5e-05	0.00074121	yes	Conserved gene of unknown function
PGSC0003DMT400002161	PGSC0003DMT400002161	PGSC0003DMG400000827	5:1981073-1983124	Control_April	DMN_April	OK	9.8893	1.94994	-2.34244	-3.45283	5e-05	0.00074121	yes	Glycosyltransferase, CAZy family GT8
PGSC0003DMT400042076	PGSC0003DMT400042076	PGSC0003DMG400016318	6:39974650-39977957	Control_April	DMN_April	OK	463.314	91.3672	-2.34224	-5.85509	5e-05	0.00074121	yes	40S ribosomal protein S15
PGSC0003DMT400092049	PGSC0003DMT400092049	PETE	4:71239844-71248829	Control_April	DMN_April	OK	74.3959	14.6755	-2.34181	-2.86536	0.0008	0.00779154	yes	#N/A
PGSC0003DMT400015870	PGSC0003DMT400015870	PGSC0003DMG400006201	1:87313356-87315412	Control_April	DMN_April	OK	70.5465	13.9525	-2.33805	-2.38954	0.0016	0.0136536	yes	Zeamatin
PGSC0003DMT400074444	PGSC0003DMT400074444	PGSC0003DMG400028929	6:50341581-50345664	Control_April	DMN_April	OK	21.9464	4.34324	-2.33714	-5.01925	5e-05	0.00074121	yes	4-coumarate--CoA ligase 2
PGSC0003DMT400014637	PGSC0003DMT400014637	PGSC0003DMG403005720	3:58893691-58914136	Control_April	DMN_April	OK	36.3162	7.19336	-2.33588	-3.90549	0.0005	0.00532581	yes	MAPKK
PGSC0003DMT400069195	PGSC0003DMT400069195	PGSC0003DMG400026914	6:53798487-53799445	Control_April	DMN_April	OK	36.1856	7.17386	-2.3346	-4.83253	5e-05	0.00074121	yes	Calcium-binding protein
PGSC0003DMT400036979	PGSC0003DMT400036979	PGSC0003DMG400014253	3:57952407-57955046	Control_April	DMN_April	OK	191.32	37.9361	-2.33434	-3.17949	0.0001	0.00137306	yes	Acyl carrier protein
PGSC0003DMT400075780	PGSC0003DMT400075780	PGSC0003DMG400029466	4:2757163-2759771	Control_April	DMN_April	OK	30.2207	5.99503	-2.3337	-5.98576	0.0001	0.00137306	yes	Zinc ion binding protein
PGSC0003DMT400051919	PGSC0003DMT400051919	PGSC0003DMG400020150	6:58660551-58662650	Control_April	DMN_April	OK	2560.2	508.974	-2.33059	-7.77213	5e-05	0.00074121	yes	60S ribosomal protein L23
PGSC0003DMT400068450	PGSC0003DMT400068450	PGSC0003DMG400026617	9:11927730-11933135	Control_April	DMN_April	OK	17.8943	3.56725	-2.32661	-3.80725	0.0001	0.00137306	yes	Methylketone synthase Ib
PGSC0003DMT400047304	PGSC0003DMT400047304	PGSC0003DMG400018371	7:48460320-48462099	Control_April	DMN_April	OK	14.6092	2.91402	-2.32579	-5.2874	5e-05	0.00074121	yes	Axoneme-associated protein mst101
XLOC_007555	XLOC_007555	-	1:72779818-72780819	Control_April	DMN_April	OK	7.17288	1.43087	-2.32566	-3.11748	0.0082	0.0490244	yes	#N/A
PGSC0003DMT400019237	PGSC0003DMT400019237	PGSC0003DMG400007436	11:3628962-3629964	Control_April	DMN_April	OK	45.4204	9.07006	-2.32416	-3.54582	5e-05	0.00074121	yes	SLF-interacting SKP1
PGSC0003DMT400022813	PGSC0003DMT400022813	PGSC0003DMG400008850	9:2039526-2046175	Control_April	DMN_April	OK	95.5739	19.1293	-2.32083	-6.06408	5e-05	0.00074121	yes	Short-chain dehydrogenase
PGSC0003DMT400008687	PGSC0003DMT400008687	PGSC0003DMG400003368	6:55837540-55838284	Control_April	DMN_April	OK	1489.1	299.25	-2.31502	-7.4279	5e-05	0.00074121	yes	60S ribosomal protein L12
PGSC0003DMT400020180	PGSC0003DMT400020180	PGSC0003DMG400007801	12:1437321-1438699	Control_April	DMN_April	OK	31.4488	6.32059	-2.31488	-4.87937	5e-05	0.00074121	yes	Anthocyanin acyltransferase
XLOC_029959	XLOC_029959	-	5:7410648-7507217	Control_April	DMN_April	OK	33.6815	6.77032	-2.31466	-2.51969	0.00115	0.0104795	yes	#N/A
PGSC0003DMT400031542	PGSC0003DMT400031542	PGSC0003DMG400012100	7:6258625-6259653	Control_April	DMN_April	OK	262.276	52.8044	-2.31235	-10.1382	5e-05	0.00074121	yes	Major latex
PGSC0003DMT400046204	PGSC0003DMT400046204	PGSC0003DMG402017934	6:409950-415637	Control_April	DMN_April	OK	58.8391	11.8553	-2.31124	-5.92563	5e-05	0.00074121	yes	Pectinesterase
PGSC0003DMT400040760	PGSC0003DMT400040760	PGSC0003DMG402015759	5:49105813-49108666	Control_April	DMN_April	OK	2552.43	514.465	-2.31073	-4.74333	5e-05	0.00074121	yes	60S ribosomal protein L13a
PGSC0003DMT400079464	PGSC0003DMT400079464	PGSC0003DMG400030941	4:34917075-34928371	Control_April	DMN_April	OK	6.79343	1.37355	-2.30623	-5.03982	5e-05	0.00074121	yes	Cytosine-specific methyltransferase
PGSC0003DMT400078182	PGSC0003DMT400078182	EXPA2	6:56687729-56689959	Control_April	DMN_April	OK	43.5722	8.81105	-2.30602	-5.49162	5e-05	0.00074121	yes	#N/A
XLOC_017837	XLOC_017837	PGSC0003DMG400035337	2:22712855-22738103	Control_April	DMN_April	OK	1443.98	293.124	-2.30047	-4.56857	5e-05	0.00074121	yes	L24 ribosomal protein
PGSC0003DMT400068264	PGSC0003DMT400068264	PGSC0003DMG400026537	11:39793886-39802875	Control_April	DMN_April	OK	7.7816	1.58279	-2.2976	-1.80601	0.00795	0.0478759	yes	Nucleobase ascorbate transporter
PGSC0003DMT400051892	PGSC0003DMT400051892	PGSC0003DMG401020138	6:58903341-58906004	Control_April	DMN_April	OK	268.453	54.6512	-2.29635	-5.81979	5e-05	0.00074121	yes	Histone H2A variant 1
PGSC0003DMT400057924	PGSC0003DMT400057924	PGSC0003DMG400022496	1:75754045-75754807	Control_April	DMN_April	OK	163.882	33.4644	-2.29195	-7.60014	5e-05	0.00074121	yes	60S ribosome subunit biogenesis protein NIP7
PGSC0003DMT400032030	PGSC0003DMT400032030	PGSC0003DMG400012290	8:55803220-55810211	Control_April	DMN_April	OK	29.1132	5.97521	-2.28461	-4.54408	5e-05	0.00074121	yes	DNA primase
PGSC0003DMT400058713	PGSC0003DMT400058713	PGSC0003DMG400022808	10:4703271-4706059	Control_April	DMN_April	OK	38.7015	7.94965	-2.28343	-5.68042	5e-05	0.00074121	yes	Conserved gene of unknown function
PGSC0003DMT400004255	PGSC0003DMT400004255	PGSC0003DMG402001693	1:68668227-68671067	Control_April	DMN_April	OK	6.27152	1.28831	-2.28333	-3.02173	0.0069	0.0429773	yes	Pentatricopeptide repeat-containing protein
PGSC0003DMT400053148	PGSC0003DMT400053148	PGSC0003DMG400020622	4:51342647-51344778	Control_April	DMN_April	OK	503.989	103.592	-2.28248	-7.30233	5e-05	0.00074121	yes	Elicitor-inducible protein EIG-J7
PGSC0003DMT400066114	PGSC0003DMT400066114	PGSC0003DMG400025734	1:83416174-83419808	Control_April	DMN_April	OK	40.1777	8.27192	-2.2801	-3.47192	5e-05	0.00074121	yes	Pyruvate kinase
PGSC0003DMT400033202	PGSC0003DMT400033202	PGSC0003DMG400012749	1:70926464-70928437	Control_April	DMN_April	OK	31.731	6.53328	-2.28001	-5.54303	5e-05	0.00074121	yes	Fasciclin-like arabinogalactan protein 13
PGSC0003DMT400075840	PGSC0003DMT400075840	PGSC0003DMG400029485	4:3421496-3423900	Control_April	DMN_April	OK	1118.24	230.407	-2.27898	-7.21072	5e-05	0.00074121	yes	60S ribosomal protein L15
PGSC0003DMT400011969	PGSC0003DMT400011969	PGSC0003DMG400004698	12:60024227-60031694	Control_April	DMN_April	OK	127.988	26.4008	-2.27736	-4.21222	5e-05	0.00074121	yes	Aldehyde dehydrogenase
PGSC0003DMT400050280	PGSC0003DMT400050280	PGSC0003DMG400019531	3:55819906-55821627	Control_April	DMN_April	OK	26.131	5.39132	-2.27705	-5.22327	5e-05	0.00074121	yes	EMB514
PGSC0003DMT400034958	PGSC0003DMT400034958	PGSC0003DMG400013436	3:306558-308550	Control_April	DMN_April	OK	635.999	131.824	-2.27041	-4.18161	5e-05	0.00074121	yes	Histone H2A
PGSC0003DMT400067855	PGSC0003DMT400067855	PGSC0003DMG402026390	2:41391943-41393071	Control_April	DMN_April	OK	12.5019	2.59841	-2.26644	-3.77459	0.0003	0.00349317	yes	Conserved gene of unknown function
PGSC0003DMT400042183	PGSC0003DMT400042183	PGSC0003DMG400016367	1:3732414-3740649	Control_April	DMN_April	OK	2145.33	445.981	-2.26615	-2.21511	0.0006	0.00617809	yes	Ribosomal protein S27
XLOC_007763	XLOC_007763	-	10:2760887-2763792	Control_April	DMN_April	OK	34.9156	7.26079	-2.26567	-5.85153	0.0006	0.00617809	yes	#N/A
PGSC0003DMT400054606	PGSC0003DMT400054606	PGSC0003DMG400021190	2:28984873-28988780	Control_April	DMN_April	OK	354.012	73.6749	-2.26455	-9.30656	5e-05	0.00074121	yes	50S ribosomal protein L20
XLOC_040123	XLOC_040123	-	8:5903692-5909298	Control_April	DMN_April	OK	4.78497	0.99679	-2.26315	-3.62654	0.0003	0.00349317	yes	#N/A
PGSC0003DMT400001033	PGSC0003DMT400001033	PGSC0003DMG400000386	12:4709478-4711377	Control_April	DMN_April	OK	2.21623	0.463362	-2.2579	-1.68583	0.00435	0.0301145	yes	Leucine-rich repeat extensin 3
PGSC0003DMT400005615	PGSC0003DMT400005615	PGSC0003DMG400002203	8:36539791-36544074	Control_April	DMN_April	OK	11.5854	2.42547	-2.25597	-3.11002	0.0007	0.00700026	yes	Conserved gene of unknown function
XLOC_045090	XLOC_045090	METK2	9:5040658-5043862	Control_April	DMN_April	OK	491.695	103.048	-2.25445	-5.09191	5e-05	0.00074121	yes	#N/A
PGSC0003DMT400049672	PGSC0003DMT400049672	PGSC0003DMG400019300	9:48769170-48774364	Control_April	DMN_April	OK	11.9362	2.50608	-2.25184	-4.55385	5e-05	0.00074121	yes	F-box/leucine rich repeat protein
PGSC0003DMT400048038	PGSC0003DMT400048038	PGSC0003DMG400018666	3:3041759-3047685	Control_April	DMN_April	OK	17.0838	3.59797	-2.24737	-5.30973	5e-05	0.00074121	yes	Sugar transporter
PGSC0003DMT400080548	PGSC0003DMT400080548	PGSC0003DMG400031365	10:51926200-51930606	Control_April	DMN_April	OK	75.802	15.9664	-2.2472	-6.27616	5e-05	0.00074121	yes	Phenylalanine ammonia-lyase
PGSC0003DMT400075458	PGSC0003DMT400075458	PGSC0003DMG400029347	12:58527329-58529027	Control_April	DMN_April	OK	14.0188	2.95872	-2.24431	-4.33611	5e-05	0.00074121	yes	Resveratrol/hydroxycinnamic acid O-glucosyltransferase
EPlSTUT00000003959	EPlSTUT00000003959	Plant_SRP	10:58020172-58020475	Control_April	DMN_April	OK	97.0766	20.548	-2.24013	-10.4684	0.00395	0.0279313	yes	#N/A
PGSC0003DMT400029796	PGSC0003DMT400029796	PGSC0003DMG400011449	10:58804874-58807165	Control_April	DMN_April	OK	3632.29	770.01	-2.23793	-6.75844	5e-05	0.00074121	yes	60S ribosomal protein L21
XLOC_007569	XLOC_007569	-	1:76140208-76156218	Control_April	DMN_April	OK	2153.19	456.46	-2.23791	-4.735	5e-05	0.00074121	yes	#N/A
PGSC0003DMT400009772	PGSC0003DMT400009772	PGSC0003DMG400003826	9:50855627-50857383	Control_April	DMN_April	OK	3618.5	767.313	-2.2375	-7.89793	5e-05	0.00074121	yes	60S ribosomal protein L23
PGSC0003DMT400080547	PGSC0003DMT400080547	PGSC0003DMG400031364	10:51918102-51922796	Control_April	DMN_April	OK	748.689	158.767	-2.23745	-6.47083	5e-05	0.00074121	yes	Adenosine kinase isoform 2S
PGSC0003DMT400046725	PGSC0003DMT400046725	PGSC0003DMG401018143	3:52928780-52931719	Control_April	DMN_April	OK	34.4941	7.31958	-2.23651	-6.42287	5e-05	0.00074121	yes	Conserved gene of unknown function
PGSC0003DMT400007698	PGSC0003DMT400007698	PGSC0003DMG402002977	11:43403750-43411722	Control_April	DMN_April	OK	2.67677	0.568507	-2.23524	-2.59042	0.005	0.0335373	yes	Protein kinase
PGSC0003DMT400064215	PGSC0003DMT400064215	PGSC0003DMG400024948	2:43179509-43181675	Control_April	DMN_April	OK	122.524	26.0324	-2.23468	-2.99394	0.00015	0.0019463	yes	Arabinogalactan protein
PGSC0003DMT400022721	PGSC0003DMT400022721	PGSC0003DMG400008811	00:33962356-33963434	Control_April	DMN_April	OK	380.201	80.8252	-2.23389	-5.07612	5e-05	0.00074121	yes	Major latex
PGSC0003DMT400056270	PGSC0003DMT400056270	PGSC0003DMG400021865	10:3568963-3571603	Control_April	DMN_April	OK	336.155	71.4993	-2.23312	-4.59624	5e-05	0.00074121	yes	OB-fold nucleic acid binding domain containing protein
PGSC0003DMT400040282	PGSC0003DMT400040282	PGSC0003DMG400015593	5:7410648-7507217	Control_April	DMN_April	OK	21.9053	4.68147	-2.22625	-2.70034	0.00265	0.0204459	yes	LATD/NIP
PGSC0003DMT400015838	PGSC0003DMT400015838	PGSC0003DMG400006190	1:87533705-87537563	Control_April	DMN_April	OK	9.80509	2.09714	-2.22511	-3.425	0.0007	0.00700026	yes	Minichromosome maintenance protein 10 isoform 1
PGSC0003DMT400070382	PGSC0003DMT400070382	PGSC0003DMG400027363	11:4227437-4228104	Control_April	DMN_April	OK	1833.83	392.342	-2.22467	-6.58901	5e-05	0.00074121	yes	Histone H2B
PGSC0003DMT400022286	PGSC0003DMT400022286	PGSC0003DMG400008649	11:33333750-33337329	Control_April	DMN_April	OK	21.8557	4.68265	-2.22261	-4.66025	0.00025	0.00300119	yes	LOB domain-containing protein
PGSC0003DMT400005181	PGSC0003DMT400005181	PGSC0003DMG400002046	12:55761187-55763607	Control_April	DMN_April	OK	62.8878	13.5047	-2.21932	-2.38238	0.0084	0.0499284	yes	Aspartic proteinase nepenthesin-1
PGSC0003DMT400064872	PGSC0003DMT400064872	PGSC0003DMG400025189	1:85706800-85711022	Control_April	DMN_April	OK	14.3669	3.08932	-2.21739	-3.37788	0.0003	0.00349317	yes	Conserved gene of unknown function
PGSC0003DMT400045932	PGSC0003DMT400045932	PGSC0003DMG400017812	11:27833057-27835510	Control_April	DMN_April	OK	231.905	49.9061	-2.21625	-6.84399	5e-05	0.00074121	yes	40S ribosomal protein S5
PGSC0003DMT400060552	PGSC0003DMT400060552	PGSC0003DMG400023555	4:8854237-8858780	Control_April	DMN_April	OK	4.72543	1.01742	-2.21553	-2.57019	0.00195	0.0159802	yes	Conserved gene of unknown function
PGSC0003DMT400016288	PGSC0003DMT400016288	PGSC0003DMG400006365	4:60508567-60519043	Control_April	DMN_April	OK	2.61973	0.564562	-2.21422	-3.9474	5e-05	0.00074121	yes	Fimbriae-associated protein Fap1
PGSC0003DMT400052607	PGSC0003DMT400052607	PGSC0003DMG400020421	7:50240701-50243686	Control_April	DMN_April	OK	3.99194	0.86029	-2.21419	-2.37806	0.00245	0.0191975	yes	6b-interacting protein 1
PGSC0003DMT400012579	PGSC0003DMT400012579	PGSC0003DMG400004917	4:66689344-66699317	Control_April	DMN_April	OK	8.33747	1.80015	-2.21149	-3.3652	0.00085	0.00819023	yes	ATP binding protein
PGSC0003DMT400017778	PGSC0003DMT400017778	PGSC0003DMG400006903	2:26167610-26170356	Control_April	DMN_April	OK	566.26	122.319	-2.21081	-5.33945	5e-05	0.00074121	yes	B12D
PGSC0003DMT400067992	PGSC0003DMT400067992	PGSC0003DMG400026441	12:51280121-51283740	Control_April	DMN_April	OK	3.77432	0.815382	-2.21067	-2.73008	0.0051	0.0340505	yes	Conserved gene of unknown function
PGSC0003DMT400055426	PGSC0003DMT400055426	SN1	4:67359767-67360773	Control_April	DMN_April	OK	2015.44	435.684	-2.20974	-10.4613	5e-05	0.00074121	yes	#N/A
PGSC0003DMT400053479	PGSC0003DMT400053479	PGSC0003DMG400020742	3:34637640-34639195	Control_April	DMN_April	OK	49.5921	10.7207	-2.20971	-5.51248	5e-05	0.00074121	yes	Aquaporin
PGSC0003DMT400021293	PGSC0003DMT400021293	PGSC0003DMG400008256	10:43232881-43233330	Control_April	DMN_April	OK	424.245	91.7436	-2.20922	-10.074	5e-05	0.00074121	yes	60S ribosomal protein L36
PGSC0003DMT400000928	PGSC0003DMT400000928	PGSC0003DMG400000348	12:3855339-3861392	Control_April	DMN_April	OK	63.2943	13.6875	-2.20921	-6.64481	0.0079	0.0476426	yes	Meiotic coiled-coil protein
PGSC0003DMT400075651	PGSC0003DMT400075651	PGSC0003DMG400029425	12:57012258-57014060	Control_April	DMN_April	OK	3.22897	0.698779	-2.20817	-2.3481	0.00705	0.043688	yes	Galactose oxidase
PGSC0003DMT400018853	PGSC0003DMT400018853	PGSC0003DMG400007309	2:37479652-37486513	Control_April	DMN_April	OK	154.134	33.4008	-2.20623	-6.83047	5e-05	0.00074121	yes	3beta-hydroxysteroid-dehydrogenase/decarboxylase isoform 2
PGSC0003DMT400070431	PGSC0003DMT400070431	PGSC0003DMG400027381	11:43851550-43858145	Control_April	DMN_April	OK	3.99484	0.867064	-2.20393	-2.90428	0.0035	0.0254489	yes	Microtubule-associated protein
PGSC0003DMT400070749	PGSC0003DMT400070749	PGSC0003DMG400027505	1:74584914-74588126	Control_April	DMN_April	OK	4.91394	1.06708	-2.20321	-3.54118	0.0005	0.00532581	yes	Conserved gene of unknown function
PGSC0003DMT400016607	PGSC0003DMT400016607	PGSC0003DMG400006491	12:51614136-51616433	Control_April	DMN_April	OK	1798.04	390.659	-2.20244	-8.39277	5e-05	0.00074121	yes	Ribosomal protein L28
PGSC0003DMT400063187	PGSC0003DMT400063187	PGSC0003DMG400024578	3:53610388-53612417	Control_April	DMN_April	OK	27.5974	5.99614	-2.20243	-4.36396	5e-05	0.00074121	yes	Type-A response regulator
PGSC0003DMT400000356	PGSC0003DMT400000356	PGSC0003DMG400000124	1:73791370-73793494	Control_April	DMN_April	OK	30.4857	6.6253	-2.20208	-5.603	5e-05	0.00074121	yes	RAB11B
PGSC0003DMT400037355	PGSC0003DMT400037355	PGSC0003DMG400014415	10:1111434-1115603	Control_April	DMN_April	OK	13.575	2.95906	-2.19774	-3.50148	0.0001	0.00137306	yes	Extracellular ligand-gated ion channel
PGSC0003DMT400001273	PGSC0003DMT400001273	PGSC0003DMG400000484	2:47200311-47203846	Control_April	DMN_April	OK	18.6733	4.08643	-2.19206	-4.6737	5e-05	0.00074121	yes	Triose phosphate/phosphate translocator, non-green plastid, chloroplast
PGSC0003DMT400038779	PGSC0003DMT400038779	PGSC0003DMG400014987	1:44260132-44263980	Control_April	DMN_April	OK	6.45611	1.413	-2.1919	-4.13737	5e-05	0.00074121	yes	Conserved gene of unknown function
PGSC0003DMT400004415	PGSC0003DMT400004415	PGSC0003DMG400001760	9:6484657-6489686	Control_April	DMN_April	OK	14.935	3.26973	-2.19146	-4.45256	5e-05	0.00074121	yes	P70 protein
PGSC0003DMT400075723	PGSC0003DMT400075723	PGSC0003DMG400029450	4:3055793-3063174	Control_April	DMN_April	OK	4.58997	1.00538	-2.19075	-4.00379	5e-05	0.00074121	yes	Polygalacturonase
PGSC0003DMT400021421	PGSC0003DMT400021421	PGSC0003DMG400008308	2:29930873-29937611	Control_April	DMN_April	OK	17.1418	3.75715	-2.18981	-4.48936	5e-05	0.00074121	yes	DNA replication licensing factor MCM3
PGSC0003DMT400071725	PGSC0003DMT400071725	PGSC0003DMG400027903	9:6674652-6677245	Control_April	DMN_April	OK	783.417	171.717	-2.18975	-5.68816	5e-05	0.00074121	yes	60S ribosomal protein L1
PGSC0003DMT400043099	PGSC0003DMT400043099	PGSC0003DMG400016719	2:36927813-36932189	Control_April	DMN_April	OK	14.628	3.21291	-2.18678	-3.79543	0.0001	0.00137306	yes	Reverse transcriptase
PGSC0003DMT400038561	PGSC0003DMT400038561	PGSC0003DMG400014895	2:40645111-40652973	Control_April	DMN_April	OK	6.35487	1.39687	-2.18566	-4.00682	0.0001	0.00137306	yes	ISWI chromatin remodeling complex ATPase ISW1
PGSC0003DMT400047209	PGSC0003DMT400047209	PGSC0003DMG400018324	7:48558286-48559397	Control_April	DMN_April	OK	23.7601	5.22397	-2.18532	-4.10906	5e-05	0.00074121	yes	CK25
PGSC0003DMT400047825	PGSC0003DMT400047825	PGSC0003DMG400018588	11:42635664-42652049	Control_April	DMN_April	OK	3.09738	0.681785	-2.18366	-2.51371	0.0041	0.0287432	yes	Myb
PGSC0003DMT400000591	PGSC0003DMT400000591	PGSC0003DMG400000205	1:73026912-73029829	Control_April	DMN_April	OK	28.6141	6.30303	-2.18261	-4.92075	5e-05	0.00074121	yes	Lanatoside 15'-O-acetylesterase
PGSC0003DMT400009656	PGSC0003DMT400009656	PGSC0003DMG400003769	4:70544997-70547124	Control_April	DMN_April	OK	308.147	68.04	-2.17916	-8.58454	5e-05	0.00074121	yes	Histone H3.3
PGSC0003DMT400042945	PGSC0003DMT400042945	EXPA4	6:33813804-33815587	Control_April	DMN_April	OK	137.467	30.3805	-2.17787	-5.23206	5e-05	0.00074121	yes	#N/A
PGSC0003DMT400026643	PGSC0003DMT400026643	PGSC0003DMG400010293	9:50009570-50011924	Control_April	DMN_April	OK	895.535	198.042	-2.17694	-5.46611	5e-05	0.00074121	yes	Nucleolar RNA-binding Nop10p
PGSC0003DMT400035207	PGSC0003DMT400035207	PGSC0003DMG400013537	7:41126711-41145160	Control_April	DMN_April	OK	417.727	320.704	-2.17614	-0.645701	5e-05	0.00074121	yes	Proline-rich protein
PGSC0003DMT400052833	PGSC0003DMT400052833	PGSC0003DMG400020507	8:1315288-1318038	Control_April	DMN_April	OK	41.2195	9.12528	-2.17539	-4.6126	5e-05	0.00074121	yes	F-box family protein
PGSC0003DMT400015184	PGSC0003DMT400015184	PGSC0003DMG400005931	6:54670202-54676242	Control_April	DMN_April	OK	526.16	116.652	-2.1733	-5.15565	5e-05	0.00074121	yes	Sterol delta-7 reductase DWF5
PGSC0003DMT400045028	PGSC0003DMT400045028	PGSC0003DMG400017459	5:12042483-12046560	Control_April	DMN_April	OK	10.6436	2.36016	-2.17302	-3.36192	0.00025	0.00300119	yes	Ketoacyl-ACP Reductase (KAR)
PGSC0003DMT400075242	PGSC0003DMT400075242	PGSC0003DMG400029266	12:58283138-58285470	Control_April	DMN_April	OK	1283.74	284.785	-2.1724	-7.84533	5e-05	0.00074121	yes	60S ribosomal protein L9
PGSC0003DMT400018493	PGSC0003DMT400018493	PGSC0003DMG400007178	10:59468653-59471590	Control_April	DMN_April	OK	38.5032	8.54498	-2.17183	-5.06421	5e-05	0.00074121	yes	P-coumaroyl quinate/shikimate 3'-hydroxylase
PGSC0003DMT400014403	PGSC0003DMT400014403	PGSC0003DMG400005650	3:58658703-58664897	Control_April	DMN_April	OK	12.2669	2.72279	-2.17161	-5.09859	5e-05	0.00074121	yes	Kinesin NACK1
PGSC0003DMT400079535	PGSC0003DMT400079535	PGSC0003DMG400030968	1:86454722-86460664	Control_April	DMN_April	OK	20.778	4.6136	-2.17109	-4.53887	5e-05	0.00074121	yes	Minichromosome maintenance 4 protein
PGSC0003DMT400010554	PGSC0003DMT400010554	PGSC0003DMG400004124	5:7831931-7832724	Control_April	DMN_April	OK	524.365	116.528	-2.16989	-8.2589	5e-05	0.00074121	yes	Ribosomal protein S9
PGSC0003DMT400048614	PGSC0003DMT400048614	PGSC0003DMG400018887	10:5231176-5232687	Control_April	DMN_April	OK	48.4923	10.7904	-2.168	-4.63417	5e-05	0.00074121	yes	Conserved gene of unknown function
PGSC0003DMT400037344	PGSC0003DMT400037344	PGSC0003DMG401014410	10:995078-1001083	Control_April	DMN_April	OK	23.5864	5.25416	-2.16642	-3.18439	0.00065	0.00659575	yes	Transporter
PGSC0003DMT400020969	PGSC0003DMT400020969	EF-1ALPHA	11:41039366-41042374	Control_April	DMN_April	OK	1159.73	258.544	-2.16531	-2.38676	0.00115	0.0104795	yes	#N/A
PGSC0003DMT400044958	PGSC0003DMT400044958	PGSC0003DMG400017439	5:12031124-12037582	Control_April	DMN_April	OK	3.1548	0.703847	-2.16421	-2.60892	0.0045	0.0308824	yes	Alpha DNA polymerase
PGSC0003DMT400012282	PGSC0003DMT400012282	PGSC0003DMG400004817	8:52222344-52228742	Control_April	DMN_April	OK	73.4356	16.4122	-2.16171	-5.49954	5e-05	0.00074121	yes	Conserved gene of unknown function
PGSC0003DMT400004768	PGSC0003DMT400004768	PGSC0003DMG400001888	4:50921532-50925371	Control_April	DMN_April	OK	147.529	32.9904	-2.16088	-6.69496	5e-05	0.00074121	yes	Conserved gene of unknown function
PGSC0003DMT400070774	PGSC0003DMT400070774	PGSC0003DMG400027518	1:74823198-74826610	Control_April	DMN_April	OK	5.07934	1.13868	-2.15728	-2.62052	0.0065	0.0410468	yes	GRF zinc finger family protein
PGSC0003DMT400001746	PGSC0003DMT400001746	PGSC0003DMG400000654	12:42439713-42442096	Control_April	DMN_April	OK	760.312	170.588	-2.15608	-6.75096	5e-05	0.00074121	yes	H/ACA ribonucleoprotein complex subunit
PGSC0003DMT400068790	PGSC0003DMT400068790	PGSC0003DMG400026751	3:1190722-1192871	Control_April	DMN_April	OK	37.6176	8.44461	-2.1553	-4.07141	0.0008	0.00779154	yes	Conserved gene of unknown function
PGSC0003DMT400072655	PGSC0003DMT400072655	PGSC0003DMG400028271	10:55408426-55410446	Control_April	DMN_April	OK	1332.05	299.651	-2.1523	-9.0047	5e-05	0.00074121	yes	Ribosomal protein L24E
PGSC0003DMT400030564	PGSC0003DMT400030564	PGSC0003DMG400011702	1:7277683-7279565	Control_April	DMN_April	OK	824.252	185.505	-2.15163	-4.2444	5e-05	0.00074121	yes	60S acidic ribosomal protein
PGSC0003DMT400077939	PGSC0003DMT400077939	PGSC0003DMG403030312	6:56393800-56394491	Control_April	DMN_April	OK	388.875	87.5609	-2.15095	-8.85629	5e-05	0.00074121	yes	Histone H2B
PGSC0003DMT400073435	PGSC0003DMT400073435	PGSC0003DMG400028527	6:49897659-49898421	Control_April	DMN_April	OK	82.3893	18.5598	-2.15028	-7.56046	5e-05	0.00074121	yes	Jp18
PGSC0003DMT400072824	PGSC0003DMT400072824	PGSC0003DMG400028331	5:237548-239420	Control_April	DMN_April	OK	55.8865	12.5991	-2.14918	-6.01498	5e-05	0.00074121	yes	Zeatin O-glucosyltransferase
PGSC0003DMT400034998	PGSC0003DMT400034998	PGSC0003DMG400013454	3:666222-670241	Control_April	DMN_April	OK	2.94441	0.664664	-2.14728	-2.92755	0.00565	0.0368336	yes	Kinesin
PGSC0003DMT400003054	PGSC0003DMT400003054	PGSC0003DMG400001211	1:43535030-43539040	Control_April	DMN_April	OK	41.8258	9.45598	-2.14509	-4.87765	5e-05	0.00074121	yes	Hydrolase, hydrolyzing O-glycosyl compounds
PGSC0003DMT400011736	PGSC0003DMT400011736	PAT	12:59818885-59821766	Control_April	DMN_April	OK	2469.59	558.401	-2.1449	-3.96587	5e-05	0.00074121	yes	#N/A
PGSC0003DMT400054520	PGSC0003DMT400054520	PGSC0003DMG400021161	2:29738034-29742240	Control_April	DMN_April	OK	191.252	43.3657	-2.14085	-5.24526	5e-05	0.00074121	yes	Conserved gene of unknown function
PGSC0003DMT400015075	PGSC0003DMT400015075	PGSC0003DMG400005890	6:54752175-54753353	Control_April	DMN_April	OK	45.8713	10.4089	-2.13977	-6.20489	0.00015	0.0019463	yes	16kDa membrane protein
PGSC0003DMT400037771	PGSC0003DMT400037771	PGSC0003DMG400014574	5:3081068-3082137	Control_April	DMN_April	OK	18.0792	4.11184	-2.13648	-3.88777	5e-05	0.00074121	yes	Zinc finger protein
XLOC_004813	XLOC_004813	-	1:1592659-1595201	Control_April	DMN_April	OK	6.69584	1.52338	-2.13599	-3.04468	0.0024	0.018889	yes	#N/A
PGSC0003DMT400030674	PGSC0003DMT400030674	PGSC0003DMG400011750	7:41884814-41887155	Control_April	DMN_April	OK	329.855	75.0968	-2.13501	-3.37886	0.00055	0.00575748	yes	Cytochrome P-450
PGSC0003DMT400064975	PGSC0003DMT400064975	PGSC0003DMG400025239	1:66472067-66477562	Control_April	DMN_April	OK	62.4258	14.2156	-2.13467	-3.35849	5e-05	0.00074121	yes	Beta-glucosidase
PGSC0003DMT400034324	PGSC0003DMT400034324	PGSC0003DMG400013198	9:11207075-11210176	Control_April	DMN_April	OK	27.0441	6.15915	-2.13451	-5.77588	5e-05	0.00074121	yes	Systemin receptor SR160
XLOC_006157	XLOC_006157	PGSC0003DMG400006822	1:64375357-64380038	Control_April	DMN_April	OK	131.131	29.8676	-2.13436	-3.18499	0.00295	0.0222459	yes	Geranylgeranyl hydrogenase
PGSC0003DMT400024139	PGSC0003DMT400024139	PGSC0003DMG400009330	4:65351350-65356828	Control_April	DMN_April	OK	7.23258	1.64822	-2.1336	-3.49588	5e-05	0.00074121	yes	Lyase
XLOC_032941	XLOC_032941	PGSC0003DMG400010882	6:6011893-6033895	Control_April	DMN_April	OK	138.385	31.5766	-2.13177	-8.78036	0.0017	0.0143317	yes	Cytochrome P450 monooxygenase
PGSC0003DMT400033543	PGSC0003DMT400033543	PGSC0003DMG400012882	9:47540374-47541519	Control_April	DMN_April	OK	15.4713	3.53036	-2.1317	-4.20391	0.0004	0.00443344	yes	Conserved gene of unknown function
PGSC0003DMT400076660	PGSC0003DMT400076660	PGSC0003DMG400029811	12:9783683-9784751	Control_April	DMN_April	OK	20.279	4.63054	-2.13073	-4.09258	5e-05	0.00074121	yes	Fasciclin-like arabinogalactan protein 10
PGSC0003DMT400066526	PGSC0003DMT400066526	PGSC0003DMG400025852	1:83792537-83794789	Control_April	DMN_April	OK	60.9949	13.9678	-2.12658	-5.8138	5e-05	0.00074121	yes	Brg-1 associated factor
PGSC0003DMT400081918	PGSC0003DMT400081918	PGSC0003DMG400032159	1:1021495-1024380	Control_April	DMN_April	OK	67.4096	15.4433	-2.12597	-6.06885	5e-05	0.00074121	yes	Dynein light chain type 1 family protein
PGSC0003DMT400023954	PGSC0003DMT400023954	PGSC0003DMG400009264	11:14237739-14239721	Control_April	DMN_April	OK	1151.12	265.148	-2.11817	-9.67856	5e-05	0.00074121	yes	40S ribosomal protein S29
PGSC0003DMT400063586	PGSC0003DMT400063586	PGSC0003DMG400024719	1:77556667-77558768	Control_April	DMN_April	OK	4253.06	980.136	-2.11745	-3.84512	5e-05	0.00074121	yes	60S ribosomal protein L22
EPlSTUT00000001545	EPlSTUT00000001545	Plant_SRP	9:57596988-57597291	Control_April	DMN_April	OK	161.119	37.1778	-2.11561	-10.953	0.00025	0.00300119	yes	#N/A
PGSC0003DMT400014547	PGSC0003DMT400014547	PGSC0003DMG400005694	3:59437027-59441199	Control_April	DMN_April	OK	8.17138	1.88621	-2.11509	-2.56533	0.0017	0.0143317	yes	Conserved gene of unknown function
XLOC_046619	XLOC_046619	-	9:52791500-52791860	Control_April	DMN_April	OK	79.0472	18.2776	-2.11263	-8.24299	0.00105	0.00973435	yes	#N/A
PGSC0003DMT400046820	PGSC0003DMT400046820	PGSC0003DMG400018180	3:52142764-52143471	Control_April	DMN_April	OK	2167.09	501.687	-2.1109	-6.42885	5e-05	0.00074121	yes	Ribosomal protein L27a
PGSC0003DMT400043578	PGSC0003DMT400043578	PGSC0003DMG400016921	3:16887024-16887686	Control_April	DMN_April	OK	1837.65	425.713	-2.10991	-7.33893	5e-05	0.00074121	yes	Histone H2B
PGSC0003DMT400059818	PGSC0003DMT400059818	PGSC0003DMG400023264	10:41239765-41243782	Control_April	DMN_April	OK	59.5679	13.8193	-2.10785	-5.9372	5e-05	0.00074121	yes	D-3-phosphoglycerate dehydrogenase
PGSC0003DMT400006471	PGSC0003DMT400006471	PGSC0003DMG400002523	3:60441174-60442408	Control_April	DMN_April	OK	28.7624	6.67574	-2.10719	-4.01448	5e-05	0.00074121	yes	Stem 28 kDa glycoprotein
PGSC0003DMT400004371	PGSC0003DMT400004371	PGSC0003DMG400001737	9:6494241-6501227	Control_April	DMN_April	OK	2.56398	0.596971	-2.10265	-3.01449	0.00125	0.0112059	yes	Conserved gene of unknown function
PGSC0003DMT400039129	PGSC0003DMT400039129	PGSC0003DMG400015129	00:29362812-29364680	Control_April	DMN_April	OK	53.5108	12.4695	-2.10142	-6.33678	0.0001	0.00137306	yes	Defensin protein
PGSC0003DMT400039788	PGSC0003DMT400039788	PGSC0003DMG400015379	12:278828-283455	Control_April	DMN_April	OK	30.9966	7.22406	-2.10123	-5.21492	5e-05	0.00074121	yes	Malate dehydrogenase
PGSC0003DMT400081312	PGSC0003DMT400081312	PGSC0003DMG400031791	9:52856929-52860492	Control_April	DMN_April	OK	19.2103	4.48311	-2.09931	-4.94096	5e-05	0.00074121	yes	Pectinesterase
PGSC0003DMT400041657	PGSC0003DMT400041657	PGSC0003DMG400016149	11:2648739-2649496	Control_April	DMN_April	OK	67.2454	15.7405	-2.09495	-5.95181	5e-05	0.00074121	yes	Avr9/Cf-9 rapidly elicited protein 75
PGSC0003DMT400023082	PGSC0003DMT400023082	PGSC0003DMG400008938	9:2345620-2351097	Control_April	DMN_April	OK	40.9675	9.6026	-2.09298	-4.90526	5e-05	0.00074121	yes	Endo-1,4-beta-glucanase
XLOC_032867	XLOC_032867	-	6:3266828-3281774	Control_April	DMN_April	OK	328.854	77.2089	-2.09061	-6.01099	5e-05	0.00074121	yes	#N/A
PGSC0003DMT400005425	PGSC0003DMT400005425	PGSC0003DMG400002120	4:64487929-64493196	Control_April	DMN_April	OK	417.058	97.9589	-2.09	-3.96289	5e-05	0.00074121	yes	40S ribosomal protein S21e
PGSC0003DMT400033705	PGSC0003DMT400033705	PGSC0003DMG400012949	4:53751683-53760333	Control_April	DMN_April	OK	65.1282	15.3165	-2.0882	-5.096	5e-05	0.00074121	yes	117M18_4
PGSC0003DMT400020649	PGSC0003DMT400020649	CYCD3.3	4:67754013-67756091	Control_April	DMN_April	OK	249.74	58.7441	-2.08791	-4.57211	5e-05	0.00074121	yes	#N/A
PGSC0003DMT400034340	PGSC0003DMT400034340	NAD7	1:48586697-48590562	Control_April	DMN_April	OK	4.99958	1.18027	-2.08269	-2.8977	5e-05	0.00074121	yes	#N/A
PGSC0003DMT400047317	PGSC0003DMT400047317	PGSC0003DMG400018379	7:48350523-48350986	Control_April	DMN_April	OK	59.3317	14.0085	-2.0825	-7.74373	0.00245	0.0191975	yes	Wound induced protein
PGSC0003DMT400070383	PGSC0003DMT400070383	PGSC0003DMG400027364	11:4223964-4224610	Control_April	DMN_April	OK	40.6659	9.60829	-2.08147	-4.92059	5e-05	0.00074121	yes	Histone H2B
PGSC0003DMT400049422	PGSC0003DMT400049422	PGSC0003DMG400019201	10:51195755-51200208	Control_April	DMN_April	OK	329.981	78.0754	-2.07944	-5.46292	5e-05	0.00074121	yes	Mitochondrial import inner membrane translocase subunit Tim9
PGSC0003DMT400035064	PGSC0003DMT400035064	PGSC0003DMG400013485	5:8974023-8980534	Control_April	DMN_April	OK	100.17	23.7375	-2.07721	-5.631	5e-05	0.00074121	yes	ATP-citrate synthase
PGSC0003DMT400069671	PGSC0003DMT400069671	PGSC0003DMG400027086	6:52384556-52387119	Control_April	DMN_April	OK	2474.98	586.591	-2.07699	-6.25559	5e-05	0.00074121	yes	Ribosomal protein L41
PGSC0003DMT400023236	PGSC0003DMT400023236	PGSC0003DMG400008997	1:62168628-62176059	Control_April	DMN_April	OK	4.52299	1.07414	-2.07409	-3.03628	0.00065	0.00659575	yes	Protein kinase
PGSC0003DMT400044453	PGSC0003DMT400044453	PGSC0003DMG400017253	9:55933834-55942515	Control_April	DMN_April	OK	24.0683	5.71587	-2.07409	-3.40683	0.0001	0.00137306	yes	Bet1-like SNARE 1-2
PGSC0003DMT400049608	PGSC0003DMT400049608	PGSC0003DMG400019272	7:54033804-54035954	Control_April	DMN_April	OK	353.956	84.0997	-2.0734	-6.26495	5e-05	0.00074121	yes	60S ribosomal protein L8
PGSC0003DMT400003351	PGSC0003DMT400003351	PGSC0003DMG400001326	2:46207441-46217725	Control_April	DMN_April	OK	27.2219	6.46999	-2.07293	-3.43615	5e-05	0.00074121	yes	Condensin complex components subunit
PGSC0003DMT400046811	PGSC0003DMT400046811	PGSC0003DMG400018174	3:52332495-52337414	Control_April	DMN_April	OK	19.9482	4.74519	-2.07172	-5.01382	0.0001	0.00137306	yes	Short-chain dehydrogenase
PGSC0003DMT400078033	PGSC0003DMT400078033	PGSC0003DMG400030351	6:57135817-57142781	Control_April	DMN_April	OK	4.83377	1.1508	-2.07051	-3.04491	0.00105	0.00973435	yes	Cdc6
PGSC0003DMT400045463	PGSC0003DMT400045463	PGSC0003DMG400017636	5:6130689-6148052	Control_April	DMN_April	OK	40.2278	9.57733	-2.0705	-2.69093	5e-05	0.00074121	yes	AMP deaminase
PGSC0003DMT400061250	PGSC0003DMT400061250	PGSC0003DMG400023842	12:60818041-60894016	Control_April	DMN_April	OK	20.8746	4.97537	-2.06888	-3.28291	5e-05	0.00074121	yes	Microsomal oleic acid desaturase
PGSC0003DMT400048353	PGSC0003DMT400048353	PGSC0003DMG402018787	11:16991765-17007044	Control_April	DMN_April	OK	20.7008	4.93632	-2.06818	-3.34005	0.0002	0.00248743	yes	TAGL12 transcription factor
PGSC0003DMT400052350	PGSC0003DMT400052350	PGSC0003DMG400020323	9:508668-513098	Control_April	DMN_April	OK	914.227	218.317	-2.06613	-4.72351	5e-05	0.00074121	yes	60S ribosomal protein L18a
PGSC0003DMT400056715	PGSC0003DMT400056715	PGSC0003DMG400022057	11:33567061-33571679	Control_April	DMN_April	OK	4.24512	1.01406	-2.06566	-2.41298	0.00355	0.0257299	yes	Conserved gene of unknown function
PGSC0003DMT400060854	PGSC0003DMT400060854	PGSC0003DMG400023673	10:57505753-57507251	Control_April	DMN_April	OK	51.4699	12.3032	-2.0647	-5.77822	5e-05	0.00074121	yes	Conserved gene of unknown function
XLOC_032707	XLOC_032707	-	5:51467393-51467877	Control_April	DMN_April	OK	50.9964	12.1992	-2.06361	-6.03923	0.00035	0.00397528	yes	#N/A
XLOC_044888	XLOC_044888	-	9:1299641-1300357	Control_April	DMN_April	OK	25.6213	6.13125	-2.06309	-3.58702	0.0005	0.00532581	yes	#N/A
PGSC0003DMT400053000	PGSC0003DMT400053000	PGSC0003DMG400020566	6:2816475-2819172	Control_April	DMN_April	OK	5552.07	1332.1	-2.05932	-6.12979	5e-05	0.00074121	yes	Ribosomal protein S26
PGSC0003DMT400030898	PGSC0003DMT400030898	PGSC0003DMG400011837	7:205701-211721	Control_April	DMN_April	OK	34.1893	8.20625	-2.05875	-5.28831	5e-05	0.00074121	yes	Minichromosome maintenance 5 protein
PGSC0003DMT400005873	PGSC0003DMT400005873	PGSC0003DMG400002286	10:31720418-31721150	Control_April	DMN_April	OK	15.1534	3.64315	-2.05638	-3.57419	0.00365	0.0262769	yes	Gene of unknown function
PGSC0003DMT400083256	PGSC0003DMT400083256	PGSC0003DMG400033143	6:47622956-47625296	Control_April	DMN_April	OK	1548.42	372.349	-2.05607	-6.76871	5e-05	0.00074121	yes	60S ribosomal protein L15
PGSC0003DMT400020635	PGSC0003DMT400020635	TSF	4:68721297-68722349	Control_April	DMN_April	OK	16.0974	3.87287	-2.05535	-3.6516	0.00015	0.0019463	yes	#N/A
XLOC_024789	XLOC_024789	PGSC0003DMG400024599	3:54159354-54161550	Control_April	DMN_April	OK	13.4146	3.23978	-2.04984	-4.08615	5e-05	0.00074121	yes	Polygalacturonase-1 non-catalytic subunit beta
PGSC0003DMT400078454	PGSC0003DMT400078454	PGSC0003DMG400030537	5:4331950-4334879	Control_April	DMN_April	OK	1063.99	257.22	-2.0484	-4.74361	5e-05	0.00074121	yes	60S ribosomal protein L31
PGSC0003DMT400092702	PGSC0003DMT400092702	PGSC0003DMG400042273	1:69189550-69200299	Control_April	DMN_April	OK	91.2279	22.0863	-2.04632	-2.84586	0.0004	0.00443344	yes	4,5-DOPA dioxygenase extradiol
PGSC0003DMT400031780	PGSC0003DMT400031780	PGSC0003DMG401012192	8:55075278-55079001	Control_April	DMN_April	OK	722.738	175.084	-2.04542	-3.14456	5e-05	0.00074121	yes	Zinc finger protein
PGSC0003DMT400079848	PGSC0003DMT400079848	PGSC0003DMG400031098	7:51507088-51516292	Control_April	DMN_April	OK	7.65407	1.85497	-2.04483	-4.17637	5e-05	0.00074121	yes	Conserved gene of unknown function
PGSC0003DMT400054692	PGSC0003DMT400054692	PGSC0003DMG400021235	2:28611720-28612306	Control_April	DMN_April	OK	50.7955	12.313	-2.04451	-6.01791	5e-05	0.00074121	yes	Conserved gene of unknown function
PGSC0003DMT400057156	PGSC0003DMT400057156	PGSC0003DMG400022203	7:55147160-55149632	Control_April	DMN_April	OK	41.3368	10.0204	-2.04449	-5.06756	5e-05	0.00074121	yes	Benzoate carboxyl methyltransferase
PGSC0003DMT400034913	PGSC0003DMT400034913	PGSC0003DMG401013422	3:857580-861178	Control_April	DMN_April	OK	8.32478	2.01977	-2.04322	-3.07066	0.00635	0.0402993	yes	GDSL-lipase protein
PGSC0003DMT400073915	PGSC0003DMT400073915	PGSC0003DMG400028724	7:6303840-6325470	Control_April	DMN_April	OK	137.906	33.475	-2.04253	-7.71575	5e-05	0.00074121	yes	Major latex
PGSC0003DMT400067881	PGSC0003DMT400067881	PGSC0003DMG400026401	2:41420744-41423455	Control_April	DMN_April	OK	538.428	130.794	-2.04146	-5.02277	5e-05	0.00074121	yes	Delta(7)-sterol-C5(6)-desaturase
XLOC_017563	XLOC_017563	PGSC0003DMG400021927	2:11311090-11313063	Control_April	DMN_April	OK	555.194	134.872	-2.0414	-5.54127	5e-05	0.00074121	yes	28 kDa small subunit ribosomal protein
PGSC0003DMT400027515	PGSC0003DMT400027515	PGSC0003DMG400010605	7:46375751-46378776	Control_April	DMN_April	OK	3.96961	0.96639	-2.03832	-3.10407	0.0011	0.0101158	yes	Gene of unknown function
PGSC0003DMT400050244	PGSC0003DMT400050244	PGSC0003DMG400019515	3:55936626-55943628	Control_April	DMN_April	OK	52.6625	12.8316	-2.03707	-4.85569	5e-05	0.00074121	yes	SET protein, phospatase 2A inhibitor
PGSC0003DMT400074377	PGSC0003DMT400074377	PGSC0003DMG402028907	6:37879144-37897412	Control_April	DMN_April	OK	5.12677	1.25023	-2.03586	-3.85091	0.00015	0.0019463	yes	Heat shock protein 90
PGSC0003DMT400059571	PGSC0003DMT400059571	PGSC0003DMG400023147	8:40226340-40234032	Control_April	DMN_April	OK	11.5811	2.82667	-2.03459	-4.61799	5e-05	0.00074121	yes	Cysteine-rich polycomb
PGSC0003DMT400042426	PGSC0003DMT400042426	PGSC0003DMG400016451	2:36351489-36352253	Control_April	DMN_April	OK	19.9992	4.88189	-2.03443	-3.81891	0.0005	0.00532581	yes	Conserved gene of unknown function
XLOC_032859	XLOC_032859	-	6:3120858-3128996	Control_April	DMN_April	OK	8033.53	1966.95	-2.03007	-4.82307	5e-05	0.00074121	yes	#N/A
PGSC0003DMT400004324	PGSC0003DMT400004324	PGSC0003DMG400001718	1:68436393-68440496	Control_April	DMN_April	OK	843.009	206.468	-2.02963	-7.88753	5e-05	0.00074121	yes	ATP binding protein
PGSC0003DMT400061041	PGSC0003DMT400061041	PGSC0003DMG400023752	1:80992280-80993236	Control_April	DMN_April	OK	2247.29	550.427	-2.02956	-3.97206	5e-05	0.00074121	yes	Acidic ribosomal protein P1a
PGSC0003DMT400075267	PGSC0003DMT400075267	PGSC0003DMG402029274	12:58178605-58181794	Control_April	DMN_April	OK	1139.46	279.167	-2.02915	-5.67614	5e-05	0.00074121	yes	40S ribosomal protein S10
XLOC_031661	XLOC_031661	PGSC0003DMG400029106	5:13614588-13621253	Control_April	DMN_April	OK	6.1171	1.49922	-2.02864	-3.58332	0.00035	0.00397528	yes	DNA binding protein
PGSC0003DMT400040465	PGSC0003DMT400040465	PGSC0003DMG401015669	11:1793556-1798576	Control_April	DMN_April	OK	14.8989	3.65282	-2.02812	-3.18349	0.00015	0.0019463	yes	Glucan endo-1,3-beta-glucosidase
PGSC0003DMT400058995	PGSC0003DMT400058995	PGSC0003DMG400022910	3:9352686-9356481	Control_April	DMN_April	OK	11.4152	2.80199	-2.02643	-2.87494	0.00095	0.00897584	yes	Patatin 3
PGSC0003DMT400000827	PGSC0003DMT400000827	PGSC0003DMG400000307	12:4434784-4442256	Control_April	DMN_April	OK	31.533	7.74577	-2.02538	-5.02832	5e-05	0.00074121	yes	Protein ABIL5
PGSC0003DMT400042202	PGSC0003DMT400042202	PGSC0003DMG400016373	1:3571030-3572031	Control_April	DMN_April	OK	22.7647	5.59561	-2.02443	-4.34039	0.00835	0.0497198	yes	Alanine-2-oxoglutarate aminotransferase 1
PGSC0003DMT400035542	PGSC0003DMT400035542	PGSC0003DMG400013663	2:38016689-38020241	Control_April	DMN_April	OK	167.463	41.184	-2.02368	-5.21684	5e-05	0.00074121	yes	3-hydroxy-3-methylglutaryl-coenzyme A reductase 1
PGSC0003DMT400079143	PGSC0003DMT400079143	PGSC0003DMG400030802	4:63767221-63769065	Control_April	DMN_April	OK	1866.94	459.797	-2.02161	-3.85001	5e-05	0.00074121	yes	40S ribosomal protein S2
PGSC0003DMT400025805	PGSC0003DMT400025805	PGSC0003DMG400009965	4:71383128-71388098	Control_April	DMN_April	OK	179.114	44.1278	-2.02112	-5.10029	5e-05	0.00074121	yes	Pectinesterase
PGSC0003DMT400022574	PGSC0003DMT400022574	PGSC0003DMG400008752	8:1356887-1359909	Control_April	DMN_April	OK	3022.42	745.606	-2.01922	-3.11609	5e-05	0.00074121	yes	Alpha-tubulin
PGSC0003DMT400047686	PGSC0003DMT400047686	PAT	3:47823181-47828530	Control_April	DMN_April	OK	320.193	79.0333	-2.01841	-5.14358	5e-05	0.00074121	yes	#N/A
PGSC0003DMT400071831	PGSC0003DMT400071831	PGSC0003DMG400027946	9:31156486-31158929	Control_April	DMN_April	OK	6.2543	1.54392	-2.01825	-3.602	0.00025	0.00300119	yes	CDC45 (Cell division cycle 45)
PGSC0003DMT400072459	PGSC0003DMT400072459	PGSC0003DMG400028191	10:57054191-57057982	Control_April	DMN_April	OK	7.73777	1.91344	-2.01575	-3.73276	0.00025	0.00300119	yes	Auxin efflux carrier
PGSC0003DMT400042186	PGSC0003DMT400042186	PGSC0003DMG400016367	1:3732414-3740649	Control_April	DMN_April	OK	2113.46	522.82	-2.01522	-5.22931	5e-05	0.00074121	yes	Ribosomal protein S27
PGSC0003DMT400070814	PGSC0003DMT400070814	PGSC0003DMG400027532	4:62419811-62421817	Control_April	DMN_April	OK	546.184	135.238	-2.01388	-6.27604	5e-05	0.00074121	yes	60S ribosomal protein L30
PGSC0003DMT400053187	PGSC0003DMT400053187	PGSC0003DMG400020645	6:2507071-2512490	Control_April	DMN_April	OK	14.0798	3.48902	-2.01273	-2.26624	0.00725	0.0446314	yes	Conserved gene of unknown function
PGSC0003DMT400079665	PGSC0003DMT400079665	PGSC0003DMG400031028	3:41019618-41025818	Control_April	DMN_April	OK	5.88149	1.45788	-2.01231	-3.49666	5e-05	0.00074121	yes	Transmembrane protein kinase
PGSC0003DMT400083480	PGSC0003DMT400083480	PGSC0003DMG400033341	11:37780857-37781646	Control_April	DMN_April	OK	937.94	232.735	-2.01081	-7.16484	5e-05	0.00074121	yes	60S ribosomal protein L12
PGSC0003DMT400083108	PGSC0003DMT400083108	PGSC0003DMG400033056	6:52150601-52154099	Control_April	DMN_April	OK	86.3141	21.4291	-2.01002	-6.55842	5e-05	0.00074121	yes	Pollen specific LIM domain-containing protein
PGSC0003DMT400059832	PGSC0003DMT400059832	EF-1-ALPHA	6:8693976-8695658	Control_April	DMN_April	OK	23.2473	5.77254	-2.00979	-4.77001	5e-05	0.00074121	yes	#N/A
PGSC0003DMT400051886	PGSC0003DMT400051886	PGSC0003DMG400020136	6:58936956-58943120	Control_April	DMN_April	OK	29.992	7.45334	-2.00862	-5.13644	5e-05	0.00074121	yes	Sulfate/bicarbonate/oxalate exchanger and transporter sat-1
PGSC0003DMT400020871	PGSC0003DMT400020871	PGSC0003DMG400008079	11:41674051-41675027	Control_April	DMN_April	OK	712.45	177.28	-2.00676	-2.49551	0.00295	0.0222459	yes	60S ribosomal protein L12
PGSC0003DMT400005484	PGSC0003DMT400005484	PGSC0003DMG400002141	6:4623482-4624291	Control_April	DMN_April	OK	17.3687	4.32393	-2.00607	-3.49523	0.0003	0.00349317	yes	DVL13
PGSC0003DMT400055490	PGSC0003DMT400055490	PGSC0003DMG400021550	9:5493861-5498839	Control_April	DMN_April	OK	180.223	44.928	-2.0041	-4.93171	5e-05	0.00074121	yes	Adenosine kinase isoform 1T
PGSC0003DMT400012360	PGSC0003DMT400012360	PGSC0003DMG400004842	6:48799786-48806874	Control_April	DMN_April	OK	14.4358	3.59965	-2.00373	-2.2606	0.00135	0.0119151	yes	Beta-galactosidase
PGSC0003DMT400021127	PGSC0003DMT400021127	PGSC0003DMG400008182	10:58636640-58641738	Control_April	DMN_April	OK	37.407	9.35522	-1.99947	-2.1989	0.00465	0.0317061	yes	Heat shock protein DnaJ
PGSC0003DMT400040182	PGSC0003DMT400040182	PGSC0003DMG400015545	11:45015913-45016486	Control_April	DMN_April	OK	288.037	72.0565	-1.99906	-10.4891	5e-05	0.00074121	yes	Histone H4
PGSC0003DMT400002190	PGSC0003DMT400002190	PGSC0003DMG400000839	1:63745592-63755667	Control_April	DMN_April	OK	5.25206	1.31394	-1.99899	-2.48344	0.00715	0.0441656	yes	Orcinol O-methyltransferase
XLOC_012482	XLOC_012482	PGSC0003DMG400013271	11:644139-646337	Control_April	DMN_April	OK	205.67	51.5159	-1.99724	-4.92515	5e-05	0.00074121	yes	Blue (Type 1) copper domain
PGSC0003DMT400037868	PGSC0003DMT400037868	PGSC0003DMG400014607	5:45880234-45881822	Control_April	DMN_April	OK	30.6003	7.67091	-1.99607	-4.57532	5e-05	0.00074121	yes	Aspartyl protease family protein
PGSC0003DMT400021531	PGSC0003DMT400021531	PGSC0003DMG402008350	10:59107049-59108980	Control_April	DMN_April	OK	523.532	131.547	-1.9927	-4.71577	5e-05	0.00074121	yes	28 kDa small subunit ribosomal protein
PGSC0003DMT400055876	PGSC0003DMT400055876	PGSC0003DMG400021701	3:33474459-33478760	Control_April	DMN_April	OK	192.51	48.3963	-1.99196	-4.97357	5e-05	0.00074121	yes	Conserved gene of unknown function
PGSC0003DMT400028986	PGSC0003DMT400028986	PGSC0003DMG402011157	7:1400433-1418461	Control_April	DMN_April	OK	8.36245	2.10376	-1.99095	-2.65457	0.00085	0.00819023	yes	Set domain protein
PGSC0003DMT400037341	PGSC0003DMT400037341	PGSC0003DMG400014408	10:977497-980494	Control_April	DMN_April	OK	45.5456	11.4606	-1.99062	-2.57267	0.0003	0.00349317	yes	Fasciclin-like arabinogalactan protein 10
PGSC0003DMT400078051	PGSC0003DMT400078051	PGSC0003DMG400030362	6:57254938-57261466	Control_April	DMN_April	OK	5.82276	1.46641	-1.98941	-2.2355	0.0051	0.0340505	yes	20G-Fe(II) oxidoreductase
PGSC0003DMT400023333	PGSC0003DMT400023333	PGSC0003DMG400009040	1:62643588-62650139	Control_April	DMN_April	OK	21.0819	5.31339	-1.9883	-4.85768	5e-05	0.00074121	yes	DNA replication licensing factor MCM7
PGSC0003DMT400062314	PGSC0003DMT400062314	GA20OX1	3:41463793-41465887	Control_April	DMN_April	OK	53.0362	13.3699	-1.98799	-5.28411	5e-05	0.00074121	yes	#N/A
PGSC0003DMT400050885	PGSC0003DMT400050885	PGSC0003DMG400019764	11:20780546-20782696	Control_April	DMN_April	OK	1766	446.756	-1.98293	-4.41757	5e-05	0.00074121	yes	Ribosomal protein L41
PGSC0003DMT400020830	PGSC0003DMT400020830	PGSC0003DMG400008061	11:41197786-41206297	Control_April	DMN_April	OK	21.9321	5.5494	-1.98264	-2.32352	0.00425	0.0295669	yes	Structural constituent of cell wall
PGSC0003DMT400071914	PGSC0003DMT400071914	PGSC0003DMG400027979	6:31134217-31135845	Control_April	DMN_April	OK	43.242	10.9422	-1.98253	-4.8285	5e-05	0.00074121	yes	DNA binding protein
PGSC0003DMT400001688	PGSC0003DMT400001688	PGSC0003DMG400000631	3:56376941-56378370	Control_April	DMN_April	OK	17.6301	4.46361	-1.98176	-3.58295	0.00095	0.00897584	yes	Lactoylglutathione lyase
PGSC0003DMT400072583	PGSC0003DMT400072583	PGSC0003DMG400028243	10:55946526-55947282	Control_April	DMN_April	OK	865.808	219.31	-1.98107	-5.62903	5e-05	0.00074121	yes	40S ribosomal protein S17
PGSC0003DMT400075567	PGSC0003DMT400075567	PGSC0003DMG400029387	12:57793115-57794042	Control_April	DMN_April	OK	8.50421	2.15601	-1.97981	-2.60057	0.00325	0.0240004	yes	Gene of unknown function
PGSC0003DMT400030651	PGSC0003DMT400030651	PGSC0003DMG400011741	7:41600783-41603429	Control_April	DMN_April	OK	1837.71	466.147	-1.97905	-2.16027	0.00805	0.0483206	yes	60S ribosomal protein L27
PGSC0003DMT400031543	PGSC0003DMT400031543	PGSC0003DMG400012101	00:39853841-39855812	Control_April	DMN_April	OK	3956.99	1004.06	-1.97855	-2.71509	5e-05	0.00074121	yes	60S ribosomal protein L35a
PGSC0003DMT400075917	PGSC0003DMT400075917	PGSC0003DMG400029519	4:2534519-2535413	Control_April	DMN_April	OK	142.541	36.2048	-1.97712	-6.59344	5e-05	0.00074121	yes	High mobility group family
PGSC0003DMT400006902	PGSC0003DMT400006902	PGSC0003DMG400002678	9:3685047-3689831	Control_April	DMN_April	OK	17.9289	4.56147	-1.97471	-4.63995	5e-05	0.00074121	yes	Conserved gene of unknown function
PGSC0003DMT400074103	PGSC0003DMT400074103	PGSC0003DMG400028801	6:50601779-50605313	Control_April	DMN_April	OK	11.4873	2.92604	-1.97302	-3.16862	5e-05	0.00074121	yes	ATP binding protein
PGSC0003DMT400053199	PGSC0003DMT400053199	PGSC0003DMG400020648	6:2721758-2724892	Control_April	DMN_April	OK	12.3036	3.13538	-1.97237	-4.03171	0.0013	0.0115533	yes	B3 domain-containing protein
PGSC0003DMT400083993	PGSC0003DMT400083993	PGSC0003DMG400033694	3:45225401-45226231	Control_April	DMN_April	OK	34.9534	8.91825	-1.9706	-4.80068	5e-05	0.00074121	yes	Zinc finger homeodomain protein SZF-HD1
PGSC0003DMT400019150	PGSC0003DMT400019150	PGSC0003DMG400007410	11:39956263-39958957	Control_April	DMN_April	OK	1233.83	314.847	-1.97042	-9.00929	5e-05	0.00074121	yes	60s acidic ribosomal protein
PGSC0003DMT400008507	PGSC0003DMT400008507	PGSC0003DMG400003291	1:74357108-74359338	Control_April	DMN_April	OK	2861.26	730.851	-1.969	-6.87487	5e-05	0.00074121	yes	40S ribosomal protein S20
XLOC_041405	XLOC_041405	-	8:56243620-56258526	Control_April	DMN_April	OK	26.7801	6.84284	-1.9685	-3.64265	5e-05	0.00074121	yes	#N/A
PGSC0003DMT400052774	PGSC0003DMT400052774	PGSC0003DMG400020481	6:45718140-45764870	Control_April	DMN_April	OK	203.341	52.0048	-1.96718	-2.72916	0.00075	0.00741227	yes	14 kDa proline-rich protein DC2.15
PGSC0003DMT400000775	PGSC0003DMT400000775	PGSC0003DMG400000285	12:3817491-3820840	Control_April	DMN_April	OK	974.624	249.674	-1.9648	-7.13272	5e-05	0.00074121	yes	Mitochondrial ATP synthase g subunit family protein
PGSC0003DMT400025547	PGSC0003DMT400025547	PGSC0003DMG400009871	4:70903826-70906490	Control_April	DMN_April	OK	13.2778	3.4133	-1.95978	-3.19213	5e-05	0.00074121	yes	Allergen Pru du 2.04
PGSC0003DMT400024261	PGSC0003DMT400024261	PGSC0003DMG400009375	7:49627155-49629573	Control_April	DMN_April	OK	26.7134	6.8744	-1.95826	-4.32617	5e-05	0.00074121	yes	Reticulon B17
PGSC0003DMT400069383	PGSC0003DMT400069383	PGSC0003DMG400026983	6:52672944-52682352	Control_April	DMN_April	OK	1513.29	389.506	-1.95797	-3.42322	5e-05	0.00074121	yes	Ribosomal protein
PGSC0003DMT400011082	PGSC0003DMT400011082	PGSC0003DMG400004338	3:45815032-45817145	Control_April	DMN_April	OK	601.538	154.936	-1.95698	-27.1598	0.0001	0.00137306	yes	Mitochondrial import inner membrane translocase subunit Tim8/small zinc finger
PGSC0003DMT400027241	PGSC0003DMT400027241	PGSC0003DMG400010506	1:4472883-4473759	Control_April	DMN_April	OK	15.4999	3.99481	-1.95606	-4.31474	0.0061	0.0390638	yes	Gene of unknown function
PGSC0003DMT400035809	PGSC0003DMT400035809	PGSC0003DMG403013782	7:12420261-12426753	Control_April	DMN_April	OK	65.899	17.0121	-1.95369	-6.22268	5e-05	0.00074121	yes	Replication factor A
PGSC0003DMT400074099	PGSC0003DMT400074099	PGSC0003DMG400028798	6:50653312-50658611	Control_April	DMN_April	OK	19.6352	5.06969	-1.95347	-4.33725	5e-05	0.00074121	yes	Phosphoethanolamine N-methyltransferase
XLOC_004459	XLOC_004459	PGSC0003DMG400025776	1:84171769-84172319	Control_April	DMN_April	OK	37.6339	9.73294	-1.95109	-5.33037	0.00045	0.004883	yes	Conserved gene of unknown function
PGSC0003DMT400026242	PGSC0003DMT400026242	PGSC0003DMG400010122	3:43845799-43848749	Control_April	DMN_April	OK	18.2338	4.71662	-1.95079	-3.77178	5e-05	0.00074121	yes	Conserved gene of unknown function
PGSC0003DMT400039385	PGSC0003DMT400039385	PGSC0003DMG400015230	3:51332583-51334561	Control_April	DMN_April	OK	23.1857	5.999	-1.95044	-4.30494	5e-05	0.00074121	yes	Pectate lyase
PGSC0003DMT400067873	PGSC0003DMT400067873	PGSC0003DMG400026398	2:41462315-41465110	Control_April	DMN_April	OK	1436.44	371.701	-1.95028	-5.76941	5e-05	0.00074121	yes	Ribosomal protein L11
PGSC0003DMT400046609	PGSC0003DMT400046609	PGSC0003DMG400018097	3:52572406-52574673	Control_April	DMN_April	OK	11.4218	2.95661	-1.94977	-2.54674	0.00515	0.0342961	yes	Conserved gene of unknown function
PGSC0003DMT400005383	PGSC0003DMT400005383	PGSC0003DMG400002103	6:44576017-44577936	Control_April	DMN_April	OK	33.4186	8.66878	-1.94675	-5.14422	5e-05	0.00074121	yes	Mitochondrial glycine decarboxylase complex H-protein
PGSC0003DMT400080134	PGSC0003DMT400080134	PGSC0003DMG400031197	4:54596829-54602413	Control_April	DMN_April	OK	223.891	58.0853	-1.94655	-4.93369	5e-05	0.00074121	yes	Conserved gene of unknown function
PGSC0003DMT400008510	PGSC0003DMT400008510	PGSC0003DMG400003293	1:74419843-74430066	Control_April	DMN_April	OK	4.76557	1.23657	-1.9463	-2.70073	0.0036	0.0259963	yes	Protein regulator of cytokinesis
PGSC0003DMT400062344	PGSC0003DMT400062344	PGSC0003DMG400024264	9:1162344-1164796	Control_April	DMN_April	OK	132.942	34.5169	-1.94542	-5.9866	5e-05	0.00074121	yes	Ribosomal protein l7ae
PGSC0003DMT400097662	PGSC0003DMT400097662	PGSC0003DMG400047233	00:35182542-35190969	Control_April	DMN_April	OK	17.761	4.61327	-1.94485	-1.86125	0.00835	0.0497198	yes	Calmodulin-3
PGSC0003DMT400021362	PGSC0003DMT400021362	PGSC0003DMG400008285	2:29867240-29869852	Control_April	DMN_April	OK	1572.1	408.794	-1.94324	-6.27036	5e-05	0.00074121	yes	60S ribosomal protein L18a
XLOC_031172	XLOC_031172	-	5:1540409-1541060	Control_April	DMN_April	OK	46.473	12.0888	-1.94273	-5.65453	0.00275	0.0210732	yes	#N/A
PGSC0003DMT400060122	PGSC0003DMT400060122	PGSC0003DMG400023392	5:50945738-50948895	Control_April	DMN_April	OK	600.944	156.577	-1.94036	-7.90064	5e-05	0.00074121	yes	Small nuclear ribonucleoprotein E
PGSC0003DMT400029759	PGSC0003DMT400029759	PGSC0003DMG400011436	10:58941899-58946456	Control_April	DMN_April	OK	144.371	37.6495	-1.93908	-6.25044	5e-05	0.00074121	yes	Enoyl-acyl-carrier-protein reductase
PGSC0003DMT400082073	PGSC0003DMT400082073	PGSC0003DMG400032246	9:54023124-54028439	Control_April	DMN_April	OK	7.6432	1.99484	-1.93791	-3.47869	5e-05	0.00074121	yes	Endonuclease/exonuclease/phosphatase family protein
PGSC0003DMT400028188	PGSC0003DMT400028188	PGSC0003DMG400010869	10:47875519-47882388	Control_April	DMN_April	OK	20.6018	5.38017	-1.93705	-3.12414	0.00025	0.00300119	yes	Tetracycline transporter
PGSC0003DMT400062367	PGSC0003DMT400062367	PGSC0003DMG400024274	12:5853428-5858832	Control_April	DMN_April	OK	331.188	86.4946	-1.93697	-5.35527	5e-05	0.00074121	yes	Cytochrome P450 monooxygenase
PGSC0003DMT400018919	PGSC0003DMT400018919	PGSC0003DMG400007335	2:37654316-37658665	Control_April	DMN_April	OK	28.1738	7.36016	-1.93654	-4.77876	5e-05	0.00074121	yes	Apyrase 3
PGSC0003DMT400081904	PGSC0003DMT400081904	PGSC0003DMG400032152	1:2043181-2048782	Control_April	DMN_April	OK	29.5014	7.70849	-1.93626	-4.32784	5e-05	0.00074121	yes	Enoyl-acyl-carrier-protein reductase
XLOC_015744	XLOC_015744	-	12:2009778-2011403	Control_April	DMN_April	OK	8719.87	2280.58	-1.93491	-30.4548	5e-05	0.00074121	yes	#N/A
PGSC0003DMT400020314	PGSC0003DMT400020314	PGSC0003DMG400007854	12:1293373-1294778	Control_April	DMN_April	OK	19.5344	5.11542	-1.93309	-4.63765	0.0003	0.00349317	yes	Xyloglucan endotransglucosylase-hydrolase XTH9
PGSC0003DMT400000335	PGSC0003DMT400000335	PGSC0003DMG400000113	1:73509538-73513269	Control_April	DMN_April	OK	6.03557	1.58546	-1.92859	-2.57333	0.00395	0.0279313	yes	Conserved gene of unknown function
PGSC0003DMT400020475	PGSC0003DMT400020475	PGSC0003DMG400007913	12:2467758-2473729	Control_April	DMN_April	OK	3.63394	0.95491	-1.9281	-2.94674	0.00345	0.0251572	yes	Inorganic pyrophosphatase
PGSC0003DMT400039497	PGSC0003DMT400039497	PGSC0003DMG400015271	3:50303122-50305419	Control_April	DMN_April	OK	549.932	144.525	-1.92794	-5.27566	5e-05	0.00074121	yes	P40
PGSC0003DMT400080556	PGSC0003DMT400080556	PGSC0003DMG400031371	4:3597529-3604398	Control_April	DMN_April	OK	6.44623	1.69421	-1.92784	-2.7274	0.00825	0.0492631	yes	Nucleic acid binding protein
PGSC0003DMT400015281	PGSC0003DMT400015281	PGSC0003DMG400005960	4:2047638-2050163	Control_April	DMN_April	OK	46.2737	12.1655	-1.9274	-5.0474	5e-05	0.00074121	yes	Glucosyltransferase
XLOC_034265	XLOC_034265	-	6:54244852-54247550	Control_April	DMN_April	OK	13.3417	3.50843	-1.92705	-2.63629	0.001	0.00936756	yes	#N/A
PGSC0003DMT400013413	PGSC0003DMT400013413	PGSC0003DMG400005232	1:9027177-9031091	Control_April	DMN_April	OK	245.114	64.5828	-1.92423	-3.76572	5e-05	0.00074121	yes	Peptidyl-prolyl cis-trans isomerase
PGSC0003DMT400013321	PGSC0003DMT400013321	UBI3	1:63211608-63212425	Control_April	DMN_April	OK	2089.99	550.793	-1.92391	-3.62799	5e-05	0.00074121	yes	#N/A
PGSC0003DMT400032718	PGSC0003DMT400032718	PGSC0003DMG400012564	1:81791171-81795639	Control_April	DMN_April	OK	91.3798	24.1143	-1.92199	-2.88635	5e-05	0.00074121	yes	DH putative beta-hydroxyacyl-ACP dehydratase
PGSC0003DMT400041718	PGSC0003DMT400041718	PGSC0003DMG400016176	11:3182835-3183687	Control_April	DMN_April	OK	128.774	34.0599	-1.91869	-6.18812	5e-05	0.00074121	yes	Conserved gene of unknown function
PGSC0003DMT400007203	PGSC0003DMT400007203	PGSC0003DMG400002787	1:78541921-78545458	Control_April	DMN_April	OK	40.6083	10.7457	-1.91801	-4.43442	5e-05	0.00074121	yes	Zinc finger protein
PGSC0003DMT400024301	PGSC0003DMT400024301	PGSC0003DMG400009394	7:49652178-49655000	Control_April	DMN_April	OK	39.014	10.3246	-1.9179	-2.51691	0.00045	0.004883	yes	Conserved gene of unknown function
PGSC0003DMT400067733	PGSC0003DMT400067733	PGSC0003DMG400026342	11:40364293-40368749	Control_April	DMN_April	OK	863.53	228.831	-1.91596	-4.54144	5e-05	0.00074121	yes	Cytochrome b-c1 complex subunit 9
PGSC0003DMT400047290	PGSC0003DMT400047290	PGSC0003DMG400018364	7:48636241-48641763	Control_April	DMN_April	OK	10.0727	2.67528	-1.9127	-3.97612	5e-05	0.00074121	yes	Conserved gene of unknown function
PGSC0003DMT400078300	PGSC0003DMT400078300	PGSC0003DMG400030475	6:57701487-57702412	Control_April	DMN_April	OK	496.197	131.915	-1.9113	-5.87317	5e-05	0.00074121	yes	Nucleic acid binding protein
PGSC0003DMT400055770	PGSC0003DMT400055770	PGSC0003DMG400021658	5:44000844-44009844	Control_April	DMN_April	OK	102.028	27.1423	-1.91036	-5.44978	5e-05	0.00074121	yes	Polygalacturonase
PGSC0003DMT400047678	PGSC0003DMT400047678	PGSC0003DMG402018530	3:48173954-48176114	Control_April	DMN_April	OK	240.696	64.0398	-1.91017	-5.18889	5e-05	0.00074121	yes	Conserved gene of unknown function
PGSC0003DMT400063904	PGSC0003DMT400063904	PGSC0003DMG400024838	4:57614140-57615955	Control_April	DMN_April	OK	2149.55	573.627	-1.90585	-4.96591	5e-05	0.00074121	yes	40S ribosomal protein S2
PGSC0003DMT400054540	PGSC0003DMT400054540	RPS4	2:29529929-29536239	Control_April	DMN_April	OK	754.003	201.302	-1.90521	-3.06562	5e-05	0.00074121	yes	#N/A
PGSC0003DMT400057249	PGSC0003DMT400057249	PGSC0003DMG402022236	7:56479257-56488637	Control_April	DMN_April	OK	15.847	4.23265	-1.90458	-3.67312	5e-05	0.00074121	yes	GTP-binding protein
PGSC0003DMT400012540	PGSC0003DMT400012540	PGSC0003DMG401004894	6:48406406-48410102	Control_April	DMN_April	OK	8.54914	2.28361	-1.90446	-3.27744	0.00025	0.00300119	yes	Transcription factor R18
PGSC0003DMT400009695	PGSC0003DMT400009695	PGSC0003DMG400003789	9:50776361-50779892	Control_April	DMN_April	OK	51.332	13.7285	-1.90268	-5.07951	5e-05	0.00074121	yes	Fragment
PGSC0003DMT400018333	PGSC0003DMT400018333	PGSC0003DMG400007119	6:55055967-55057818	Control_April	DMN_April	OK	2399.4	641.828	-1.90241	-4.38383	5e-05	0.00074121	yes	60s acidic ribosomal protein
PGSC0003DMT400009581	PGSC0003DMT400009581	PGSC0003DMG400003736	4:69865071-69867174	Control_April	DMN_April	OK	59.6802	15.9794	-1.90104	-5.11641	5e-05	0.00074121	yes	Transcription factor
PGSC0003DMT400048132	PGSC0003DMT400048132	PGSC0003DMG400018701	11:42935071-42937484	Control_April	DMN_April	OK	735.999	197.142	-1.90047	-6.86667	5e-05	0.00074121	yes	Ribosomal protein L30e
PGSC0003DMT400009227	PGSC0003DMT400009227	PGSC0003DMG400003583	2:39146987-39150306	Control_April	DMN_April	OK	38.7922	10.4214	-1.89622	-5.29529	5e-05	0.00074121	yes	Rac-like GTPase 1
PGSC0003DMT400067616	PGSC0003DMT400067616	PGSC0003DMG400026289	8:2005774-2007033	Control_April	DMN_April	OK	7.01759	1.88597	-1.89567	-2.49289	0.0013	0.0115533	yes	Lipid binding protein
PGSC0003DMT400008098	PGSC0003DMT400008098	PGSC0003DMG400003122	1:82924131-82928761	Control_April	DMN_April	OK	84.8748	22.8216	-1.89494	-3.45517	5e-05	0.00074121	yes	Heat shock 70 kDa protein, mitochondrial
PGSC0003DMT400060928	PGSC0003DMT400060928	PGSC0003DMG400023697	10:57225730-57230283	Control_April	DMN_April	OK	10.0086	2.69239	-1.89427	-2.77418	0.00145	0.0126225	yes	Diphosphoinositol polyphosphate phosphohydrolase
PGSC0003DMT400031252	PGSC0003DMT400031252	PGSC0003DMG400011977	5:11646811-11649706	Control_April	DMN_April	OK	31.8204	8.56261	-1.89383	-4.23284	0.0006	0.00617809	yes	Small heat shock protein
PGSC0003DMT400015899	PGSC0003DMT400015899	PGSC0003DMG400006214	10:42368063-42370739	Control_April	DMN_April	OK	39.2787	10.5763	-1.89291	-3.75564	5e-05	0.00074121	yes	Caffeoyl-CoA O-methyltransferase 5
PGSC0003DMT400017744	PGSC0003DMT400017744	PGSC0003DMG400006890	1:66013505-66014214	Control_April	DMN_April	OK	44.6894	12.053	-1.89054	-4.616	5e-05	0.00074121	yes	Conserved gene of unknown function
PGSC0003DMT400056617	PGSC0003DMT400056617	STS14	2:24524131-24524853	Control_April	DMN_April	OK	170.601	46.0411	-1.88963	-5.38451	5e-05	0.00074121	yes	#N/A
XLOC_009244	XLOC_009244	PGSC0003DMG400011431	10:58987930-58991620	Control_April	DMN_April	OK	16.8937	4.55931	-1.8896	-4.91541	5e-05	0.00074121	yes	Anthranilate phosphoribosyltransferase
PGSC0003DMT400001569	PGSC0003DMT400001569	PGSC0003DMG400000581	3:47365112-47367548	Control_April	DMN_April	OK	27.1113	7.32754	-1.88749	-5.03023	5e-05	0.00074121	yes	Conserved gene of unknown function
PGSC0003DMT400027557	PGSC0003DMT400027557	PGSC0003DMG402010623	4:66828494-66836890	Control_April	DMN_April	OK	56.9329	15.3944	-1.88685	-5.46933	5e-05	0.00074121	yes	1-O-acylglucose:anthocyanin-O-acyltransferase
PGSC0003DMT400067914	PGSC0003DMT400067914	PGSC0003DMG400026414	9:59144923-59147558	Control_April	DMN_April	OK	101.185	27.3731	-1.88616	-5.57936	5e-05	0.00074121	yes	Ribosomal protein l7ae
PGSC0003DMT400021124	PGSC0003DMT400021124	PGSC0003DMG400008182	10:58636640-58641738	Control_April	DMN_April	OK	184.038	49.7903	-1.88607	-5.74195	0.0001	0.00137306	yes	Heat shock protein DnaJ
PGSC0003DMT400004414	PGSC0003DMT400004414	PGSC0003DMG400001759	9:6491157-6493323	Control_April	DMN_April	OK	2106.9	570.12	-1.88578	-4.15273	5e-05	0.00074121	yes	40S ribosomal protein S23
XLOC_005524	XLOC_005524	-	1:33362581-33367691	Control_April	DMN_April	OK	11.6964	3.16695	-1.8849	-3.08364	0.00135	0.0119151	yes	#N/A
PGSC0003DMT400012622	PGSC0003DMT400012622	PGSC0003DMG400004936	4:66136883-66137511	Control_April	DMN_April	OK	122.688	33.2422	-1.88391	-5.80643	5e-05	0.00074121	yes	50S ribosomal protein 6, chloroplastic
PGSC0003DMT400012246	PGSC0003DMT400012246	PGSC0003DMG400004806	8:52390913-52392554	Control_April	DMN_April	OK	109.882	29.7782	-1.88363	-6.13336	5e-05	0.00074121	yes	LMW heat shock protein
PGSC0003DMT400069198	PGSC0003DMT400069198	PGSC0003DMG400026916	6:53749697-53752942	Control_April	DMN_April	OK	919.812	249.339	-1.88323	-4.12927	5e-05	0.00074121	yes	Fructokinase
PGSC0003DMT400059484	PGSC0003DMT400059484	PGSC0003DMG400023110	12:41247105-41252548	Control_April	DMN_April	OK	653.505	177.413	-1.88109	-3.50936	5e-05	0.00074121	yes	NADH-ubiquinone oxidoreductase 12 kDa subunit, mitochondrial
PGSC0003DMT400064236	PGSC0003DMT400064236	PGSC0003DMG400024955	2:43331526-43334586	Control_April	DMN_April	OK	26.8435	7.28959	-1.88066	-4.92249	5e-05	0.00074121	yes	AtEB1c
PGSC0003DMT400030050	PGSC0003DMT400030050	PGSC0003DMG400011530	4:4585085-4587819	Control_April	DMN_April	OK	6.65255	1.80733	-1.88004	-3.06431	0.00415	0.0290263	yes	Glyceraldehyde-3-phosphate dehydrogenase A, chloroplastic
PGSC0003DMT400001781	PGSC0003DMT400001781	PGSC0003DMG401000668	7:45038334-45042206	Control_April	DMN_April	OK	7.83798	2.1296	-1.8799	-3.20429	0.0003	0.00349317	yes	Glycosyl hydrolase family 9
PGSC0003DMT400060952	PGSC0003DMT400060952	AC85C	10:57478617-57482319	Control_April	DMN_April	OK	27.2167	7.39711	-1.87946	-3.09923	5e-05	0.00074121	yes	#N/A
PGSC0003DMT400015056	PGSC0003DMT400015056	PGSC0003DMG401005881	6:54802312-54804767	Control_April	DMN_April	OK	1938.08	527.241	-1.87809	-3.48637	5e-05	0.00074121	yes	Ribosomal protein L10a
PGSC0003DMT400016171	PGSC0003DMT400016171	PGSC0003DMG400006319	1:66544366-66552432	Control_April	DMN_April	OK	79.7097	21.7	-1.87706	-5.60238	5e-05	0.00074121	yes	Beta-glucosidase 01
XLOC_032650	XLOC_032650	-	5:10823205-10823745	Control_April	DMN_April	OK	30.8645	8.40467	-1.87669	-4.68167	0.00125	0.0112059	yes	#N/A
PGSC0003DMT400037285	PGSC0003DMT400037285	PGSC0003DMG400014386	10:1192615-1196174	Control_April	DMN_April	OK	63.0967	17.2011	-1.87506	-4.04356	5e-05	0.00074121	yes	Chlorophyll a-b binding protein 7, chloroplastic
PGSC0003DMT400038362	PGSC0003DMT400038362	PGSC0003DMG400014802	8:49207103-49216256	Control_April	DMN_April	OK	13.6039	3.71183	-1.87382	-2.36183	0.00495	0.0332803	yes	EDGP
PGSC0003DMT400060225	PGSC0003DMT400060225	AC58	5:50245289-50248122	Control_April	DMN_April	OK	23.325	6.36424	-1.87382	-4.45216	5e-05	0.00074121	yes	#N/A
PGSC0003DMT400026234	PGSC0003DMT400026234	PGSC0003DMG400010119	3:43661735-43664809	Control_April	DMN_April	OK	498.483	136.106	-1.87281	-4.52382	5e-05	0.00074121	yes	Fibrillarin homolog
PGSC0003DMT400004735	PGSC0003DMT400004735	PGSC0003DMG400001876	4:50772578-50779335	Control_April	DMN_April	OK	225.358	61.5329	-1.87279	-4.49318	5e-05	0.00074121	yes	Conserved gene of unknown function
PGSC0003DMT400064307	PGSC0003DMT400064307	CYCD3.1	2:43349552-43351534	Control_April	DMN_April	OK	57.0591	15.5942	-1.87145	-5.79287	5e-05	0.00074121	yes	#N/A
PGSC0003DMT400075548	PGSC0003DMT400075548	PGSC0003DMG400029378	12:57976620-57979484	Control_April	DMN_April	OK	1293.47	353.555	-1.87124	-5.0953	5e-05	0.00074121	yes	Thaliana 60S ribosomal protein L7
PGSC0003DMT400068253	PGSC0003DMT400068253	PGSC0003DMG400026532	11:39737305-39747899	Control_April	DMN_April	OK	1810.77	494.977	-1.87117	-4.98932	5e-05	0.00074121	yes	Deacetylase
XLOC_011054	XLOC_011054	-	11:513177-515574	Control_April	DMN_April	OK	870.439	237.973	-1.87094	-2.78928	0.0053	0.0350555	yes	#N/A
PGSC0003DMT400012720	PGSC0003DMT400012720	PGSC0003DMG400004957	4:66141901-66144113	Control_April	DMN_April	OK	8.92416	2.44201	-1.86965	-2.13937	0.0002	0.00248743	yes	Conserved gene of unknown function
PGSC0003DMT400052226	PGSC0003DMT400052226	PGSC0003DMG400020257	2:47948852-47955797	Control_April	DMN_April	OK	2.92837	0.801996	-1.86843	-2.35601	0.0037	0.026559	yes	ATP binding protein
PGSC0003DMT400040460	PGSC0003DMT400040460	PGSC0003DMG400015666	11:1936784-1940273	Control_April	DMN_April	OK	26.8517	7.36263	-1.86672	-2.44979	0.00075	0.00741227	yes	ATP binding protein
PGSC0003DMT400080501	PGSC0003DMT400080501	PGSC0003DMG400031345	3:31900730-31903047	Control_April	DMN_April	OK	1097.4	301.128	-1.86565	-6.61237	5e-05	0.00074121	yes	Ribosomal protein
PGSC0003DMT400009869	PGSC0003DMT400009869	PGSC0003DMG400003871	9:4914048-4918963	Control_April	DMN_April	OK	9.61558	2.64326	-1.86306	-3.09832	0.00015	0.0019463	yes	Pectate lyase
PGSC0003DMT400012216	PGSC0003DMT400012216	PGSC0003DMG400004789	8:52711900-52715991	Control_April	DMN_April	OK	51.2157	14.0806	-1.86287	-4.9723	5e-05	0.00074121	yes	Multicopper oxidase
PGSC0003DMT400017587	PGSC0003DMT400017587	PGSC0003DMG400006822	1:64375357-64380038	Control_April	DMN_April	OK	18.8285	5.1818	-1.86139	-2.51234	5e-05	0.00074121	yes	Geranylgeranyl hydrogenase
PGSC0003DMT400068261	PGSC0003DMT400068261	PGSC0003DMG400026536	11:39785963-39787265	Control_April	DMN_April	OK	23.0785	6.35401	-1.86081	-3.86235	5e-05	0.00074121	yes	Arogenate dehydratase 3
PGSC0003DMT400032938	PGSC0003DMT400032938	PGSC0003DMG400012653	2:41134237-41135334	Control_April	DMN_April	OK	10.7517	2.96348	-1.85919	-3.04927	0.00155	0.0133067	yes	LOB domain-containing protein 41
PGSC0003DMT400014384	PGSC0003DMT400014384	PGSC0003DMG400005642	3:58776248-58779103	Control_April	DMN_April	OK	980.616	270.4	-1.8586	-5.72641	5e-05	0.00074121	yes	40S ribosomal protein S7
PGSC0003DMT400074102	PGSC0003DMT400074102	PGSC0003DMG400028801	6:50601779-50605313	Control_April	DMN_April	OK	33.2522	9.17252	-1.85806	-3.10873	0.0001	0.00137306	yes	ATP binding protein
PGSC0003DMT400069911	PGSC0003DMT400069911	PGSC0003DMG402027186	5:48084596-48089985	Control_April	DMN_April	OK	1825.89	503.848	-1.85754	-6.10319	5e-05	0.00074121	yes	Ribosomal protein L33
PGSC0003DMT400034689	PGSC0003DMT400034689	PGSC0003DMG400013329	11:871377-874207	Control_April	DMN_April	OK	10.9634	3.02657	-1.85694	-3.67139	0.00085	0.00819023	yes	Zinc finger protein
PGSC0003DMT400041982	PGSC0003DMT400041982	PGSC0003DMG400016283	6:39889815-39891665	Control_April	DMN_April	OK	39.265	10.85	-1.85555	-5.61873	5e-05	0.00074121	yes	Knolle
PGSC0003DMT400059105	PGSC0003DMT400059105	PGSC0003DMG400022957	3:36176972-36181888	Control_April	DMN_April	OK	21.0318	5.81771	-1.85405	-4.24502	5e-05	0.00074121	yes	Myosin heavy chain, embryonic smooth muscle isoform
PGSC0003DMT400042004	PGSC0003DMT400042004	PGSC0003DMG400016291	6:39610534-39612108	Control_April	DMN_April	OK	56.5861	15.6583	-1.85352	-2.67293	5e-05	0.00074121	yes	Phosphoenolpyruvate carboxylase kinase 2
XLOC_021116	XLOC_021116	-	2:40417068-40418117	Control_April	DMN_April	OK	13.2629	3.6708	-1.85324	-3.52119	0.0009	0.00858071	yes	#N/A
PGSC0003DMT400028201	PGSC0003DMT400028201	PGSC0003DMG400010877	6:32433657-32434351	Control_April	DMN_April	OK	19.7689	5.47428	-1.85249	-3.87511	0.0031	0.0231267	yes	Gene of unknown function
PGSC0003DMT400017671	PGSC0003DMT400017671	PGSC0003DMG400006856	1:65424420-65426817	Control_April	DMN_April	OK	66.0168	18.3071	-1.85043	-5.26536	5e-05	0.00074121	yes	Conserved gene of unknown function
PGSC0003DMT400021579	PGSC0003DMT400021579	PGSC0003DMG400008366	10:59152970-59155271	Control_April	DMN_April	OK	204.202	56.6318	-1.85031	-5.47603	5e-05	0.00074121	yes	H/ACA ribonucleoprotein complex subunit
PGSC0003DMT400072407	PGSC0003DMT400072407	PGSC0003DMG400028174	10:55585245-55588867	Control_April	DMN_April	OK	115.37	32.0188	-1.84928	-3.95489	5e-05	0.00074121	yes	Brix domain containing protein
PGSC0003DMT400031576	PGSC0003DMT400031576	PGSC0003DMG400012115	8:56711795-56714521	Control_April	DMN_April	OK	42.9497	11.9217	-1.84906	-4.35657	5e-05	0.00074121	yes	Calmodulin binding protein
PGSC0003DMT400009225	PGSC0003DMT400009225	PGSC0003DMG400003581	2:39167981-39171496	Control_April	DMN_April	OK	12.9985	3.60964	-1.84842	-2.84718	0.0006	0.00617809	yes	Conserved gene of unknown function
PGSC0003DMT400080555	PGSC0003DMT400080555	PGSC0003DMG400031370	4:3591252-3596127	Control_April	DMN_April	OK	64.0074	17.7792	-1.84805	-4.45286	5e-05	0.00074121	yes	Pyruvate dehydrogenase E1 beta subunit
PGSC0003DMT400011133	PGSC0003DMT400011133	GLN	1:61147269-61152558	Control_April	DMN_April	OK	22.1085	6.14215	-1.84779	-4.39664	5e-05	0.00074121	yes	#N/A
PGSC0003DMT400068373	PGSC0003DMT400068373	PGSC0003DMG400026586	6:44479606-44481751	Control_April	DMN_April	OK	10.0022	2.78073	-1.84678	-3.59478	0.00075	0.00741227	yes	Cytochrome P450
PGSC0003DMT400021959	PGSC0003DMT400021959	PGSC0003DMG400008513	7:7426414-7427957	Control_April	DMN_April	OK	861.161	239.46	-1.8465	-4.53716	5e-05	0.00074121	yes	Acidic ribosomal protein P3
PGSC0003DMT400081259	PGSC0003DMT400081259	PGSC0003DMG400031762	2:33338985-33341948	Control_April	DMN_April	OK	23.1617	6.44939	-1.84451	-2.4649	0.00075	0.00741227	yes	Conserved gene of unknown function
PGSC0003DMT400003819	PGSC0003DMT400003819	PGSC0003DMG400001513	2:38380353-38381155	Control_April	DMN_April	OK	197.998	55.1532	-1.84397	-4.84887	5e-05	0.00074121	yes	50S robosomal protein L11
PGSC0003DMT400041800	PGSC0003DMT400041800	PGSC0003DMG402016214	11:2501466-2509261	Control_April	DMN_April	OK	40.8231	11.3752	-1.8435	-3.90506	5e-05	0.00074121	yes	Early nodulin 20
PGSC0003DMT400061165	PGSC0003DMT400061165	PGSC0003DMG400023802	1:80617958-80625324	Control_April	DMN_April	OK	8.44682	2.35376	-1.84344	-3.04504	0.0006	0.00617809	yes	DNA helicase hus2
PGSC0003DMT400007182	PGSC0003DMT400007182	PGSC0003DMG400002777	1:78063980-78071561	Control_April	DMN_April	OK	71.2735	19.8891	-1.84139	-5.23135	5e-05	0.00074121	yes	Dihydrolipoyl dehydrogenase
PGSC0003DMT400041881	PGSC0003DMT400041881	PGSC0003DMG400016252	11:3323135-3328068	Control_April	DMN_April	OK	6.39017	1.78368	-1.841	-3.2338	0.0001	0.00137306	yes	Protein AINTEGUMENTA
PGSC0003DMT400062295	PGSC0003DMT400062295	PGSC0003DMG400024242	6:28047520-28049362	Control_April	DMN_April	OK	8.93291	2.49633	-1.83932	-3.36105	0.00215	0.0172795	yes	3'-N-debenzoyl-2'-deoxytaxol N-benzoyltransferase
PGSC0003DMT400012396	PGSC0003DMT400012396	PGSC0003DMG401004858	6:48542864-48549600	Control_April	DMN_April	OK	8.7245	2.43879	-1.83891	-3.46995	0.0001	0.00137306	yes	Ran GTPase binding protein
PGSC0003DMT400062385	PGSC0003DMT400062385	PGSC0003DMG400024281	12:5776471-5786858	Control_April	DMN_April	OK	1201.75	336.111	-1.83813	-4.24898	5e-05	0.00074121	yes	Gamma aminobutyrate transaminase isoform2
XLOC_023963	XLOC_023963	PGSC0003DMG400018419	3:32023810-32030255	Control_April	DMN_April	OK	31.9437	8.94404	-1.83653	-3.456	0.0015	0.0129572	yes	Gene of unknown function
PGSC0003DMT400073707	PGSC0003DMT400073707	PGSC0003DMG400028631	12:49632943-49635516	Control_April	DMN_April	OK	1405.85	393.76	-1.83605	-4.28247	5e-05	0.00074121	yes	40S ribosomal protein S12
PGSC0003DMT400067168	PGSC0003DMT400067168	PGSC0003DMG400026113	6:46533255-46534431	Control_April	DMN_April	OK	74.6385	20.9222	-1.83489	-5.50201	5e-05	0.00074121	yes	Conserved gene of unknown function
PGSC0003DMT400063316	PGSC0003DMT400063316	PGSC0003DMG400024627	3:54834287-54836181	Control_April	DMN_April	OK	58.585	16.4485	-1.83257	-4.42911	5e-05	0.00074121	yes	GRP 2
PGSC0003DMT400000151	PGSC0003DMT400000151	PGSC0003DMG400000045	1:72262978-72265527	Control_April	DMN_April	OK	111.382	31.2755	-1.83241	-4.68201	5e-05	0.00074121	yes	Water channel protein
PGSC0003DMT400012777	PGSC0003DMT400012777	PGSC0003DMG402004978	12:53989475-53993626	Control_April	DMN_April	OK	147.953	41.5595	-1.83188	-5.93106	5e-05	0.00074121	yes	Glutathione peroxidase
PGSC0003DMT400027379	PGSC0003DMT400027379	PGSC0003DMG402010558	10:3260379-3263340	Control_April	DMN_April	OK	546.667	153.562	-1.83184	-6.93777	5e-05	0.00074121	yes	Ribosomal protein L11
PGSC0003DMT400038153	PGSC0003DMT400038153	PGSC0003DMG400014714	6:1816711-1824239	Control_April	DMN_April	OK	8.68379	2.4407	-1.83103	-3.69233	5e-05	0.00074121	yes	ATBARD1/BARD1
PGSC0003DMT400063593	PGSC0003DMT400063593	PGSC0003DMG400024723	1:77632308-77635100	Control_April	DMN_April	OK	4764.57	1340.96	-1.82908	-5.75337	5e-05	0.00074121	yes	60S ribosomal protein L18
PGSC0003DMT400066770	PGSC0003DMT400066770	PGSC0003DMG401025960	1:70535570-70537827	Control_April	DMN_April	OK	781.963	220.086	-1.82904	-6.00656	5e-05	0.00074121	yes	Cytoplasmic ribosomal protein S13
PGSC0003DMT400064728	PGSC0003DMT400064728	PGSC0003DMG400025144	2:25351802-25352365	Control_April	DMN_April	OK	70.3421	19.8016	-1.82877	-6.13763	5e-05	0.00074121	yes	Conserved gene of unknown function
PGSC0003DMT400061282	PGSC0003DMT400061282	PGSC0003DMG401023851	12:60778695-60783006	Control_April	DMN_April	OK	89.812	25.3347	-1.82579	-6.25918	5e-05	0.00074121	yes	EMB2394 (EMBRYO DEFECTIVE 2394)
PGSC0003DMT400080256	PGSC0003DMT400080256	PGSC0003DMG400031240	11:36588832-36590600	Control_April	DMN_April	OK	292.691	82.6421	-1.82443	-7.40584	5e-05	0.00074121	yes	Ubiquitin carrier protein
PGSC0003DMT400006681	PGSC0003DMT400006681	PGSC0003DMG400002597	3:60599526-60601611	Control_April	DMN_April	OK	2645.11	747.808	-1.82259	-5.78817	5e-05	0.00074121	yes	Ribosomal protein L28
PGSC0003DMT400083101	PGSC0003DMT400083101	PGSC0003DMG400033054	6:51363820-51366598	Control_April	DMN_April	OK	56.1869	15.899	-1.82129	-4.10158	5e-05	0.00074121	yes	Biotin carboxyl carrier protein subunit
PGSC0003DMT400003587	PGSC0003DMT400003587	PGSC0003DMG400001418	2:46311386-46313353	Control_April	DMN_April	OK	15.0991	4.27487	-1.82051	-3.65907	0.0047	0.0319646	yes	Transcription factor style2.1
PGSC0003DMT400029398	PGSC0003DMT400029398	PGSC0003DMG400011295	10:131903-136876	Control_April	DMN_April	OK	19.9927	5.6604	-1.8205	-2.335	0.0004	0.00443344	yes	Thylakoid membrane phosphoprotein 14 kDa, chloroplastic
PGSC0003DMT400018478	PGSC0003DMT400018478	PGSC0003DMG400007171	10:59411620-59412907	Control_April	DMN_April	OK	9.14961	2.59291	-1.81914	-3.06018	0.00105	0.00973435	yes	3'-N-debenzoyl-2'-deoxytaxol N-benzoyltransferase
PGSC0003DMT400018268	PGSC0003DMT400018268	PGSC0003DMG400007089	7:52282708-52297339	Control_April	DMN_April	OK	42.3661	12.0107	-1.81859	-2.31424	0.0043	0.0298394	yes	Trehalose-phosphate synthase 1
PGSC0003DMT400066571	PGSC0003DMT400066571	PGSC0003DMG400025875	1:84193771-84195198	Control_April	DMN_April	OK	23.0212	6.52885	-1.81806	-4.24675	5e-05	0.00074121	yes	Conserved gene of unknown function
PGSC0003DMT400011931	PGSC0003DMT400011931	PGSC0003DMG400004682	12:59707433-59711075	Control_April	DMN_April	OK	201.478	57.1702	-1.81729	-6.99273	5e-05	0.00074121	yes	50S ribosomal protein L18, chloroplast
PGSC0003DMT400026536	PGSC0003DMT400026536	PGSC0003DMG400010246	2:32454615-32459180	Control_April	DMN_April	OK	15.3339	4.35124	-1.81722	-4.03286	5e-05	0.00074121	yes	Conserved gene of unknown function
PGSC0003DMT400047869	PGSC0003DMT400047869	PHT2	5:10314933-10318381	Control_April	DMN_April	OK	3.94625	1.1203	-1.8166	-2.54786	0.0046	0.0314367	yes	#N/A
PGSC0003DMT400049875	PGSC0003DMT400049875	PGSC0003DMG400019380	10:5989367-5990136	Control_April	DMN_April	OK	301.722	85.6692	-1.81637	-9.16853	5e-05	0.00074121	yes	Arabinogalactan peptide 20
XLOC_046549	XLOC_046549	-	9:8733938-8735334	Control_April	DMN_April	OK	8.85121	2.51321	-1.81635	-3.2473	0.00115	0.0104795	yes	#N/A
PGSC0003DMT400070722	PGSC0003DMT400070722	PGSC0003DMG400027499	1:74717410-74721629	Control_April	DMN_April	OK	16.9999	4.83596	-1.81365	-4.38236	5e-05	0.00074121	yes	Receptor-like kinase 17
PGSC0003DMT400063101	PGSC0003DMT400063101	PGSC0003DMG400024546	3:55243021-55244967	Control_April	DMN_April	OK	2084.95	593.835	-1.81188	-10.6315	5e-05	0.00074121	yes	40S ribosomal protein S19
PGSC0003DMT400062991	PGSC0003DMT400062991	PGSC0003DMG400024511	3:54492799-54504655	Control_April	DMN_April	OK	27.9682	7.97935	-1.80944	-3.99787	0.00015	0.0019463	yes	MIS12 homologue
PGSC0003DMT400022542	PGSC0003DMT400022542	PGSC0003DMG400008738	12:6572900-6576476	Control_April	DMN_April	OK	10.9684	3.13052	-1.80887	-3.81464	0.00265	0.0204459	yes	Monomeric G-protein
PGSC0003DMT400044246	PGSC0003DMT400044246	PGSC0003DMG400017187	9:55854646-55884388	Control_April	DMN_April	OK	66.5942	19.0422	-1.80619	-2.50638	0.0006	0.00617809	yes	Conserved gene of unknown function
PGSC0003DMT400058680	PGSC0003DMT400058680	PGSC0003DMG400022796	1:477017-481530	Control_April	DMN_April	OK	67.4135	19.3197	-1.80297	-4.95988	5e-05	0.00074121	yes	Aspartate-semialdehyde dehydrogenase
PGSC0003DMT400040853	PGSC0003DMT400040853	PGSC0003DMG400015795	3:43392361-43394382	Control_April	DMN_April	OK	1267.41	364.336	-1.79854	-6.17236	5e-05	0.00074121	yes	60S ribosomal protein L36
PGSC0003DMT400040218	PGSC0003DMT400040218	PGSC0003DMG400015565	11:45372355-45381228	Control_April	DMN_April	OK	378.83	108.946	-1.79793	-3.98783	5e-05	0.00074121	yes	Histone H2A
PGSC0003DMT400011939	PGSC0003DMT400011939	PAT	12:59768049-59770142	Control_April	DMN_April	OK	3012.43	866.527	-1.79761	-3.52098	5e-05	0.00074121	yes	#N/A
PGSC0003DMT400009481	PGSC0003DMT400009481	PGSC0003DMG400003696	4:70015691-70016427	Control_April	DMN_April	OK	343.219	98.7713	-1.79697	-3.34194	5e-05	0.00074121	yes	50S ribosomal protein L31
PGSC0003DMT400006367	PGSC0003DMT400006367	PGSC0003DMG400002487	3:61129370-61129984	Control_April	DMN_April	OK	234.304	67.4647	-1.79618	-6.17037	5e-05	0.00074121	yes	Lipid binding protein
PGSC0003DMT400058536	PGSC0003DMT400058536	PGSC0003DMG400022739	8:53928987-53932319	Control_April	DMN_April	OK	395.872	113.996	-1.79605	-4.24387	5e-05	0.00074121	yes	NADH-ubiquinone oxidoreductase 19 kDa subunit
XLOC_015637	XLOC_015637	-	12:449468-459785	Control_April	DMN_April	OK	46.9026	13.507	-1.79596	-2.68148	5e-05	0.00074121	yes	#N/A
PGSC0003DMT400064166	PGSC0003DMT400064166	PGSC0003DMG400024929	1:80485661-80487813	Control_April	DMN_April	OK	1153.04	332.34	-1.79471	-3.94533	5e-05	0.00074121	yes	40S ribosomal protein S12
PGSC0003DMT400075778	PGSC0003DMT400075778	PGSC0003DMG400029464	4:2768215-2769742	Control_April	DMN_April	OK	8.07196	2.32837	-1.7936	-3.4234	0.00555	0.0363213	yes	Avr9/Cf-9 rapidly elicited protein 74
XLOC_020907	XLOC_020907	PGSC0003DMG400000487	2:47130813-47135952	Control_April	DMN_April	OK	32.0466	9.24742	-1.79305	-1.76555	0.0044	0.0303868	yes	50S ribosomal protein L12, chloroplastic
XLOC_025806	XLOC_025806	-	4:7940063-7966878	Control_April	DMN_April	OK	254.975	73.7354	-1.78992	-4.85422	5e-05	0.00074121	yes	#N/A
PGSC0003DMT400044185	PGSC0003DMT400044185	PGSC0003DMG400017152	9:56917430-56919217	Control_April	DMN_April	OK	273.701	79.1604	-1.78975	-4.08162	5e-05	0.00074121	yes	Acid phosphatase 1
PGSC0003DMT400040717	PGSC0003DMT400040717	PGSC0003DMG400015745	5:49248185-49251935	Control_April	DMN_April	OK	223.076	64.5194	-1.78973	-5.10147	5e-05	0.00074121	yes	Serine hydroxymethyltransferase
PGSC0003DMT400035602	PGSC0003DMT400035602	PGSC0003DMG400013691	5:42979235-42980215	Control_April	DMN_April	OK	8.81818	2.5506	-1.78964	-2.77589	0.00465	0.0317061	yes	SAUR family protein
PGSC0003DMT400081310	PGSC0003DMT400081310	PGSC0003DMG400031789	9:52802326-52804718	Control_April	DMN_April	OK	658.245	190.405	-1.78956	-5.90209	5e-05	0.00074121	yes	60S ribosomal protein L18
PGSC0003DMT400037582	PGSC0003DMT400037582	PGSC0003DMG400014496	8:43082847-43096836	Control_April	DMN_April	OK	570.197	165.188	-1.78735	-7.6938	5e-05	0.00074121	yes	Aldehyde dehydrogenase (NAD+)
PGSC0003DMT400004125	PGSC0003DMT400004125	CYP	1:87214581-87215743	Control_April	DMN_April	OK	1946.89	564.328	-1.78656	-4.02321	5e-05	0.00074121	yes	#N/A
PGSC0003DMT400012953	PGSC0003DMT400012953	PGSC0003DMG400005048	3:2352220-2357891	Control_April	DMN_April	OK	51.8874	15.0625	-1.78442	-4.00111	5e-05	0.00074121	yes	Pentatricopeptide repeat-containing protein
PGSC0003DMT400015871	PGSC0003DMT400015871	PGSC0003DMG400006201	1:87313356-87315412	Control_April	DMN_April	OK	31.631	9.19052	-1.78312	-3.35508	5e-05	0.00074121	yes	Zeamatin
PGSC0003DMT400064379	PGSC0003DMT400064379	PGSC0003DMG400025012	10:1540093-1541536	Control_April	DMN_April	OK	1179.63	343.134	-1.78149	-8.16928	5e-05	0.00074121	yes	Histone H2A
PGSC0003DMT400064385	PGSC0003DMT400064385	PGSC0003DMG400025015	10:1547809-1561509	Control_April	DMN_April	OK	585.085	170.243	-1.78105	-4.54874	5e-05	0.00074121	yes	60S ribosomal protein L8
PGSC0003DMT400043515	PGSC0003DMT400043515	PGSC0003DMG400016893	4:69096742-69099631	Control_April	DMN_April	OK	7.90077	2.30029	-1.78018	-3.06034	0.00545	0.0358189	yes	Conserved gene of unknown function
PGSC0003DMT400046698	PGSC0003DMT400046698	PGSC0003DMG400018130	3:51857160-51861663	Control_April	DMN_April	OK	40.3982	11.7696	-1.77923	-4.958	5e-05	0.00074121	yes	D-3-phosphoglycerate dehydrogenase
PGSC0003DMT400069847	PGSC0003DMT400069847	PGSC0003DMG400027161	5:48684045-48685234	Control_April	DMN_April	OK	3087.36	899.999	-1.77838	-7.75848	5e-05	0.00074121	yes	60S ribosomal protein L29
PGSC0003DMT400028010	PGSC0003DMT400028010	PGSC0003DMG400010801	5:15734678-15737235	Control_April	DMN_April	OK	44.8412	13.0802	-1.77744	-3.77378	5e-05	0.00074121	yes	Conserved gene of unknown function
PGSC0003DMT400032028	PGSC0003DMT400032028	PGSC0003DMG400012288	8:55853162-55858801	Control_April	DMN_April	OK	42.6586	12.45	-1.77669	-3.07619	0.00015	0.0019463	yes	Endo-beta-1,4-D-glucanase
PGSC0003DMT400023964	PGSC0003DMT400023964	PGSC0003DMG400009268	11:14406780-14408214	Control_April	DMN_April	OK	1179.65	344.526	-1.77567	-2.46074	0.00305	0.0228226	yes	Proteinase inhibitor
PGSC0003DMT400031900	PGSC0003DMT400031900	PAT	8:56629351-56631911	Control_April	DMN_April	OK	1966.03	574.55	-1.77478	-6.45696	5e-05	0.00074121	yes	#N/A
XLOC_006852	XLOC_006852	PGSC0003DMG400018250	1:78674049-78679224	Control_April	DMN_April	OK	7.99028	2.33818	-1.77286	-4.01425	5e-05	0.00074121	yes	Global transcription factor group
PGSC0003DMT400018869	PGSC0003DMT400018869	PGSC0003DMG400007315	2:37530114-37532382	Control_April	DMN_April	OK	89.1646	26.1185	-1.7714	-4.6559	5e-05	0.00074121	yes	H/ACA ribonucleoprotein complex subunit 4
PGSC0003DMT400078129	PGSC0003DMT400078129	PGSC0003DMG400030386	6:57711927-57714382	Control_April	DMN_April	OK	3512.91	1030.36	-1.76951	-4.7835	5e-05	0.00074121	yes	60S ribosomal protein L10
PGSC0003DMT400040585	PGSC0003DMT400040585	PGSC0003DMG402015689	11:1716257-1717672	Control_April	DMN_April	OK	1916.22	562.097	-1.76937	-5.1291	5e-05	0.00074121	yes	Protein RSI-1
PGSC0003DMT400051810	PGSC0003DMT400051810	PGSC0003DMG400020108	6:58191151-58193957	Control_April	DMN_April	OK	315.117	92.4847	-1.7686	-2.48812	0.00075	0.00741227	yes	40S ribosomal protein S8
PGSC0003DMT400030565	PGSC0003DMT400030565	PGSC0003DMG400011702	1:7277683-7279565	Control_April	DMN_April	OK	358.012	105.122	-1.76795	-2.36109	0.0012	0.0108379	yes	60S acidic ribosomal protein
PGSC0003DMT400060125	PGSC0003DMT400060125	PGSC0003DMG400023394	5:50934440-50937357	Control_April	DMN_April	OK	167.414	49.1819	-1.76723	-3.84043	5e-05	0.00074121	yes	40S ribosomal protein S17
PGSC0003DMT400025322	PGSC0003DMT400025322	PGSC0003DMG400009774	7:9109560-9124150	Control_April	DMN_April	OK	5.63693	1.66045	-1.76333	-2.51043	0.0021	0.0169527	yes	Arabinose kinase
PGSC0003DMT400035325	PGSC0003DMT400035325	PGSC0003DMG400013573	7:40660361-40668089	Control_April	DMN_April	OK	9.95653	2.93343	-1.76305	-3.30473	0.0002	0.00248743	yes	Kinesin NACK2
PGSC0003DMT400059944	PGSC0003DMT400059944	PGSC0003DMG400023322	5:51897547-51899687	Control_April	DMN_April	OK	44.3074	13.0561	-1.76282	-5.12484	5e-05	0.00074121	yes	White-brown-complex ABC transporter family
PGSC0003DMT400060433	PGSC0003DMT400060433	PGSC0003DMG401023504	5:50644191-50649651	Control_April	DMN_April	OK	3.8281	1.12878	-1.76187	-2.5154	0.0031	0.0231267	yes	ATP binding protein
XLOC_010940	XLOC_010940	-	10:27123646-27124857	Control_April	DMN_April	OK	12.7365	3.75717	-1.76125	-3.51994	0.00025	0.00300119	yes	#N/A
PGSC0003DMT400069184	PGSC0003DMT400069184	PGSC0003DMG400026910	6:53828450-53830346	Control_April	DMN_April	OK	2797.46	825.892	-1.7601	-5.22193	5e-05	0.00074121	yes	60S ribosomal protein L9
PGSC0003DMT400071245	PGSC0003DMT400071245	PGSC0003DMG400027699	10:48616033-48618084	Control_April	DMN_April	OK	13.6703	4.0483	-1.75566	-2.64198	0.0049	0.0330242	yes	Conserved gene of unknown function
XLOC_015292	XLOC_015292	-	12:56343375-56352071	Control_April	DMN_April	OK	18.4854	5.47493	-1.75547	-3.57267	0.0001	0.00137306	yes	#N/A
PGSC0003DMT400060840	PGSC0003DMT400060840	PGSC0003DMG400023667	10:57403022-57407235	Control_April	DMN_April	OK	295.78	87.6486	-1.75472	-3.16161	5e-05	0.00074121	yes	60S ribosomal protein L21
PGSC0003DMT400019619	PGSC0003DMT400019619	PGSC0003DMG400007581	7:32501872-32507895	Control_April	DMN_April	OK	4.77169	1.41537	-1.75332	-2.56792	0.00345	0.0251572	yes	Conserved gene of unknown function
PGSC0003DMT400068505	PGSC0003DMT400068505	PGSC0003DMG400026641	9:10349606-10353612	Control_April	DMN_April	OK	16.311	4.84194	-1.75219	-4.58738	5e-05	0.00074121	yes	Importin beta-1
PGSC0003DMT400000959	PGSC0003DMT400000959	PGSC0003DMG400000359	12:4082664-4086800	Control_April	DMN_April	OK	550.493	163.579	-1.75073	-4.63151	5e-05	0.00074121	yes	B5 #5 (cytochrome b5 family protein #5)
PGSC0003DMT400050381	PGSC0003DMT400050381	RBCS-1	3:4728910-4731136	Control_April	DMN_April	OK	369.456	109.81	-1.7504	-6.98185	5e-05	0.00074121	yes	#N/A
PGSC0003DMT400010518	PGSC0003DMT400010518	SPDSY	5:7752877-7756398	Control_April	DMN_April	OK	1303.1	387.471	-1.74979	-3.52376	5e-05	0.00074121	yes	#N/A
PGSC0003DMT400029242	PGSC0003DMT400029242	PGSC0003DMG400011246	10:591226-596705	Control_April	DMN_April	OK	463.227	137.82	-1.74893	-4.67433	5e-05	0.00074121	yes	Glyceraldehyde-3-phosphate dehydrogenase
PGSC0003DMT400033837	PGSC0003DMT400033837	PGSC0003DMG400013001	7:38653584-38654458	Control_April	DMN_April	OK	32.4375	9.66141	-1.74736	-5.19018	0.0001	0.00137306	yes	Conserved gene of unknown function
PGSC0003DMT400072364	PGSC0003DMT400072364	PGSC0003DMG400028162	10:55857565-55860766	Control_April	DMN_April	OK	613.489	182.835	-1.74649	-5.17016	5e-05	0.00074121	yes	Ribosomal protein S14
PGSC0003DMT400037916	PGSC0003DMT400037916	PGSC0003DMG400014626	6:587435-591107	Control_April	DMN_April	OK	14.9084	4.44625	-1.74547	-2.97262	0.00105	0.00973435	yes	Conserved gene of unknown function
PGSC0003DMT400043405	PGSC0003DMT400043405	PGSC0003DMG400016849	9:51720859-51738163	Control_April	DMN_April	OK	10.4724	3.1235	-1.74536	-2.91968	0.00015	0.0019463	yes	Protease Do-like 2, chloroplastic
PGSC0003DMT400019917	PGSC0003DMT400019917	PGSC0003DMG400007707	12:59140667-59143228	Control_April	DMN_April	OK	440.961	131.608	-1.74441	-5.78295	5e-05	0.00074121	yes	60S ribosomal protein L13a
PGSC0003DMT400059345	PGSC0003DMT400059345	PGSC0003DMG400023056	5:5635832-5637709	Control_April	DMN_April	OK	71.2267	21.263	-1.74407	-5.91196	5e-05	0.00074121	yes	Transcription regulator
PGSC0003DMT400032399	PGSC0003DMT400032399	PGSC0003DMG400012444	7:53141507-53146564	Control_April	DMN_April	OK	3.57223	1.06678	-1.74356	-2.6321	0.0009	0.00858071	yes	ATP binding protein
PGSC0003DMT400071141	PGSC0003DMT400071141	PGSC0003DMG400027667	6:57884389-57888412	Control_April	DMN_April	OK	1161.53	346.939	-1.74327	-4.41844	5e-05	0.00074121	yes	Ribosomal protein L5
XLOC_006289	XLOC_006289	PGSC0003DMG400044320	1:67458847-67461039	Control_April	DMN_April	OK	38.1693	11.4177	-1.74114	-3.32459	5e-05	0.00074121	yes	Glucose-6-phosphate/phosphate translocator 1, chloroplast
PGSC0003DMT400008245	PGSC0003DMT400008245	PGSC0003DMG400003181	7:537190-540297	Control_April	DMN_April	OK	63.9036	19.125	-1.74044	-3.34315	5e-05	0.00074121	yes	Beta-glucosidase 08
PGSC0003DMT400075291	PGSC0003DMT400075291	PGSC0003DMG400029283	12:58015106-58018156	Control_April	DMN_April	OK	1099.07	328.966	-1.74027	-6.30482	5e-05	0.00074121	yes	Ribosomal protein S6
PGSC0003DMT400025823	PGSC0003DMT400025823	PGSC0003DMG400009975	4:71514448-71522552	Control_April	DMN_April	OK	15.5428	4.66252	-1.73706	-2.3327	0.00835	0.0497198	yes	Conserved gene of unknown function
PGSC0003DMT400094749	PGSC0003DMT400094749	PGSC0003DMG400044320	1:67458847-67461039	Control_April	DMN_April	OK	22.6266	6.79563	-1.73534	-2.37178	0.0051	0.0340505	yes	Glucose-6-phosphate/phosphate translocator 1, chloroplast
PGSC0003DMT400042347	PGSC0003DMT400042347	PGSC0003DMG400016418	1:3311892-3317045	Control_April	DMN_April	OK	9.21917	2.76961	-1.73495	-2.52522	0.00245	0.0191975	yes	E2F4,5
XLOC_040074	XLOC_040074	PGSC0003DMG400005778	8:4835400-4842098	Control_April	DMN_April	OK	13.0057	3.90923	-1.73419	-4.12897	5e-05	0.00074121	yes	NADPH-dependent thioredoxin reductase B
PGSC0003DMT400072279	PGSC0003DMT400072279	PGSC0003DMG400028127	10:56459088-56463959	Control_April	DMN_April	OK	191.405	57.5415	-1.73395	-4.04418	5e-05	0.00074121	yes	Methionine synthase
XLOC_042884	XLOC_042884	-	8:54715404-54718460	Control_April	DMN_April	OK	9.4681	2.8516	-1.73131	-2.47689	0.00035	0.00397528	yes	#N/A
PGSC0003DMT400043632	PGSC0003DMT400043632	PGSC0003DMG400016941	6:27176636-27182286	Control_April	DMN_April	OK	3.95287	1.19062	-1.73119	-2.96356	0.00075	0.00741227	yes	Conserved gene of unknown function
PGSC0003DMT400067118	PGSC0003DMT400067118	PGSC0003DMG400026091	6:46082120-46090818	Control_April	DMN_April	OK	14.5245	4.37657	-1.73061	-3.88235	5e-05	0.00074121	yes	Cyclin A2
PGSC0003DMT400076326	PGSC0003DMT400076326	PGSC0003DMG400029675	6:23819787-23823029	Control_April	DMN_April	OK	16.4206	4.95026	-1.72993	-3.1559	0.00015	0.0019463	yes	Cell cycle switch 52B
PGSC0003DMT400013622	PGSC0003DMT400013622	PGSC0003DMG400005324	5:35463437-35476866	Control_April	DMN_April	OK	133.555	40.2651	-1.72983	-3.93703	5e-05	0.00074121	yes	Ribosomal protein L9 family protein
PGSC0003DMT400069487	PGSC0003DMT400069487	PGSC0003DMG400027014	6:53813003-53819813	Control_April	DMN_April	OK	220.255	66.4693	-1.72842	-5.02027	5e-05	0.00074121	yes	Transaminase mtnE
PGSC0003DMT400054361	PGSC0003DMT400054361	PGSC0003DMG400021100	2:29510364-29512410	Control_April	DMN_April	OK	2387.46	721.727	-1.72595	-2.21427	0.00365	0.0262769	yes	Ly200
PGSC0003DMT400063771	PGSC0003DMT400063771	PGSC0003DMG400024783	1:77914275-77916064	Control_April	DMN_April	OK	79.8179	24.1567	-1.72429	-3.95449	5e-05	0.00074121	yes	GATA transcription factor
PGSC0003DMT400023310	PGSC0003DMT400023310	RANGAP2	1:62287773-62290829	Control_April	DMN_April	OK	63.597	19.252	-1.72395	-2.86774	0.00045	0.004883	yes	#N/A
PGSC0003DMT400006164	PGSC0003DMT400006164	PGSC0003DMG401002397	8:48910092-48911830	Control_April	DMN_April	OK	1665.38	505.659	-1.71962	-8.41811	5e-05	0.00074121	yes	40S ribosomal protein S30
PGSC0003DMT400079203	PGSC0003DMT400079203	PGSC0003DMG400030824	4:63872816-63888326	Control_April	DMN_April	OK	59.8576	18.1755	-1.71954	-4.30745	5e-05	0.00074121	yes	Glycosyltransferase
PGSC0003DMT400033754	PGSC0003DMT400033754	PGSC0003DMG400012966	5:2287628-2293817	Control_April	DMN_April	OK	37.577	11.4189	-1.71843	-4.26203	5e-05	0.00074121	yes	Dihydrolipoyllysine-residue acetyltransferase component of pyruvate dehydrogenase
PGSC0003DMT400017056	PGSC0003DMT400017056	STCESA1	4:60250478-60257545	Control_April	DMN_April	OK	35.1758	10.696	-1.71751	-4.6905	5e-05	0.00074121	yes	#N/A
PGSC0003DMT400007048	PGSC0003DMT400007048	PGSC0003DMG402002721	9:3942250-3947552	Control_April	DMN_April	OK	1590	483.511	-1.71741	-2.51275	0.00025	0.00300119	yes	Enolase
PGSC0003DMT400027955	PGSC0003DMT400027955	PGSC0003DMG400010771	5:11221030-11223925	Control_April	DMN_April	OK	29.6097	9.01812	-1.71517	-5.17146	5e-05	0.00074121	yes	Pectate lyase
PGSC0003DMT400069855	PGSC0003DMT400069855	PGSC0003DMG401027165	5:48754797-48761681	Control_April	DMN_April	OK	70.2674	21.425	-1.71356	-5.033	5e-05	0.00074121	yes	Chaperonin-60kD, ch60
PGSC0003DMT400010183	PGSC0003DMT400010183	PGSC0003DMG400003988	11:7638999-7644099	Control_April	DMN_April	OK	328.101	100.056	-1.71334	-7.2744	5e-05	0.00074121	yes	Snrnp sm protein
PGSC0003DMT400064284	PGSC0003DMT400064284	PGSC0003DMG401024975	2:43179509-43181675	Control_April	DMN_April	OK	138.033	42.1126	-1.71269	-3.62375	0.00025	0.00300119	yes	Conserved gene of unknown function
PGSC0003DMT400008895	PGSC0003DMT400008895	PGSC0003DMG400003457	4:50417116-50417924	Control_April	DMN_April	OK	24.4447	7.45942	-1.71238	-3.4608	0.00015	0.0019463	yes	Conserved gene of unknown function
XLOC_003569	XLOC_003569	-	1:68113483-68151559	Control_April	DMN_April	OK	9.28489	2.83378	-1.71216	-2.90232	0.00025	0.00300119	yes	#N/A
PGSC0003DMT400046741	PGSC0003DMT400046741	PGSC0003DMG400018150	3:52673839-52678005	Control_April	DMN_April	OK	77.2097	23.5756	-1.71149	-4.40895	5e-05	0.00074121	yes	Phosphate/phosphoenolpyruvate translocator
PGSC0003DMT400016493	PGSC0003DMT400016493	PGSC0003DMG400006441	9:54469984-54471018	Control_April	DMN_April	OK	564.756	172.632	-1.70993	-4.0259	5e-05	0.00074121	yes	Histone H2A
PGSC0003DMT400081485	PGSC0003DMT400081485	PFT3	00:32175566-32177089	Control_April	DMN_April	OK	89.3224	27.3106	-1.70956	-5.90045	5e-05	0.00074121	yes	#N/A
PGSC0003DMT400067617	PGSC0003DMT400067617	PGSC0003DMG400026290	8:2041254-2046831	Control_April	DMN_April	OK	20.9577	6.40813	-1.70951	-3.38262	0.00045	0.004883	yes	FKBP-type peptidyl-prolyl cis-trans isomerase 3, chloroplastic
XLOC_024415	XLOC_024415	-	3:46584939-46598531	Control_April	DMN_April	OK	7.88563	2.41224	-1.70885	-3.64217	0.0001	0.00137306	yes	#N/A
PGSC0003DMT400026987	PGSC0003DMT400026987	PGSC0003DMG400010410	2:22247603-22248529	Control_April	DMN_April	OK	8.64028	2.64348	-1.70864	-2.42704	0.0052	0.0345629	yes	Calcium-binding protein CML23
PGSC0003DMT400077543	PGSC0003DMT400077543	PGSC0003DMG400030153	8:9563788-9566263	Control_April	DMN_April	OK	1414.61	432.904	-1.70828	-5.29497	5e-05	0.00074121	yes	60S ribosomal protein L18a
PGSC0003DMT400085799	PGSC0003DMT400085799	PGSC0003DMG400035370	11:39563918-39565374	Control_April	DMN_April	OK	9.60705	2.94109	-1.70774	-3.04294	0.0002	0.00248743	yes	Glucosyltransferase
PGSC0003DMT400015762	PGSC0003DMT400015762	PGSC0003DMG400006160	7:44648649-44650402	Control_April	DMN_April	OK	57.4752	17.6085	-1.70667	-3.60115	5e-05	0.00074121	yes	Fasciclin-like arabinogalactan protein 2
PGSC0003DMT400055699	PGSC0003DMT400055699	PGSC0003DMG400021625	9:61186434-61190217	Control_April	DMN_April	OK	685.869	210.357	-1.70509	-3.95587	5e-05	0.00074121	yes	TGF-beta-inducible nuclear protein
PGSC0003DMT400015122	PGSC0003DMT400015122	PGSC0003DMG403005911	6:54381539-54383364	Control_April	DMN_April	OK	588	180.49	-1.70389	-5.89569	5e-05	0.00074121	yes	40S ribosomal protein S11
PGSC0003DMT400063697	PGSC0003DMT400063697	PGSC0003DMG400024757	1:77394801-77396922	Control_April	DMN_April	OK	3156.67	969.059	-1.70375	-4.26658	5e-05	0.00074121	yes	40S ribosomal protein S10
PGSC0003DMT400018431	PGSC0003DMT400018431	PGSC0003DMG400007152	6:55203293-55207584	Control_April	DMN_April	OK	46.2798	14.2174	-1.70273	-4.3332	5e-05	0.00074121	yes	UDP-apiose/xylose synthase
PGSC0003DMT400065156	PGSC0003DMT400065156	PGSC0003DMG400025324	4:56285139-56292293	Control_April	DMN_April	OK	1593.23	489.468	-1.70267	-2.59573	0.0004	0.00443344	yes	40S ribosomal protein S15a-1
PGSC0003DMT400014748	PGSC0003DMT400014748	PGSC0003DMG400005749	3:58270022-58276177	Control_April	DMN_April	OK	15.3467	4.71521	-1.70254	-2.281	0.00705	0.043688	yes	Phosphoethanolamine N-methyltransferase
PGSC0003DMT400074051	PGSC0003DMT400074051	PGSC0003DMG400028781	6:50783565-50786541	Control_April	DMN_April	OK	1974.42	606.641	-1.70252	-3.25435	5e-05	0.00074121	yes	40S ribosomal protein S7
XLOC_020993	XLOC_020993	-	2:48280737-48310506	Control_April	DMN_April	OK	10.9543	3.36571	-1.70251	-3.28285	5e-05	0.00074121	yes	#N/A
PGSC0003DMT400023068	PGSC0003DMT400023068	PPA2	9:2142106-2145943	Control_April	DMN_April	OK	15.7397	4.83775	-1.702	-2.99797	0.00125	0.0112059	yes	#N/A
PGSC0003DMT400058811	PGSC0003DMT400058811	PGSC0003DMG400022851	1:60011932-60012656	Control_April	DMN_April	OK	202.792	62.6269	-1.69514	-3.89661	5e-05	0.00074121	yes	Rapid alkalinization factor 2
PGSC0003DMT400012217	PGSC0003DMT400012217	PGSC0003DMG400004790	8:52701625-52705705	Control_April	DMN_April	OK	8.53184	2.63494	-1.69508	-3.19328	0.00015	0.0019463	yes	Invertase
PGSC0003DMT400067577	PGSC0003DMT400067577	PGSC0003DMG400026274	8:1781204-1782147	Control_April	DMN_April	OK	55.6789	17.1978	-1.69491	-5.00623	5e-05	0.00074121	yes	Phytocyanin-like arabinogalactan-protein
PGSC0003DMT400001933	PGSC0003DMT400001933	PGSC0003DMG400000733	1:86072483-86074144	Control_April	DMN_April	OK	9.62503	2.97423	-1.69428	-3.50769	0.00635	0.0402993	yes	Syntaxin
PGSC0003DMT400012718	PGSC0003DMT400012718	PGSC0003DMG400004956	4:66147213-66151680	Control_April	DMN_April	OK	128.394	39.6898	-1.69373	-4.43287	5e-05	0.00074121	yes	Erg28
PGSC0003DMT400062273	PGSC0003DMT400062273	PGSC0003DMG400024232	4:22066978-22070659	Control_April	DMN_April	OK	146.905	45.4844	-1.69144	-5.15875	5e-05	0.00074121	yes	Spermidine synthase 1
PGSC0003DMT400058533	PGSC0003DMT400058533	PGSC0003DMG402022737	8:53835359-53837441	Control_April	DMN_April	OK	358.323	111.064	-1.68987	-4.42723	5e-05	0.00074121	yes	UDP-L-rhamnose synthase
PGSC0003DMT400079606	PGSC0003DMT400079606	PGSC0003DMG400030998	5:8383813-8387263	Control_April	DMN_April	OK	23.8903	7.4077	-1.68932	-4.79646	5e-05	0.00074121	yes	Alcohol dehydrogenase
PGSC0003DMT400035465	PGSC0003DMT400035465	PGSC0003DMG400013633	2:37940136-37946072	Control_April	DMN_April	OK	17.737	5.50057	-1.68911	-3.645	5e-05	0.00074121	yes	Mini-chromosome maintenance protein MCM6
XLOC_036311	XLOC_036311	-	6:57334472-57335079	Control_April	DMN_April	OK	834.018	258.741	-1.68857	-8.28658	5e-05	0.00074121	yes	#N/A
PGSC0003DMT400059349	PGSC0003DMT400059349	PGSC0003DMG400023058	5:5518053-5520670	Control_April	DMN_April	OK	770.006	239.466	-1.68505	-3.75123	5e-05	0.00074121	yes	40S ribosomal protein S9
XLOC_029980	XLOC_029980	-	5:7929618-7931712	Control_April	DMN_April	OK	9.32988	2.90242	-1.6846	-3.10266	0.0008	0.00779154	yes	#N/A
PGSC0003DMT400064778	PGSC0003DMT400064778	PGSC0003DMG400025161	1:85515669-85523049	Control_April	DMN_April	OK	42.254	13.1579	-1.68316	-4.30101	5e-05	0.00074121	yes	Mitochondrial import receptor subunit TOM6 homolog
PGSC0003DMT400032970	PGSC0003DMT400032970	PGSC0003DMG400012663	2:40761545-40764548	Control_April	DMN_April	OK	32.0323	9.97631	-1.68295	-3.64111	5e-05	0.00074121	yes	Adenylosuccinate synthetase, chloroplastic
PGSC0003DMT400062460	PGSC0003DMT400062460,PGSC0003DMT400062461	PGSC0003DMG400024309	6:32088611-32095136	Control_April	DMN_April	OK	23.7241	7.39205	-1.68231	-2.22305	0.003	0.0225447	yes	Conserved gene of unknown function
PGSC0003DMT400041313	PGSC0003DMT400041313	PGSC0003DMG400015992	12:33329322-33331316	Control_April	DMN_April	OK	1634.02	509.403	-1.68155	-3.53888	5e-05	0.00074121	yes	40S ribosomal protein S19
XLOC_029983	XLOC_029983	PGSC0003DMG400017005	5:8018694-8024680	Control_April	DMN_April	OK	11.6463	3.63284	-1.6807	-2.35969	0.00115	0.0104795	yes	Aldehyde dehydrogenase (NAD+)
PGSC0003DMT400060319	PGSC0003DMT400060319	PGSC0003DMG400023464	5:51525096-51532402	Control_April	DMN_April	OK	87.3281	27.2716	-1.67905	-3.66997	5e-05	0.00074121	yes	V-type proton ATPase subunit G 2
PGSC0003DMT400051917	PGSC0003DMT400051917	PGSC0003DMG400020148	6:58678578-58681102	Control_April	DMN_April	OK	1418.56	443.119	-1.67866	-5.03436	5e-05	0.00074121	yes	Glycoprotein
PGSC0003DMT400032058	PGSC0003DMT400032058	PGSC0003DMG400012305	8:55616682-55618295	Control_April	DMN_April	OK	11.986	3.74819	-1.67709	-3.35436	5e-05	0.00074121	yes	DNA binding protein
PGSC0003DMT400002340	PGSC0003DMT400002340	PGSC0003DMG400000893	11:11132318-11138526	Control_April	DMN_April	OK	29.6247	9.26574	-1.67682	-4.17069	5e-05	0.00074121	yes	Ribosomal protein L25
PGSC0003DMT400051868	PGSC0003DMT400051868	PGSC0003DMG400020128	6:59046944-59048821	Control_April	DMN_April	OK	4.97024	1.55537	-1.67606	-2.40423	0.0049	0.0330242	yes	Patatin T5
XLOC_025459	XLOC_025459	PGSC0003DMG400002825	4:267258-269758	Control_April	DMN_April	OK	269.799	84.4689	-1.67539	-4.92071	5e-05	0.00074121	yes	RNase NE
PGSC0003DMT400006150	PGSC0003DMT400006150,PGSC0003DMT400006151	PGSC0003DMG400002392	7:40012569-40023546	Control_April	DMN_April	OK	43.5486	13.6345	-1.67537	-2.52071	0.00105	0.00973435	yes	Auxin response factor 7
PGSC0003DMT400013022	PGSC0003DMT400013022	PGSC0003DMG402005074	3:2473201-2476884	Control_April	DMN_April	OK	15.0227	4.70521	-1.67481	-3.96596	5e-05	0.00074121	yes	Adenylyl-sulfate reductase
PGSC0003DMT400056671	PGSC0003DMT400056671	PGSC0003DMG400022039	4:52436291-52445062	Control_April	DMN_April	OK	7.80013	2.44425	-1.67411	-2.11796	0.0079	0.0476426	yes	FKBP-type peptidyl-prolyl cis-trans isomerase 4, chloroplastic
PGSC0003DMT400047010	PGSC0003DMT400047010	PGSC0003DMG400018258	1:79478505-79481782	Control_April	DMN_April	OK	640.653	200.958	-1.67265	-3.90162	5e-05	0.00074121	yes	Conserved gene of unknown function
PGSC0003DMT400025882	PGSC0003DMT400025882	PGSC0003DMG400009993	4:71829459-71832904	Control_April	DMN_April	OK	226.982	71.2796	-1.67101	-3.03671	0.00035	0.00397528	yes	Conserved gene of unknown function
PGSC0003DMT400069185	PGSC0003DMT400069185	RPL27	6:53824925-53825516	Control_April	DMN_April	OK	7592.48	2385.04	-1.67056	-6.81182	5e-05	0.00074121	yes	#N/A
PGSC0003DMT400026640	PGSC0003DMT400026640	PGSC0003DMG400010291	9:49953028-49955319	Control_April	DMN_April	OK	1294.19	406.551	-1.67054	-3.63074	5e-05	0.00074121	yes	Glycoprotein
PGSC0003DMT400035554	PGSC0003DMT400035554	PGSC0003DMG400013670	2:37852231-37852910	Control_April	DMN_April	OK	19.7971	6.23084	-1.66779	-3.82331	0.0054	0.0355735	yes	Gene of unknown function
PGSC0003DMT400069470	PGSC0003DMT400069470	PGSC0003DMG401027007	6:53948918-53950624	Control_April	DMN_April	OK	4629.41	1457.09	-1.66773	-5.84943	5e-05	0.00074121	yes	40S ribosomal protein S29
PGSC0003DMT400081991	PGSC0003DMT400081991	PGSC0003DMG400032192	1:1666817-1668625	Control_April	DMN_April	OK	40.7055	12.813	-1.66761	-3.77386	5e-05	0.00074121	yes	RRNA-processing protein EBP2
PGSC0003DMT400073397	PGSC0003DMT400073397	PGSC0003DMG400028521	6:50068603-50071065	Control_April	DMN_April	OK	20.022	6.30354	-1.66735	-2.47308	0.00525	0.0348033	yes	Cinnamoyl-CoA reductase
PGSC0003DMT400006041	PGSC0003DMT400006041	PGSC0003DMG400002350	6:38128094-38130080	Control_April	DMN_April	OK	5.65237	1.77978	-1.66715	-2.84084	0.00255	0.0198288	yes	Ethylene-responsive transcription factor
PGSC0003DMT400045309	PGSC0003DMT400045309	PGSC0003DMG400017573	6:43366216-43368309	Control_April	DMN_April	OK	1209.42	381.116	-1.66601	-4.8635	5e-05	0.00074121	yes	Ribosomal protein L15
PGSC0003DMT400081863	PGSC0003DMT400081863	PGSC0003DMG400032141	1:1589935-1591644	Control_April	DMN_April	OK	24.8278	7.82614	-1.66558	-3.17236	5e-05	0.00074121	yes	RRNA-processing protein EBP2
PGSC0003DMT400006894	PGSC0003DMT400006894	PGSC0003DMG400002675	9:3617854-3619986	Control_April	DMN_April	OK	383.356	120.939	-1.66441	-2.2975	0.0007	0.00700026	yes	Fructose-bisphosphate aldolase
PGSC0003DMT400032392	PGSC0003DMT400032392	PGSC0003DMG400012440	7:52956542-52963394	Control_April	DMN_April	OK	25.6188	8.08934	-1.66311	-4.08212	5e-05	0.00074121	yes	D-alanine aminotransferase
PGSC0003DMT400025575	PGSC0003DMT400025575	PGSC0003DMG400009881	4:71176302-71177001	Control_April	DMN_April	OK	52.2699	16.5238	-1.66143	-4.37557	5e-05	0.00074121	yes	Ring finger protein
PGSC0003DMT400003457	PGSC0003DMT400003457	PGSC0003DMG400001364	2:45474486-45476529	Control_April	DMN_April	OK	1724.41	545.511	-1.66043	-5.61675	5e-05	0.00074121	yes	SP1L
PGSC0003DMT400023263	PGSC0003DMT400023263	PGSC0003DMG400009011	1:62753282-62759879	Control_April	DMN_April	OK	38.8901	12.3291	-1.65733	-4.14299	5e-05	0.00074121	yes	Conserved gene of unknown function
PGSC0003DMT400068892	PGSC0003DMT400068892	PGSC0003DMG400026792	9:17857067-17860901	Control_April	DMN_April	OK	5.8129	1.8457	-1.65509	-3.51208	0.0002	0.00248743	yes	Brassinosteroid LRR receptor kinase
PGSC0003DMT400031863	PGSC0003DMT400031863	PGSC0003DMG400012222	8:56844093-56849780	Control_April	DMN_April	OK	9.21118	2.92495	-1.65498	-3.02303	5e-05	0.00074121	yes	B3 domain-containing transcription factor NGA1
PGSC0003DMT400040847	PGSC0003DMT400040847	PGSC0003DMG402015792	3:43492818-43500116	Control_April	DMN_April	OK	109.951	34.9311	-1.65427	-3.79896	5e-05	0.00074121	yes	Short-chain dehydrogenase
PGSC0003DMT400026704	PGSC0003DMT400026704	PGSC0003DMG400010319	9:50105259-50114540	Control_April	DMN_April	OK	93.1845	29.6061	-1.65419	-2.94106	0.0008	0.00779154	yes	Conserved gene of unknown function
PGSC0003DMT400005593	PGSC0003DMT400005593	PGSC0003DMG400002190	11:18776893-18782595	Control_April	DMN_April	OK	61.9529	19.6847	-1.65409	-3.04105	5e-05	0.00074121	yes	Minichromosome maintenance factor
PGSC0003DMT400057549	PGSC0003DMT400057549	PGSC0003DMG402022350	2:35044691-35055915	Control_April	DMN_April	OK	2.52238	0.801468	-1.65407	-2.56937	0.0041	0.0287432	yes	Zinc finger, RING-type; Transcription factor jumonji, jmjC; Zinc finger, C2H2-type
PGSC0003DMT400029419	PGSC0003DMT400029419	PGSC0003DMG400011309	1:57328886-57330291	Control_April	DMN_April	OK	19.7123	6.26493	-1.65373	-2.2417	0.0009	0.00858071	yes	Conserved gene of unknown function
PGSC0003DMT400055831	PGSC0003DMT400055831	PGSC0003DMG400021685	10:3919957-3924595	Control_April	DMN_April	OK	9.48492	3.01697	-1.65253	-2.53094	0.0078	0.0471664	yes	Thioredoxin
XLOC_028908	XLOC_028908	PGSC0003DMG400025056	4:61446035-61449566	Control_April	DMN_April	OK	37.9603	12.081	-1.65175	-2.49619	0.0033	0.0242944	yes	Conserved gene of unknown function
XLOC_045258	XLOC_045258	-	9:9763901-9764584	Control_April	DMN_April	OK	301.167	95.9041	-1.6509	-8.174	5e-05	0.00074121	yes	#N/A
PGSC0003DMT400060308	PGSC0003DMT400060308	PGSC0003DMG400023458	5:51694755-51698709	Control_April	DMN_April	OK	17.5713	5.59612	-1.65072	-3.98876	5e-05	0.00074121	yes	Phenylalanine ammonia-lyase
PGSC0003DMT400023831	PGSC0003DMT400023831	PGSC0003DMG400009219	11:8815826-8824079	Control_April	DMN_April	OK	33.3221	10.6144	-1.65045	-4.12566	5e-05	0.00074121	yes	Pyruvate dehydrogenase E2 subunit
PGSC0003DMT400057426	PGSC0003DMT400057426	PGSC0003DMG400022299	7:55128002-55133060	Control_April	DMN_April	OK	224.189	71.4345	-1.65002	-2.18786	0.0028	0.0213642	yes	Microtubule-associated protein MAP65-1a
PGSC0003DMT400072748	PGSC0003DMT400072748	PGSC0003DMG400028310	5:695282-698657	Control_April	DMN_April	OK	31.6515	10.0854	-1.65001	-4.71844	0.00075	0.00741227	yes	Cytochrome b5 isoform Cb5-D
PGSC0003DMT400079598	PGSC0003DMT400079598	PGSC0003DMG400030993	5:8201338-8204025	Control_April	DMN_April	OK	6.83957	2.18089	-1.64899	-3.49386	0.00045	0.004883	yes	Conserved gene of unknown function
PGSC0003DMT400066540	PGSC0003DMT400066540	PGSC0003DMG400025859	1:83909807-83913710	Control_April	DMN_April	OK	88.9149	28.3768	-1.64771	-2.69474	5e-05	0.00074121	yes	Conserved gene of unknown function
PGSC0003DMT400039421	PGSC0003DMT400039421	PGSC0003DMG400015245	3:50819865-50822316	Control_April	DMN_April	OK	1256.18	400.933	-1.64761	-4.87634	5e-05	0.00074121	yes	Ribosomal protein PETRP
PGSC0003DMT400064481	PGSC0003DMT400064481	PGSC0003DMG400025056	4:61446035-61449566	Control_April	DMN_April	OK	36.9904	11.8062	-1.6476	-2.55322	0.00165	0.0139956	yes	Conserved gene of unknown function
XLOC_044694	XLOC_044694	-	9:59656136-59664720	Control_April	DMN_April	OK	467.407	149.187	-1.64755	-3.41074	0.00085	0.00819023	yes	#N/A
PGSC0003DMT400037696	PGSC0003DMT400037696	MAL2	5:2724263-2731649	Control_April	DMN_April	OK	45.6778	14.5956	-1.64596	-4.60495	5e-05	0.00074121	yes	#N/A
PGSC0003DMT400028707	PGSC0003DMT400028707	PGSC0003DMG400011047	10:54746195-54748913	Control_April	DMN_April	OK	172.69	55.1891	-1.64573	-5.04406	5e-05	0.00074121	yes	60S ribosomal protein L4/L1
PGSC0003DMT400021687	PGSC0003DMT400021687	PGSC0003DMG400008413	11:17866960-17872105	Control_April	DMN_April	OK	26.8471	8.5804	-1.64565	-4.27387	5e-05	0.00074121	yes	Endo-1,4-beta-D-glucanase
PGSC0003DMT400002768	PGSC0003DMT400002768	PGSC0003DMG400001072	12:4837628-4840463	Control_April	DMN_April	OK	3.72501	1.19113	-1.64492	-2.40077	0.00105	0.00973435	yes	Leucine-rich repeat extensin 3
PGSC0003DMT400003784	PGSC0003DMT400003784	PGSC0003DMG400001498	9:57324199-57327713	Control_April	DMN_April	OK	17.6271	5.63834	-1.64445	-3.14626	5e-05	0.00074121	yes	Auxin-responsive protein IAA13
PGSC0003DMT400000364	PGSC0003DMT400000364	PAT	1:73877477-73879737	Control_April	DMN_April	OK	1904.56	609.806	-1.64304	-5.40674	5e-05	0.00074121	yes	#N/A
PGSC0003DMT400023446	PGSC0003DMT400023446	PGSC0003DMG400009077	3:48712894-48719746	Control_April	DMN_April	OK	174.621	55.9432	-1.6422	-5.68197	5e-05	0.00074121	yes	Spermine synthase
PGSC0003DMT400076966	PGSC0003DMT400076966	GDCSP	8:36036441-36043558	Control_April	DMN_April	OK	27.3374	8.76856	-1.64047	-4.19964	5e-05	0.00074121	yes	#N/A
PGSC0003DMT400037469	PGSC0003DMT400037469	PGSC0003DMG400014457	12:48603570-48606131	Control_April	DMN_April	OK	14.8246	4.75835	-1.63947	-3.53837	0.00015	0.0019463	yes	Glucan endo-1,3-beta-glucosidase
PGSC0003DMT400056668	PGSC0003DMT400056668	PGSC0003DMG400022038	4:52452209-52460153	Control_April	DMN_April	OK	38.3448	12.3184	-1.63821	-3.75501	5e-05	0.00074121	yes	Transcription factor S-II domain-containing protein
PGSC0003DMT400015093	PGSC0003DMT400015093	PGSC0003DMG400005901	6:54605425-54607144	Control_April	DMN_April	OK	34.3684	11.0527	-1.63669	-4.18293	5e-05	0.00074121	yes	Aspartic proteinase nepenthesin-2
PGSC0003DMT400049594	PGSC0003DMT400049594	PGSC0003DMG400019264	7:54211443-54217049	Control_April	DMN_April	OK	10.6843	3.43771	-1.63597	-3.64692	5e-05	0.00074121	yes	Kinesin
XLOC_043034	XLOC_043034	-	8:5698056-5698457	Control_April	DMN_April	OK	51.0532	16.427	-1.63593	-5.59555	0.0053	0.0350555	yes	#N/A
PGSC0003DMT400007431	PGSC0003DMT400007431	PGSC0003DMG400002860	4:308813-311242	Control_April	DMN_April	OK	2911.01	936.928	-1.63551	-6.28415	5e-05	0.00074121	yes	40S ribosomal protein S9
PGSC0003DMT400046602	PGSC0003DMT400046602	PGSC0003DMG400018093	3:52678936-52680494	Control_April	DMN_April	OK	13.668	4.39944	-1.63541	-3.18841	5e-05	0.00074121	yes	Fasciclin-like arabinogalactan protein 9
PGSC0003DMT400015787	PGSC0003DMT400015787	PGSC0003DMG400006171	1:87569990-87573283	Control_April	DMN_April	OK	55.665	17.9209	-1.63513	-3.60914	5e-05	0.00074121	yes	Nucleosome/chromatin assembly factor group
XLOC_039784	XLOC_039784	-	7:8600916-8601290	Control_April	DMN_April	OK	67.0404	21.585	-1.635	-6.35439	0.0029	0.0219662	yes	#N/A
XLOC_022333	XLOC_022333	PGSC0003DMG401003154	3:46764460-46770536	Control_April	DMN_April	OK	14.4757	4.66426	-1.63391	-3.28916	5e-05	0.00074121	yes	Proteasome-activating nucleotidase
PGSC0003DMT400083110	PGSC0003DMT400083110	PGSC0003DMG400033058	6:52113005-52115746	Control_April	DMN_April	OK	58.4103	18.8252	-1.63356	-4.76182	5e-05	0.00074121	yes	Conserved gene of unknown function
PGSC0003DMT400001214	PGSC0003DMT400001214	PGSC0003DMG400000456	11:39238815-39243185	Control_April	DMN_April	OK	63.0793	20.3394	-1.63289	-3.26376	0.00065	0.00659575	yes	50S ribosomal protein L9, chloroplastic
XLOC_012789	XLOC_012789	PGSC0003DMG400028668	11:6606879-6610203	Control_April	DMN_April	OK	38.5208	12.4252	-1.63236	-2.25872	0.00385	0.0273718	yes	Conserved gene of unknown function
PGSC0003DMT400007506	PGSC0003DMT400007506	SUS4	12:3085136-3091456	Control_April	DMN_April	OK	40.356	13.0281	-1.63115	-3.9487	5e-05	0.00074121	yes	#N/A
PGSC0003DMT400050741	PGSC0003DMT400050741	PGSC0003DMG400019704	4:55417522-55430736	Control_April	DMN_April	OK	9.81804	3.17005	-1.63093	-2.56173	0.00245	0.0191975	yes	Essential meiotic endonuclease 1B
XLOC_029497	XLOC_029497	-	4:24011996-24012448	Control_April	DMN_April	OK	196.086	63.3328	-1.63046	-7.68878	5e-05	0.00074121	yes	#N/A
PGSC0003DMT400072972	PGSC0003DMT400072972	PGSC0003DMG400028384	5:311321-315497	Control_April	DMN_April	OK	156.663	50.6242	-1.62977	-4.27478	5e-05	0.00074121	yes	Conserved gene of unknown function
PGSC0003DMT400076941	PGSC0003DMT400076941	PGSC0003DMG402029927	6:37431673-37433838	Control_April	DMN_April	OK	1902.09	614.977	-1.62898	-4.89263	5e-05	0.00074121	yes	60S ribosomal protein L36
PGSC0003DMT400065689	PGSC0003DMT400065689	PGSC0003DMG400025555	11:7112842-7115775	Control_April	DMN_April	OK	917.213	296.659	-1.62845	-6.13218	5e-05	0.00074121	yes	Ribosomal protein
PGSC0003DMT400045210	PGSC0003DMT400045210	PGSC0003DMG400017540	8:49423750-49426833	Control_April	DMN_April	OK	15.1429	4.89816	-1.62833	-3.43432	0.0003	0.00349317	yes	BHLH071
PGSC0003DMT400045531	PGSC0003DMT400045531	PGSC0003DMG400017661	9:43857409-43861563	Control_April	DMN_April	OK	62.3263	20.1883	-1.62632	-4.92895	5e-05	0.00074121	yes	Cytochrome b5
PGSC0003DMT400013305	PGSC0003DMT400013305	PGSC0003DMG400005192	1:63307144-63342184	Control_April	DMN_April	OK	506.833	164.198	-1.62608	-2.92274	5e-05	0.00074121	yes	40S ribosomal protein S11
PGSC0003DMT400065157	PGSC0003DMT400065157	PGSC0003DMG400025324	4:56285139-56292293	Control_April	DMN_April	OK	1791.46	581.173	-1.6241	-2.24458	0.0019	0.0156684	yes	40S ribosomal protein S15a-1
PGSC0003DMT400077561	PGSC0003DMT400077561	PGSC0003DMG400030158	8:9550560-9559825	Control_April	DMN_April	OK	39.4646	12.803	-1.62408	-4.21327	5e-05	0.00074121	yes	50 kDa ketoavyl-ACP synthase
PGSC0003DMT400064670	PGSC0003DMT400064670	PGSC0003DMG400025121	5:1437167-1441344	Control_April	DMN_April	OK	222.794	72.3197	-1.62325	-4.07947	5e-05	0.00074121	yes	6-phosphogluconate dehydrogenase, decarboxylating
PGSC0003DMT400000921	PGSC0003DMT400000921	PGSC0003DMG400000345	12:3822681-3824723	Control_April	DMN_April	OK	4218.41	1369.45	-1.6231	-3.15086	5e-05	0.00074121	yes	60S ribosomal protein L31
PGSC0003DMT400027652	PGSC0003DMT400027652	PGSC0003DMG400010661	1:59465429-59467670	Control_April	DMN_April	OK	637.594	207.022	-1.62286	-5.58963	5e-05	0.00074121	yes	Acyl carrier protein
PGSC0003DMT400014419	PGSC0003DMT400014419	PGSC0003DMG401005658	3:58509544-58511616	Control_April	DMN_April	OK	532.369	172.891	-1.62256	-4.74499	5e-05	0.00074121	yes	ArcA2 protein
PGSC0003DMT400067209	PGSC0003DMT400067209	PGSC0003DMG400026130	6:46255215-46257724	Control_April	DMN_April	OK	834.695	271.137	-1.62223	-4.91732	5e-05	0.00074121	yes	60S ribosomal protein L18a
PGSC0003DMT400045381	PGSC0003DMT400045381	PGSC0003DMG400017608	10:52204836-52208803	Control_April	DMN_April	OK	148.01	48.1277	-1.62075	-4.54696	5e-05	0.00074121	yes	60S ribosomal protein L1
PGSC0003DMT400072285	PGSC0003DMT400072285	PGSC0003DMG400028129	10:56390891-56394529	Control_April	DMN_April	OK	34.103	11.0939	-1.62013	-3.98062	5e-05	0.00074121	yes	Conserved gene of unknown function
PGSC0003DMT400014809	PGSC0003DMT400014809	PGSC0003DMG400005780	8:4860553-4864632	Control_April	DMN_April	OK	8.92301	2.90827	-1.61737	-2.77188	0.00495	0.0332803	yes	Water channel protein
PGSC0003DMT400042640	PGSC0003DMT400042640	PGSC0003DMG400016534	6:49311912-49314084	Control_April	DMN_April	OK	762.079	248.528	-1.61653	-3.53251	5e-05	0.00074121	yes	60S ribosomal protein L37-3
PGSC0003DMT400031716	PGSC0003DMT400031716	PGSC0003DMG400012167	8:55531892-55539184	Control_April	DMN_April	OK	5.02648	1.63973	-1.61609	-3.50011	5e-05	0.00074121	yes	Multidrug resistance protein ABC transporter family
PGSC0003DMT400065339	PGSC0003DMT400065339	PGSC0003DMG400025398	6:7969658-7974011	Control_April	DMN_April	OK	529.957	172.948	-1.61554	-6.34014	5e-05	0.00074121	yes	40S ribosomal protein S23
PGSC0003DMT400060121	PGSC0003DMT400060121	PGSC0003DMG400023391	5:50956294-50959091	Control_April	DMN_April	OK	81.2012	26.5116	-1.61487	-5.45126	5e-05	0.00074121	yes	Ferredoxin-3, chloroplast
PGSC0003DMT400005105	PGSC0003DMT400005105	PGSC0003DMG400002018	9:6933550-6937477	Control_April	DMN_April	OK	324.815	106.211	-1.61269	-3.89606	5e-05	0.00074121	yes	Glutathione S-transferase omega
PGSC0003DMT400053172	PGSC0003DMT400053172	PGSC0003DMG400020637	6:2677432-2680229	Control_April	DMN_April	OK	506.001	165.501	-1.6123	-5.30201	5e-05	0.00074121	yes	40S ribosomal protein S8
PGSC0003DMT400056203	PGSC0003DMT400056203	PGSC0003DMG400021838	5:47001122-47001679	Control_April	DMN_April	OK	100.657	32.9665	-1.61037	-6.35143	5e-05	0.00074121	yes	Gene of unknown function
PGSC0003DMT400060941	PGSC0003DMT400060941	PGSC0003DMG400023704	10:57403022-57407235	Control_April	DMN_April	OK	151.401	49.6067	-1.60977	-2.66575	0.0005	0.00532581	yes	Protein kinase 1
PGSC0003DMT400043659	PGSC0003DMT400043659	PGSC0003DMG400016954	12:54934676-54940772	Control_April	DMN_April	OK	123.521	40.4937	-1.60899	-5.39475	5e-05	0.00074121	yes	Ripening regulated protein DDTFR8
XLOC_044496	XLOC_044496	PGSC0003DMG400035782	9:55854646-55884388	Control_April	DMN_April	OK	308.854	101.252	-1.60898	-6.17881	0.00035	0.00397528	yes	1-aminocyclopropane-1-carboxylate oxidase homolog
PGSC0003DMT400063714	PGSC0003DMT400063714	PGSC0003DMG400024763	1:77598670-77609653	Control_April	DMN_April	OK	28.454	9.32907	-1.60883	-3.54387	0.00015	0.0019463	yes	Conserved gene of unknown function
PGSC0003DMT400053219	PGSC0003DMT400053219	PGSC0003DMG400020657	6:2579017-2583237	Control_April	DMN_April	OK	408.365	133.994	-1.60769	-4.7888	5e-05	0.00074121	yes	Ribosomal protein L5
PGSC0003DMT400057019	PGSC0003DMT400057019	PGSC0003DMG400022164	7:55758105-55761513	Control_April	DMN_April	OK	22.3653	7.34816	-1.60581	-3.6528	0.00185	0.0153306	yes	Conserved gene of unknown function
PGSC0003DMT400077604	PGSC0003DMT400077604	PGSC0003DMG400030185	4:6617692-6620829	Control_April	DMN_April	OK	1393.32	457.87	-1.60551	-3.82104	5e-05	0.00074121	yes	60S ribosomal protein L35
PGSC0003DMT400082011	PGSC0003DMT400082011	PGSC0003DMG400032202	1:1895203-1918478	Control_April	DMN_April	OK	26.2528	8.62767	-1.60543	-4.01708	5e-05	0.00074121	yes	Callose synthase 3
PGSC0003DMT400044328	PGSC0003DMT400044328	PGSC0003DMG400017212	9:56642990-56647729	Control_April	DMN_April	OK	7.59952	2.50054	-1.60367	-3.50114	5e-05	0.00074121	yes	Peroxisomal membrane protein
PGSC0003DMT400034628	PGSC0003DMT400034628	PGSC0003DMG400013306	11:1308518-1317045	Control_April	DMN_April	OK	6.32223	2.08123	-1.603	-2.96634	0.00025	0.00300119	yes	EMB2656 (EMBRYO DEFECTIVE 2656); binding
PGSC0003DMT400001375	PGSC0003DMT400001375	PGSC0003DMG400000511	2:46773347-46777532	Control_April	DMN_April	OK	33.6504	11.0779	-1.60294	-3.13348	5e-05	0.00074121	yes	Class III peroxidase
PGSC0003DMT400080042	PGSC0003DMT400080042	PGSC0003DMG400031166	1:69049966-69051659	Control_April	DMN_April	OK	2909.93	959.613	-1.60046	-4.48959	0.0001	0.00137306	yes	Nucleoside diphosphate kinase
PGSC0003DMT400069334	PGSC0003DMT400069334	PGSC0003DMG400026970	6:52914314-52917072	Control_April	DMN_April	OK	718.824	237.319	-1.59881	-3.46174	5e-05	0.00074121	yes	P40
PGSC0003DMT400004564	PGSC0003DMT400004564	PGSC0003DMG400001813	1:67761504-67763389	Control_April	DMN_April	OK	21.2942	7.03865	-1.59709	-2.78494	0.00655	0.0412691	yes	Anthranilic acid methyltransferase 3
PGSC0003DMT400024493	PGSC0003DMT400024493	PGSC0003DMG400009472	4:62626077-62629759	Control_April	DMN_April	OK	13.6708	4.51919	-1.59696	-3.13885	0.0003	0.00349317	yes	Phosphoglycerate mutase
PGSC0003DMT400012340	PGSC0003DMT400012340	PGSC0003DMG400004838	6:48898938-48901054	Control_April	DMN_April	OK	525.222	173.72	-1.59617	-3.87281	5e-05	0.00074121	yes	Ribosomal protein L28
PGSC0003DMT400000776	PGSC0003DMT400000776	PGSC0003DMG400000286	12:3844798-3847025	Control_April	DMN_April	OK	1183.03	391.338	-1.596	-3.97083	5e-05	0.00074121	yes	40S ribosomal protein S30
PGSC0003DMT400040837	PGSC0003DMT400040837	PGSC0003DMG400015789	3:43416687-43421951	Control_April	DMN_April	OK	7.3064	2.41739	-1.59571	-2.93792	0.00125	0.0112059	yes	ATP binding / microtubule motor
PGSC0003DMT400030916	PGSC0003DMT400030916	PGSC0003DMG400011840	7:276856-279161	Control_April	DMN_April	OK	703.198	232.756	-1.59512	-4.14048	5e-05	0.00074121	yes	60S ribosomal protein L39-3
PGSC0003DMT400011963	PGSC0003DMT400011963	PGSC0003DMG400004696	12:59994737-60001361	Control_April	DMN_April	OK	132.207	43.7617	-1.59505	-4.01416	5e-05	0.00074121	yes	ATP:citrate lyase
PGSC0003DMT400054605	PGSC0003DMT400054605	PGSC0003DMG400021189	2:28989904-28992019	Control_April	DMN_April	OK	2532.28	838.253	-1.59498	-4.42821	5e-05	0.00074121	yes	40S ribosomal protein S25-1
XLOC_039726	XLOC_039726	-	7:56447710-56451557	Control_April	DMN_April	OK	20.5738	6.81498	-1.59403	-3.63234	0.00115	0.0104795	yes	#N/A
PGSC0003DMT400060056	PGSC0003DMT400060056	PGSC0003DMG400023364	5:51325270-51326262	Control_April	DMN_April	OK	106.924	35.4195	-1.59398	-5.18177	5e-05	0.00074121	yes	Conserved gene of unknown function
PGSC0003DMT400049556	PGSC0003DMT400049556	PGSC0003DMG400019250	7:53687662-53690518	Control_April	DMN_April	OK	105.167	34.869	-1.59267	-3.59074	5e-05	0.00074121	yes	Conserved gene of unknown function
PGSC0003DMT400041811	PGSC0003DMT400041811	PGSC0003DMG400016222	11:2694632-2696008	Control_April	DMN_April	OK	144.713	47.9917	-1.59234	-4.54405	5e-05	0.00074121	yes	PHB1
XLOC_036519	XLOC_036519	-	6:35132808-35133846	Control_April	DMN_April	OK	121.8	40.4126	-1.59164	-5.22956	5e-05	0.00074121	yes	#N/A
XLOC_041101	XLOC_041101	-	8:51010884-51026685	Control_April	DMN_April	OK	4.75814	1.57927	-1.59114	-2.43044	0.0021	0.0169527	yes	#N/A
PGSC0003DMT400018994	PGSC0003DMT400018994	PGSC0003DMG400007359	11:38102562-38106893	Control_April	DMN_April	OK	15.8381	5.257	-1.59109	-3.72833	5e-05	0.00074121	yes	2-oxoglutarate/malate translocator, chloroplast
XLOC_009159	XLOC_009159	-	10:57769811-57772787	Control_April	DMN_April	OK	7.83411	2.60112	-1.59064	-3.00138	0.0075	0.0458061	yes	#N/A
PGSC0003DMT400071161	PGSC0003DMT400071161	PGSC0003DMG400027675	6:57807446-57813227	Control_April	DMN_April	OK	21.4801	7.14278	-1.58844	-2.07361	0.00295	0.0222459	yes	50S ribosomal protein L17, chloroplastic
PGSC0003DMT400057147	PGSC0003DMT400057147	FTSZ1	7:55192607-55199187	Control_April	DMN_April	OK	31.7159	10.5533	-1.58751	-4.237	5e-05	0.00074121	yes	#N/A
PGSC0003DMT400001103	PGSC0003DMT400001103	PGSC0003DMG400000417	11:39217262-39223656	Control_April	DMN_April	OK	165.153	54.9589	-1.58738	-3.15718	5e-05	0.00074121	yes	Superoxide dismutase [Cu-Zn]
PGSC0003DMT400017243	PGSC0003DMT400017243	PGSC0003DMG400006721	10:3062955-3063925	Control_April	DMN_April	OK	39.6898	13.2146	-1.58664	-4.34946	0.0003	0.00349317	yes	Conserved gene of unknown function
EPlSTUT00000001478	EPlSTUT00000001478	18S_rRNA	3:12142822-12144684	Control_April	DMN_April	OK	33.3042	11.0897	-1.58648	-3.10486	5e-05	0.00074121	yes	#N/A
PGSC0003DMT400052838	PGSC0003DMT400052838	PGSC0003DMG401020509	8:1071902-1074658	Control_April	DMN_April	OK	614.644	204.687	-1.58633	-6.29205	5e-05	0.00074121	yes	Protein synthesis initiation factor
PGSC0003DMT400073721	PGSC0003DMT400073721	PGSC0003DMG400028639	12:50059797-50064313	Control_April	DMN_April	OK	8.46038	2.81811	-1.586	-2.98913	0.0064	0.0405539	yes	Conserved gene of unknown function
PGSC0003DMT400082388	PGSC0003DMT400082388	PGSC0003DMG400032510	11:35454490-35461331	Control_April	DMN_April	OK	7.00567	2.33355	-1.58599	-2.8573	0.0009	0.00858071	yes	L-ascorbate oxidase
PGSC0003DMT400006140	PGSC0003DMT400006140	PGSC0003DMG400002389	7:40012569-40023546	Control_April	DMN_April	OK	177.864	59.3016	-1.58463	-2.83692	0.00015	0.0019463	yes	Chaperonin 21
PGSC0003DMT400033027	PGSC0003DMT400033027	PGSC0003DMG401012679	2:40952432-40953664	Control_April	DMN_April	OK	77.6293	25.9223	-1.58241	-4.68808	5e-05	0.00074121	yes	Allene oxide cyclase
PGSC0003DMT400010187	PGSC0003DMT400010187	PGSC0003DMG400003990	11:7594832-7597931	Control_April	DMN_April	OK	46.4809	15.5336	-1.58125	-3.32712	0.00015	0.0019463	yes	Transporter
PGSC0003DMT400003869	PGSC0003DMT400003869	PGSC0003DMG400001524	2:38653973-38655655	Control_April	DMN_April	OK	49.7005	16.6219	-1.58018	-3.65328	5e-05	0.00074121	yes	Phosphoserine aminotransferase, chloroplastic
PGSC0003DMT400078288	PGSC0003DMT400078288	PGSC0003DMG401030469	6:57643202-57653984	Control_April	DMN_April	OK	97.8656	32.7313	-1.58013	-3.08259	0.0004	0.00443344	yes	Cinnamic acid 4-hydroxylase
PGSC0003DMT400028728	PGSC0003DMT400028728	PGSC0003DMG400011058	10:54494314-54498812	Control_April	DMN_April	OK	109.465	36.6231	-1.57964	-3.7821	5e-05	0.00074121	yes	RNA binding protein
PGSC0003DMT400079319	PGSC0003DMT400079319	PGSC0003DMG400030873	8:48174642-48179129	Control_April	DMN_April	OK	179.375	60.0454	-1.57885	-4.02341	5e-05	0.00074121	yes	Ribosomal protein L24
PGSC0003DMT400027060	PGSC0003DMT400027060	PGSC0003DMG400010437	2:27614988-27619205	Control_April	DMN_April	OK	195.214	65.3634	-1.5785	-3.86924	5e-05	0.00074121	yes	Structural constituent of ribosome
PGSC0003DMT400000865	PGSC0003DMT400000865	PGSC0003DMG400000326	12:3466878-3472292	Control_April	DMN_April	OK	40.8658	13.6869	-1.5781	-4.1765	0.00565	0.0368336	yes	Ultraviolet-B-repressible protein
PGSC0003DMT400029528	PGSC0003DMT400029528	PGSC0003DMG400011359	9:52144962-52149298	Control_April	DMN_April	OK	4.86754	1.63167	-1.57685	-2.38476	0.0062	0.0395677	yes	Phototropic-responsive NPH3 family protein
PGSC0003DMT400007325	PGSC0003DMT400007325	PGSC0003DMG400002819	4:165014-167802	Control_April	DMN_April	OK	671.07	225.074	-1.57606	-4.63747	5e-05	0.00074121	yes	Eukaryotic translation initiation factor 5A-4
PGSC0003DMT400004030	PGSC0003DMT400004030	PGSC0003DMG400001591	1:87277121-87278365	Control_April	DMN_April	OK	279.533	93.8122	-1.57517	-7.0698	5e-05	0.00074121	yes	Glycine-rich protein 2
PGSC0003DMT400060449	PGSC0003DMT400060449	PGSC0003DMG400023512	5:50537128-50539408	Control_April	DMN_April	OK	1621.92	545.222	-1.57279	-5.7878	5e-05	0.00074121	yes	60S ribosomal protein L35
PGSC0003DMT400001828	PGSC0003DMT400001828	PGSC0003DMG400000686	7:45197550-45200009	Control_April	DMN_April	OK	10.2141	3.43421	-1.5725	-2.80138	0.0025	0.0195062	yes	Zinc finger protein
PGSC0003DMT400028644	PGSC0003DMT400028644	PGSC0003DMG400011025	10:53835246-53840096	Control_April	DMN_April	OK	9.11898	3.06826	-1.57145	-2.44937	0.0011	0.0101158	yes	Mitochondrial substrate carrier family protein
PGSC0003DMT400081407	PGSC0003DMT400081407	PGSC0003DMG400031822	9:52967742-52974871	Control_April	DMN_April	OK	11.2358	3.78361	-1.57027	-2.76432	0.00015	0.0019463	yes	Kinesin heavy chain
PGSC0003DMT400022023	PGSC0003DMT400022023	PGSC0003DMG400008538	12:55247030-55248461	Control_April	DMN_April	OK	6.71877	2.26259	-1.57022	-2.45901	0.003	0.0225447	yes	Dehydration-responsive element binding protein 3
PGSC0003DMT400001566	PGSC0003DMT400001566	PGSC0003DMG400000579	3:47357821-47361356	Control_April	DMN_April	OK	232.158	78.2293	-1.56933	-3.96977	5e-05	0.00074121	yes	Nascent polypeptide associated complex alpha subunit
PGSC0003DMT400006497	PGSC0003DMT400006497	PGSC0003DMG400002535	3:60178015-60179851	Control_April	DMN_April	OK	61.917	20.8727	-1.56872	-3.568	5e-05	0.00074121	yes	UPF0497 membrane protein 14
PGSC0003DMT400080291	PGSC0003DMT400080291	PGSC0003DMG400031258	5:4941332-4944072	Control_April	DMN_April	OK	3041.95	1026.38	-1.56743	-4.97731	5e-05	0.00074121	yes	60S ribosomal protein L34
PGSC0003DMT400068977	PGSC0003DMT400068977	EIF5A4	1:51719394-51722322	Control_April	DMN_April	OK	1111.07	375.005	-1.56697	-3.55132	5e-05	0.00074121	yes	#N/A
PGSC0003DMT400017629	PGSC0003DMT400017629	PGSC0003DMG400006836	1:64951564-64954379	Control_April	DMN_April	OK	170.092	57.5072	-1.5645	-4.88253	5e-05	0.00074121	yes	Conserved gene of unknown function
PGSC0003DMT400013412	PGSC0003DMT400013412	PGSC0003DMG400005232	1:9027177-9031091	Control_April	DMN_April	OK	48.062	16.2765	-1.5621	-2.07847	0.0046	0.0314367	yes	Peptidyl-prolyl cis-trans isomerase
PGSC0003DMT400003327	PGSC0003DMT400003327	PGSC0003DMG401001316	2:46373547-46379788	Control_April	DMN_April	OK	27.2485	9.22933	-1.56188	-2.41834	0.0067	0.0420077	yes	Non-cell-autonomous protein pathway1
PGSC0003DMT400059966	PGSC0003DMT400059966	PGSC0003DMG400023333	5:51774939-51776231	Control_April	DMN_April	OK	33.1189	11.222	-1.56132	-4.20775	0.00015	0.0019463	yes	Thioredoxin F1, chloroplastic
XLOC_002237	XLOC_002237	-	1:5636805-5654169	Control_April	DMN_April	OK	664.721	225.281	-1.56102	-3.47779	5e-05	0.00074121	yes	#N/A
PGSC0003DMT400062317	PGSC0003DMT400062317	PGSC0003DMG400024251	3:41549168-41552341	Control_April	DMN_April	OK	4.20468	1.42518	-1.56086	-2.51172	0.00365	0.0262769	yes	Conserved gene of unknown function
PGSC0003DMT400022864	PGSC0003DMT400022864	PGSC0003DMG400008865	9:2457977-2460563	Control_April	DMN_April	OK	1545.38	524.31	-1.55947	-5.76244	5e-05	0.00074121	yes	Ribosomal protein S14
PGSC0003DMT400002449	PGSC0003DMT400002449	PGSC0003DMG400000932	7:42668295-42673171	Control_April	DMN_April	OK	70.0357	23.7627	-1.55939	-4.0021	5e-05	0.00074121	yes	Reticulon family protein
PGSC0003DMT400062986	PGSC0003DMT400062986	PGSC0003DMG401024510	3:54480616-54485154	Control_April	DMN_April	OK	95.6042	32.4707	-1.55793	-3.56756	5e-05	0.00074121	yes	Enolase
PGSC0003DMT400056814	PGSC0003DMT400056814	PGSC0003DMG400022096	7:24186132-24190119	Control_April	DMN_April	OK	5.94055	2.02126	-1.55534	-2.54728	0.0014	0.0122758	yes	Ubiquitin carrier protein
PGSC0003DMT400070447	PGSC0003DMT400070447	PGSC0003DMG400027388	11:43777191-43780842	Control_April	DMN_April	OK	2402.36	819.127	-1.55229	-4.50099	5e-05	0.00074121	yes	Elongation factor 1B alpha-subunit
PGSC0003DMT400009605	PGSC0003DMT400009605	PGSC0003DMG400003747	4:70120174-70123179	Control_April	DMN_April	OK	11.6237	3.97256	-1.54893	-2.96548	0.00075	0.00741227	yes	Taxadien-5-alpha-ol O-acetyltransferase
XLOC_003956	XLOC_003956	-	1:75528920-75532562	Control_April	DMN_April	OK	526.354	180.064	-1.54752	-5.44476	5e-05	0.00074121	yes	#N/A
PGSC0003DMT400002317	PGSC0003DMT400002317	PGSC0003DMG400000886	11:10998586-11005949	Control_April	DMN_April	OK	107.949	36.9881	-1.54522	-4.08688	5e-05	0.00074121	yes	Cation transport protein chaC
PGSC0003DMT400033116	PGSC0003DMT400033116	PGSC0003DMG400012714	4:11049218-11054026	Control_April	DMN_April	OK	111.713	38.2809	-1.5451	-5.23164	5e-05	0.00074121	yes	Ribosome biogenesis protein brix
PGSC0003DMT400030265	PGSC0003DMT400030265	PGSC0003DMG400011575	9:57708935-57714629	Control_April	DMN_April	OK	50.7894	17.4189	-1.54387	-4.59433	5e-05	0.00074121	yes	Chaperonin CPN60-2, mitochondrial
PGSC0003DMT400062152	PGSC0003DMT400062152	PGSC0003DMG400024186	2:21734036-21739398	Control_April	DMN_April	OK	40.6611	13.9554	-1.54283	-4.03127	5e-05	0.00074121	yes	Conserved gene of unknown function
PGSC0003DMT400030571	PGSC0003DMT400030571	PGSC0003DMG400011703	1:7268155-7276813	Control_April	DMN_April	OK	34.4622	11.8313	-1.5424	-2.82684	0.00025	0.00300119	yes	Ku70-binding family protein
PGSC0003DMT400020648	PGSC0003DMT400020648	CYCD3.3	4:67754013-67756091	Control_April	DMN_April	OK	60.603	20.8346	-1.54041	-3.05602	0.00065	0.00659575	yes	#N/A
XLOC_045948	XLOC_045948	RANGAP1	9:47587781-47593475	Control_April	DMN_April	OK	25.8798	8.91015	-1.5383	-4.61325	5e-05	0.00074121	yes	#N/A
PGSC0003DMT400059615	PGSC0003DMT400059615	PGSC0003DMG400023166	2:18812657-18815135	Control_April	DMN_April	OK	4.54645	1.56555	-1.53807	-2.61478	0.00215	0.0172795	yes	Gene of unknown function
PGSC0003DMT400031869	PGSC0003DMT400031869	PGSC0003DMG400012225	8:56802001-56804817	Control_April	DMN_April	OK	53.9586	18.5815	-1.53799	-4.24419	5e-05	0.00074121	yes	PRPL11 (PLASTID RIBOSOMAL PROTEIN L11)
PGSC0003DMT400049836	PGSC0003DMT400049836	PGSC0003DMG400019360	9:47820116-47822905	Control_April	DMN_April	OK	1807.51	623.16	-1.53633	-3.48444	5e-05	0.00074121	yes	40S ribosomal protein S24
PGSC0003DMT400045726	PGSC0003DMT400045726	PGSC0003DMG401017733	2:37411592-37419175	Control_April	DMN_April	OK	26.8874	9.27551	-1.53543	-2.19628	0.0024	0.018889	yes	Zinc finger protein
PGSC0003DMT400079823	PGSC0003DMT400079823	AGPB1	7:51451475-51457407	Control_April	DMN_April	OK	132.15	45.5903	-1.53538	-4.09076	5e-05	0.00074121	yes	#N/A
PGSC0003DMT400038359	PGSC0003DMT400038359	PGSC0003DMG400014800	8:49184652-49188046	Control_April	DMN_April	OK	95.4528	32.9565	-1.53422	-3.10917	5e-05	0.00074121	yes	FAD-binding domain-containing protein
PGSC0003DMT400007977	PGSC0003DMT400007977	PGSC0003DMG400003084	2:30408572-30409907	Control_April	DMN_April	OK	12.6247	4.35922	-1.53411	-3.1497	0.0014	0.0122758	yes	Two-component response regulator ARR8
PGSC0003DMT400061547	PGSC0003DMT400061547	PGSC0003DMG400023955	6:30464414-30470256	Control_April	DMN_April	OK	77.4768	26.7531	-1.53406	-4.07899	5e-05	0.00074121	yes	Biotin carboxyl carrier protein of acetyl-CoA carboxylase
PGSC0003DMT400050235	PGSC0003DMT400050235	PGSC0003DMG400019511	3:55807757-55812183	Control_April	DMN_April	OK	51.4485	17.769	-1.53377	-4.52817	5e-05	0.00074121	yes	NAD-malate dehydrogenase
PGSC0003DMT400015759	PGSC0003DMT400015759	PGSC0003DMG400006157	7:44536466-44541310	Control_April	DMN_April	OK	24.2877	8.38987	-1.5335	-3.4139	5e-05	0.00074121	yes	Thymidylate kinase family protein
PGSC0003DMT400075576	PGSC0003DMT400075576	PGSC0003DMG400029392	12:57698676-57702400	Control_April	DMN_April	OK	39.4244	13.6199	-1.53337	-3.18431	5e-05	0.00074121	yes	Serine/threonine-protein kinase
PGSC0003DMT400051218	PGSC0003DMT400051218	PGSC0003DMG402019891	7:4879833-4882480	Control_April	DMN_April	OK	251.692	86.9836	-1.53284	-5.02257	5e-05	0.00074121	yes	Thaliana 60S ribosomal protein L7
PGSC0003DMT400012809	PGSC0003DMT400012809	PGSC0003DMG400004992	12:53665754-53670509	Control_April	DMN_April	OK	67.3823	23.2946	-1.53238	-2.69574	0.00075	0.00741227	yes	Endo-beta-1,4-glucanase
XLOC_040820	XLOC_040820	-	8:43341665-43350068	Control_April	DMN_April	OK	7.27543	2.51707	-1.53129	-3.48449	5e-05	0.00074121	yes	#N/A
PGSC0003DMT400025701	PGSC0003DMT400025701	PGSC0003DMG400009924	4:71953780-71957409	Control_April	DMN_April	OK	31.3503	10.8502	-1.53076	-3.9258	5e-05	0.00074121	yes	3-hydroxy-3-methylglutaryl coenzyme A reductase
PGSC0003DMT400018800	PGSC0003DMT400018800	PGSC0003DMG400007288	6:166489-170865	Control_April	DMN_April	OK	64.1246	22.2003	-1.5303	-4.44849	5e-05	0.00074121	yes	NtSar1 protein
PGSC0003DMT400076068	PGSC0003DMT400076068	PGSC0003DMG400029581	8:44838164-44848529	Control_April	DMN_April	OK	112.137	38.8301	-1.53001	-3.5147	5e-05	0.00074121	yes	Splicing factor 3B subunit
PGSC0003DMT400000483	PGSC0003DMT400000483	PGSC0003DMG400000168	1:72094677-72097321	Control_April	DMN_April	OK	596.109	206.468	-1.52966	-3.77101	5e-05	0.00074121	yes	60S ribosomal protein L36
PGSC0003DMT400038429	PGSC0003DMT400038429	PGSC0003DMG400014829	3:38553244-38556401	Control_April	DMN_April	OK	6.43019	2.22826	-1.52894	-3.09808	0.0014	0.0122758	yes	Ubiquitin-protein ligase
PGSC0003DMT400079172	PGSC0003DMT400079172	34G	4:64022124-64024235	Control_April	DMN_April	OK	579.15	201.132	-1.5258	-5.05834	5e-05	0.00074121	yes	#N/A
PGSC0003DMT400043020	PGSC0003DMT400043020	PGSC0003DMG400016685	3:5761323-5765105	Control_April	DMN_April	OK	7.22711	2.51047	-1.52546	-3.1423	0.00015	0.0019463	yes	Receptor protein kinase CLAVATA1
PGSC0003DMT400043119	PGSC0003DMT400043119	PGSC0003DMG400016731	2:36945098-36948626	Control_April	DMN_April	OK	74.6469	25.9462	-1.52456	-4.17567	5e-05	0.00074121	yes	60S ribosomal protein L10, mitochondrial
PGSC0003DMT400078290	PGSC0003DMT400078290	PGSC0003DMG402030469	6:57643202-57653984	Control_April	DMN_April	OK	85.2559	29.6524	-1.52365	-2.70577	0.0008	0.00779154	yes	Cinnamic acid 4-hydroxylase
PGSC0003DMT400081989	PGSC0003DMT400081989	PGSC0003DMG400032190	1:1651484-1653969	Control_April	DMN_April	OK	923.45	321.251	-1.52333	-5.91362	5e-05	0.00074121	yes	Acidic ribosomal protein P1a
PGSC0003DMT400032728	PGSC0003DMT400032728	PGSC0003DMG400012567	1:81769459-81772177	Control_April	DMN_April	OK	72.9264	25.4039	-1.52139	-4.45004	5e-05	0.00074121	yes	Non-specific lipid-transfer protein
PGSC0003DMT400055488	PGSC0003DMT400055488	PGSC0003DMG401021549	9:5502193-5512923	Control_April	DMN_April	OK	102.528	35.7444	-1.52023	-3.7961	5e-05	0.00074121	yes	Phenylalanine ammonia-lyase
PGSC0003DMT400012487	PGSC0003DMT400012487	PGSC0003DMG400004875	6:48933806-48936105	Control_April	DMN_April	OK	21.8115	7.60463	-1.52014	-3.46146	5e-05	0.00074121	yes	DNA binding protein
PGSC0003DMT400080046	PGSC0003DMT400080046	PGSC0003DMG400031168	1:68938384-68940434	Control_April	DMN_April	OK	39.0074	13.6086	-1.51923	-4.18956	5e-05	0.00074121	yes	Cyclin-dependent protein kinase
PGSC0003DMT400075555	PGSC0003DMT400075555	PGSC0003DMG400029380	12:57950910-57954167	Control_April	DMN_April	OK	13.3231	4.64989	-1.51866	-2.91554	5e-05	0.00074121	yes	Tryptophan synthase beta chain
PGSC0003DMT400015740	PGSC0003DMT400015740	PGSC0003DMG400006149	7:44392500-44393503	Control_April	DMN_April	OK	27.1945	9.49568	-1.51797	-4.14879	0.0001	0.00137306	yes	Chlorophyll a-b binding protein 4, chloroplastic
PGSC0003DMT400001833	PGSC0003DMT400001833	PGSC0003DMG400000689	7:45145470-45148249	Control_April	DMN_April	OK	120.722	42.1733	-1.51729	-3.7927	5e-05	0.00074121	yes	Glucan endo-1,3-beta-glucosidase
PGSC0003DMT400032790	PGSC0003DMT400032790	PGSC0003DMG400012590	1:81791171-81795639	Control_April	DMN_April	OK	51.7993	18.1015	-1.51682	-3.2366	5e-05	0.00074121	yes	Chlorophyll a-b binding protein CP24 10B, chloroplastic
PGSC0003DMT400065532	PGSC0003DMT400065532	PGSC0003DMG400025497	7:47066499-47070538	Control_April	DMN_April	OK	128.845	45.0487	-1.51608	-4.07337	5e-05	0.00074121	yes	Conserved gene of unknown function
XLOC_029680	XLOC_029680	-	5:1101374-1113456	Control_April	DMN_April	OK	5.28283	1.84777	-1.51552	-3.05665	0.00015	0.0019463	yes	#N/A
PGSC0003DMT400028682	PGSC0003DMT400028682	PGSC0003DMG400011041	10:53473641-53476475	Control_April	DMN_April	OK	4377.44	1533.47	-1.51328	-4.64124	5e-05	0.00074121	yes	60S ribosomal protein L24
PGSC0003DMT400023134	PGSC0003DMT400023134	PGSC0003DMG400008958	9:2868108-2868809	Control_April	DMN_April	OK	288.108	100.944	-1.51305	-4.23081	5e-05	0.00074121	yes	Ubiquitin carrier protein
PGSC0003DMT400030586	PGSC0003DMT400030586	PGSC0003DMG400011712	1:7436176-7444950	Control_April	DMN_April	OK	299.194	104.863	-1.51257	-3.7916	5e-05	0.00074121	yes	Ribosomal protein L10a
PGSC0003DMT400002116	PGSC0003DMT400002116	PGSC0003DMG400000807	5:1901841-1903487	Control_April	DMN_April	OK	10.4004	3.64671	-1.51198	-2.69215	5e-05	0.00074121	yes	Basic 7S globulin 2 small subunit
PGSC0003DMT400037273	PGSC0003DMT400037273	PGSC0003DMG400014381	10:1058565-1062194	Control_April	DMN_April	OK	1533.26	538.473	-1.50965	-4.56043	5e-05	0.00074121	yes	40S ribosomal protein S8
PGSC0003DMT400065743	PGSC0003DMT400065743	PGSC0003DMG400025587	4:21539307-21543365	Control_April	DMN_April	OK	24.5989	8.63987	-1.50951	-3.97804	5e-05	0.00074121	yes	ATP-citrate synthase
PGSC0003DMT400060957	PGSC0003DMT400060957	PGSC0003DMG400023710	10:57497783-57502244	Control_April	DMN_April	OK	94.914	33.3423	-1.50927	-4.57767	5e-05	0.00074121	yes	Conserved gene of unknown function
PGSC0003DMT400011907	PGSC0003DMT400011907	PGSC0003DMG400004674	12:59479180-59484632	Control_April	DMN_April	OK	306.004	107.588	-1.50803	-3.91309	5e-05	0.00074121	yes	Cyclopropyl isomerase
PGSC0003DMT400069565	PGSC0003DMT400069565	PGSC0003DMG400027040	6:53335136-53337604	Control_April	DMN_April	OK	86.5539	30.4359	-1.50783	-3.67067	5e-05	0.00074121	yes	Mitochondrial import inner membrane translocase subunit Tim8/small zinc finger
PGSC0003DMT400009868	PGSC0003DMT400009868	PGSC0003DMG400003870	9:4929378-4931311	Control_April	DMN_April	OK	4.26597	1.50071	-1.50722	-2.29334	0.00765	0.0464635	yes	Conserved gene of unknown function
PGSC0003DMT400054383	PGSC0003DMT400054383	PGSC0003DMG400021106	2:29387464-29390057	Control_April	DMN_April	OK	76.9825	27.0878	-1.50689	-3.90841	5e-05	0.00074121	yes	Patellin-4
PGSC0003DMT400052643	PGSC0003DMT400052643	PGSC0003DMG400020434	7:50350280-50352702	Control_April	DMN_April	OK	511.831	180.305	-1.50523	-5.33995	5e-05	0.00074121	yes	Ribosomal protein L11
PGSC0003DMT400084297	PGSC0003DMT400084297	PGSC0003DMG400033921	5:17769318-17774057	Control_April	DMN_April	OK	39.6236	13.9588	-1.50519	-3.60816	5e-05	0.00074121	yes	Zinc finger protein
PGSC0003DMT400013220	PGSC0003DMT400013220	PGSC0003DMG400005162	4:69596391-69602097	Control_April	DMN_April	OK	7.83819	2.76364	-1.50395	-2.68075	0.00495	0.0332803	yes	Conserved gene of unknown function
PGSC0003DMT400030891	PGSC0003DMT400030891	PGSC0003DMG400011834	7:257438-263152	Control_April	DMN_April	OK	5.37228	1.89442	-1.50378	-2.28849	0.0036	0.0259963	yes	Oxidoreductase
PGSC0003DMT400000654	PGSC0003DMT400000654	PGSC0003DMG400000233	1:73635122-73642817	Control_April	DMN_April	OK	572.104	201.982	-1.50205	-3.06159	5e-05	0.00074121	yes	Fiber protein Fb11
PGSC0003DMT400009069	PGSC0003DMT400009069	PGSC0003DMG400003530	2:40093255-40094404	Control_April	DMN_April	OK	9.38995	3.3205	-1.49972	-2.33777	0.0038	0.0270967	yes	Abscisic acid and environmental stress-inducible protein TAS14
PGSC0003DMT400070804	PGSC0003DMT400070804	PGSC0003DMG401027528	1:74537782-74542672	Control_April	DMN_April	OK	50.7	17.9416	-1.49868	-3.76255	5e-05	0.00074121	yes	Peter Pan
PGSC0003DMT400072825	PGSC0003DMT400072825	PGSC0003DMG400028332	5:232472-234670	Control_April	DMN_April	OK	57.4458	20.3325	-1.49841	-4.91208	5e-05	0.00074121	yes	Conserved gene of unknown function
PGSC0003DMT400041054	PGSC0003DMT400041054	PGSC0003DMG400015881	4:1168434-1173506	Control_April	DMN_April	OK	4.69429	1.66253	-1.49753	-2.71382	0.001	0.00936756	yes	Alpha-glucosidase
PGSC0003DMT400056996	PGSC0003DMT400056996	PGSC0003DMG400022157	7:55857152-55861206	Control_April	DMN_April	OK	12.2736	4.34993	-1.4965	-2.40031	0.00235	0.0185653	yes	Regulatory protein RecX
PGSC0003DMT400059830	PGSC0003DMT400059830	EF-1-ALPHA	6:8686500-8689169	Control_April	DMN_April	OK	341.616	121.086	-1.49634	-3.48236	5e-05	0.00074121	yes	#N/A
PGSC0003DMT400063660	PGSC0003DMT400063660	PGSC0003DMG400024743	1:77079930-77086021	Control_April	DMN_April	OK	10.8968	3.86667	-1.49474	-2.34381	0.00155	0.0133067	yes	Plastid CUL1
PGSC0003DMT400073716	PGSC0003DMT400073716	PGSC0003DMG400028636	12:50160893-50174815	Control_April	DMN_April	OK	41.8383	14.8499	-1.49438	-2.58914	0.0001	0.00137306	yes	Dehydratase family
PGSC0003DMT400041343	PGSC0003DMT400041343	PGSC0003DMG400016012	00:23450954-23458446	Control_April	DMN_April	OK	5.6569	2.01172	-1.49158	-2.91696	0.0002	0.00248743	yes	ATP binding protein
PGSC0003DMT400045162	PGSC0003DMT400045162	PGSC0003DMG400017517	8:49546255-49547496	Control_April	DMN_April	OK	848.122	301.693	-1.49119	-3.61193	5e-05	0.00074121	yes	Conserved gene of unknown function
PGSC0003DMT400005672	PGSC0003DMT400005672	PGSC0003DMG400002221	4:16702347-16703278	Control_April	DMN_April	OK	77.0317	27.4247	-1.48997	-6.03474	5e-05	0.00074121	yes	Deacetylase
XLOC_034686	XLOC_034686	PGSC0003DMG400020643,PGSC0003DMG400020644	6:2528389-2553580	Control_April	DMN_April	OK	94.4693	33.6405	-1.48965	-3.63129	5e-05	0.00074121	yes	#N/A
PGSC0003DMT400078204	PGSC0003DMT400078204	PGSC0003DMG400030429	6:56932231-56935861	Control_April	DMN_April	OK	100.729	35.8942	-1.48866	-5.10941	5e-05	0.00074121	yes	Conserved gene of unknown function
PGSC0003DMT400004091	PGSC0003DMT400004091	PGSC0003DMG400001616	1:86912374-86919750	Control_April	DMN_April	OK	46.4938	16.5699	-1.48848	-2.42458	0.0036	0.0259963	yes	Ribosome-binding factor A
PGSC0003DMT400040011	PGSC0003DMT400040011	PGSC0003DMG400015477	2:21168037-21176603	Control_April	DMN_April	OK	11.9258	4.25172	-1.48796	-3.63725	5e-05	0.00074121	yes	ISWI chromatin remodeling complex ATPase ISW1
PGSC0003DMT400017829	PGSC0003DMT400017829	PGSC0003DMG400006924	2:26734233-26740368	Control_April	DMN_April	OK	35.7549	12.7474	-1.48793	-3.29847	5e-05	0.00074121	yes	Lipase
PGSC0003DMT400025680	PGSC0003DMT400025680	PGSC0003DMG400009915	4:71835917-71842262	Control_April	DMN_April	OK	10.1724	3.62716	-1.48774	-2.76915	0.00015	0.0019463	yes	Zinc finger protein
XLOC_017204	XLOC_017204	-	12:60061995-60063950	Control_April	DMN_April	OK	1383.8	493.436	-1.4877	-5.45486	5e-05	0.00074121	yes	#N/A
PGSC0003DMT400069381	PGSC0003DMT400069381	PGSC0003DMG400026982	6:52683614-52686076	Control_April	DMN_April	OK	22.4732	8.02744	-1.48519	-2.92812	0.00045	0.004883	yes	Conserved gene of unknown function
PGSC0003DMT400079161	PGSC0003DMT400079161	SHKA	4:63992011-63995560	Control_April	DMN_April	OK	215.281	76.9362	-1.48449	-4.11834	5e-05	0.00074121	yes	#N/A
PGSC0003DMT400015500	PGSC0003DMT400015500	PGSC0003DMG402006052	11:8375042-8377432	Control_April	DMN_April	OK	276.002	98.7276	-1.48316	-5.354	5e-05	0.00074121	yes	Mitochondrial ATP synthase 6kDa subunit
PGSC0003DMT400033232	PGSC0003DMT400033232	PGSC0003DMG400012762	1:70720424-70728217	Control_April	DMN_April	OK	103.323	37.0113	-1.48112	-4.01475	5e-05	0.00074121	yes	Glutathione-s-transferase theta, gst
PGSC0003DMT400070042	PGSC0003DMT400070042	PGSC0003DMG400027240	4:9899682-9907652	Control_April	DMN_April	OK	22.2895	7.99239	-1.47966	-3.69203	5e-05	0.00074121	yes	Hydrolase, hydrolyzing O-glycosyl compounds
PGSC0003DMT400078068	PGSC0003DMT400078068	PGSC0003DMG400030365	6:57309860-57313784	Control_April	DMN_April	OK	399.636	143.321	-1.47944	-4.52941	5e-05	0.00074121	yes	EBP1
PGSC0003DMT400022655	PGSC0003DMT400022655	PGSC0003DMG401008784	11:28536350-28539069	Control_April	DMN_April	OK	6.63146	2.37965	-1.47858	-2.48793	0.00015	0.0019463	yes	Conserved gene of unknown function
PGSC0003DMT400037291	PGSC0003DMT400037291	PGSC0003DMG400014388	10:1234907-1238158	Control_April	DMN_April	OK	134.84	48.4371	-1.47707	-4.36196	5e-05	0.00074121	yes	Constitutive plastid-lipid associated protein
PGSC0003DMT400031568	PGSC0003DMT400031568	GBSS	8:56782162-56785790	Control_April	DMN_April	OK	396.166	142.312	-1.47704	-3.02671	0.00015	0.0019463	yes	#N/A
PGSC0003DMT400022520	PGSC0003DMT400022520	PGSC0003DMG400008727	9:31830043-31832104	Control_April	DMN_April	OK	34.1502	12.2711	-1.47663	-3.29661	5e-05	0.00074121	yes	Beta-1,3-glucanase
PGSC0003DMT400016516	PGSC0003DMT400016516	PGSC0003DMG400006451	9:54391097-54392197	Control_April	DMN_April	OK	101.115	36.3398	-1.47637	-4.1385	5e-05	0.00074121	yes	EPIDERMAL PATTERNING FACTOR 4
PGSC0003DMT400015813	PGSC0003DMT400015813	PGSC0003DMG400006180	1:87316001-87318162	Control_April	DMN_April	OK	7.03871	2.52992	-1.47622	-2.46015	0.0045	0.0308824	yes	Endo-1,4-beta-xylanase A
PGSC0003DMT400001335	PGSC0003DMT400001335	PGSC0003DMG400000503	2:46887078-46888333	Control_April	DMN_April	OK	17.4897	6.28744	-1.47596	-3.09816	0.0002	0.00248743	yes	IS10 transposase
PGSC0003DMT400018921	PGSC0003DMT400018921	PGSC0003DMG400007336	2:37675876-37678530	Control_April	DMN_April	OK	2641.02	949.494	-1.47586	-4.6763	0.0003	0.00349317	yes	40S ribosomal protein S15
XLOC_044931	XLOC_044931	-	9:1989132-1992323	Control_April	DMN_April	OK	864.234	310.757	-1.47563	-10.8152	5e-05	0.00074121	yes	#N/A
PGSC0003DMT400068708	PGSC0003DMT400068708	PGSC0003DMG400026718	10:47386523-47388368	Control_April	DMN_April	OK	581.868	209.261	-1.47539	-3.04659	0.0002	0.00248743	yes	Plasma membrane intrinsic protein PIP2
PGSC0003DMT400022080	PGSC0003DMT400022080	PGSC0003DMG400008567	12:969121-974171	Control_April	DMN_April	OK	125.206	45.0632	-1.47428	-4.43817	5e-05	0.00074121	yes	Conserved gene of unknown function
PGSC0003DMT400041061	PGSC0003DMT400041061	PGSC0003DMG400015887	10:49549216-49553266	Control_April	DMN_April	OK	766.287	276.075	-1.47282	-2.83561	0.0001	0.00137306	yes	Light-inducible protein ATLS1
PGSC0003DMT400036347	PGSC0003DMT400036347	PGSC0003DMG400013983	3:34399264-34400177	Control_April	DMN_April	OK	550.229	198.36	-1.47191	-5.05603	5e-05	0.00074121	yes	Wound/stress protein
PGSC0003DMT400046483	PGSC0003DMT400046483	PGSC0003DMG400018042	1:87734656-87738766	Control_April	DMN_April	OK	8.38453	3.02279	-1.47185	-3.27712	0.00015	0.0019463	yes	Bzip-like transcription factor
PGSC0003DMT400057122	PGSC0003DMT400057122	PGSC0003DMG400022192	7:55277664-55280084	Control_April	DMN_April	OK	250.18	90.1978	-1.4718	-5.33975	5e-05	0.00074121	yes	40S ribosomal protein S8
PGSC0003DMT400033367	PGSC0003DMT400033367	PGSC0003DMG400012817	3:1729398-1733207	Control_April	DMN_April	OK	3.06375	1.10558	-1.47049	-2.32156	0.0031	0.0231267	yes	Leucine-rich repeat receptor kinase
XLOC_042328	XLOC_042328	-	8:40588232-40606147	Control_April	DMN_April	OK	7.1692	2.58848	-1.46971	-2.49965	0.0025	0.0195062	yes	#N/A
PGSC0003DMT400002777	PGSC0003DMT400002777	PGSC0003DMG400001077	7:45760188-45766312	Control_April	DMN_April	OK	5.41354	1.95484	-1.46953	-2.77913	0.0016	0.0136536	yes	Condensin complex subunit 2
XLOC_032236	XLOC_032236	-	5:45034404-45038791	Control_April	DMN_April	OK	9.5327	3.44288	-1.46927	-2.61195	0.00215	0.0172795	yes	#N/A
PGSC0003DMT400007062	PGSC0003DMT400007062	PGSC0003DMG400002729	9:4160571-4163365	Control_April	DMN_April	OK	1589.21	574.81	-1.46716	-5.2178	5e-05	0.00074121	yes	Ribosomal protein L24
PGSC0003DMT400046331	PGSC0003DMT400046331	PGSC0003DMG400017984	12:7468538-7469138	Control_April	DMN_April	OK	36.7919	13.3179	-1.46602	-4.35013	0.00115	0.0104795	yes	Ribosomal protein L24
PGSC0003DMT400024248	PGSC0003DMT400024248	PGSC0003DMG400009364	4:64943147-64950566	Control_April	DMN_April	OK	29.3471	10.6274	-1.46544	-2.58067	0.00255	0.0198288	yes	Conserved gene of unknown function
PGSC0003DMT400042238	PGSC0003DMT400042238	PGSC0003DMG400016395	1:4033150-4047992	Control_April	DMN_April	OK	95.4145	34.6035	-1.46329	-3.71276	5e-05	0.00074121	yes	Acetyl co-enzyme A carboxylase biotin carboxylase subunit
XLOC_017314	XLOC_017314	-	12:25197604-25198579	Control_April	DMN_April	OK	22.0684	8.00713	-1.46263	-3.61908	0.0005	0.00532581	yes	#N/A
PGSC0003DMT400071648	PGSC0003DMT400071648	PGSC0003DMG400027871	12:9022904-9025951	Control_April	DMN_April	OK	60.0702	21.7994	-1.46236	-4.46412	5e-05	0.00074121	yes	RING-H2 finger protein ATL2B
PGSC0003DMT400052032	PGSC0003DMT400052032	PGSC0003DMG400020196	2:48221046-48224113	Control_April	DMN_April	OK	386.041	140.113	-1.46216	-3.54858	5e-05	0.00074121	yes	Mitochondrial phosphate carrier protein
PGSC0003DMT400044278	PGSC0003DMT400044278	PGSC0003DMG400017195	9:56983605-56993036	Control_April	DMN_April	OK	20.8864	7.5847	-1.4614	-3.75493	5e-05	0.00074121	yes	DUF26 domain-containing protein 2
PGSC0003DMT400039339	PGSC0003DMT400039339	PGSC0003DMG400015213	3:50199885-50203887	Control_April	DMN_April	OK	15.3593	5.57818	-1.46125	-2.7089	0.00075	0.00741227	yes	Conserved gene of unknown function
PGSC0003DMT400024319	PGSC0003DMT400024319	PGSC0003DMG400009401	7:49839055-49843111	Control_April	DMN_April	OK	89.9729	32.6951	-1.46042	-4.81698	5e-05	0.00074121	yes	GTP-binding protein
PGSC0003DMT400073795	PGSC0003DMT400073795	PGSC0003DMG400028669	11:6575053-6579039	Control_April	DMN_April	OK	21.6424	7.87106	-1.45923	-2.65403	0.0001	0.00137306	yes	DNA binding protein
XLOC_016696	XLOC_016696	tRNA-Lys	12:48753679-48788180	Control_April	DMN_April	OK	275.12	100.069	-1.45906	-3.581	5e-05	0.00074121	yes	#N/A
PGSC0003DMT400044724	PGSC0003DMT400044724	PGSC0003DMG400017351	7:51244084-51246106	Control_April	DMN_April	OK	6.01956	2.19295	-1.45679	-2.25598	0.00765	0.0464635	yes	Triacylglycerol lipase
PGSC0003DMT400041701	PGSC0003DMT400041701	PGSC0003DMG400016168	11:2969798-2974732	Control_April	DMN_April	OK	95.4724	34.7961	-1.45616	-4.09207	5e-05	0.00074121	yes	Methylenetetrahydrofolate reductase
PGSC0003DMT400008488	PGSC0003DMT400008488	PGSC0003DMG401003285	1:74334917-74340708	Control_April	DMN_April	OK	19.2774	7.02598	-1.45614	-3.9832	5e-05	0.00074121	yes	Protein arginine n-methyltransferase
PGSC0003DMT400025339	PGSC0003DMT400025339	PGSC0003DMG400009782	10:12157687-12160202	Control_April	DMN_April	OK	144.561	52.6911	-1.45604	-4.14507	5e-05	0.00074121	yes	Brg-1 associated factor
PGSC0003DMT400016387	PGSC0003DMT400016387	PGSC0003DMG400006405	4:63452293-63460122	Control_April	DMN_April	OK	24.0048	8.75046	-1.45589	-2.96636	0.0005	0.00532581	yes	Protein brittle-1, chloroplast
PGSC0003DMT400043313	PGSC0003DMT400043313	PGSC0003DMG400016814	1:10563585-10563956	Control_April	DMN_April	OK	467.823	170.552	-1.45575	-9.0119	5e-05	0.00074121	yes	60S ribosomal protein L38
PGSC0003DMT400056799	PGSC0003DMT400056799	PGSC0003DMG400022088	10:20333031-20336415	Control_April	DMN_April	OK	12.6761	4.6258	-1.45433	-3.52861	5e-05	0.00074121	yes	Transketolase, chloroplastic
XLOC_013828	XLOC_013828	-	11:7080852-7081829	Control_April	DMN_April	OK	16.2555	5.93939	-1.45254	-3.21243	0.00115	0.0104795	yes	#N/A
PGSC0003DMT400020842	PGSC0003DMT400020842	PGSC0003DMG400008066	11:41086130-41091656	Control_April	DMN_April	OK	8.54114	3.12122	-1.45232	-2.8383	0.00015	0.0019463	yes	Conserved gene of unknown function
PGSC0003DMT400041874	PGSC0003DMT400041874	PGSC0003DMG400016247	11:3215748-3220139	Control_April	DMN_April	OK	57.8281	21.1378	-1.45194	-4.41197	5e-05	0.00074121	yes	Acyl-[acyl-carrier-protein] desaturase, chloroplastic
PGSC0003DMT400070779	PGSC0003DMT400070779	PGSC0003DMG400027520	1:74764147-74770470	Control_April	DMN_April	OK	29.9374	10.9468	-1.45144	-2.11832	0.00565	0.0368336	yes	Periplasmic beta-glucosidase
PGSC0003DMT400023872	PGSC0003DMT400023872	PGSC0003DMG400009231	11:9004474-9012212	Control_April	DMN_April	OK	235.878	86.3637	-1.44954	-4.19076	5e-05	0.00074121	yes	Eukaryotic translation initiation factor 3 subunit
PGSC0003DMT400025342	PGSC0003DMT400025342	PGSC0003DMG400009783	10:12148025-12149857	Control_April	DMN_April	OK	9.93036	3.63738	-1.44895	-2.42969	0.0015	0.0129572	yes	Proline-rich cell wall protein
XLOC_020696	XLOC_020696	-	2:43913043-43922359	Control_April	DMN_April	OK	3.29459	1.20686	-1.44884	-2.11346	0.00435	0.0301145	yes	#N/A
XLOC_008664	XLOC_008664	-	10:48123288-48134237	Control_April	DMN_April	OK	10.8776	3.98554	-1.44851	-3.19542	0.0003	0.00349317	yes	#N/A
PGSC0003DMT400050725	PGSC0003DMT400050725	PGSC0003DMG402019696	4:55441581-55450346	Control_April	DMN_April	OK	36.972	13.5485	-1.4483	-3.61616	0.0066	0.0415216	yes	Conserved gene of unknown function
PGSC0003DMT400065261	PGSC0003DMT400065261	STMPK4	11:44614396-44619341	Control_April	DMN_April	OK	7.46771	2.73884	-1.4471	-2.65535	0.0007	0.00700026	yes	#N/A
PGSC0003DMT400055055	PGSC0003DMT400055055	PGSC0003DMG400021362	1:2860254-2864212	Control_April	DMN_April	OK	83.8202	30.7915	-1.44476	-4.24142	5e-05	0.00074121	yes	Acyl-carrier-protein S-malonyltransferase/ transferase
PGSC0003DMT400060296	PGSC0003DMT400060296	PGSC0003DMG401023454	5:51768550-51774730	Control_April	DMN_April	OK	42.4974	15.6357	-1.44253	-3.74257	5e-05	0.00074121	yes	Biotin carboxylase carrier protein
PGSC0003DMT400081378	PGSC0003DMT400081378	PGSC0003DMG400031812	9:52750561-52753964	Control_April	DMN_April	OK	38.4926	14.1656	-1.44219	-3.89623	5e-05	0.00074121	yes	DNA photolyase
PGSC0003DMT400001218	PGSC0003DMT400001218	PGSC0003DMG402000458	11:39268374-39270856	Control_April	DMN_April	OK	269.629	99.2522	-1.44181	-4.65395	5e-05	0.00074121	yes	Cyclin-dependent kinases regulatory subunit
PGSC0003DMT400053106	PGSC0003DMT400053106	PGSC0003DMG400020601	3:35983756-35986492	Control_April	DMN_April	OK	188.762	69.5161	-1.44115	-4.92644	5e-05	0.00074121	yes	Ubiquinol-cytochrome c reductase complex 6.7 kDa protein
PGSC0003DMT400027147	PGSC0003DMT400027147	PGSC0003DMG400010469	10:54790257-54797814	Control_April	DMN_April	OK	979.883	360.867	-1.44114	-2.68626	5e-05	0.00074121	yes	40S ribosomal protein S23
PGSC0003DMT400045795	PGSC0003DMT400045795	PGSC0003DMG400017757	12:55471255-55471864	Control_April	DMN_April	OK	18.73	6.90157	-1.44035	-3.03017	0.00695	0.0432231	yes	Arabinogalactan-protein
XLOC_036911	XLOC_036911	-	7:7949099-7962603	Control_April	DMN_April	OK	10.9821	4.04801	-1.43987	-2.89819	0.0011	0.0101158	yes	#N/A
PGSC0003DMT400018455	PGSC0003DMT400018455	PGSC0003DMG400007158	6:55326563-55327185	Control_April	DMN_April	OK	1965.16	724.72	-1.43915	-5.34245	5e-05	0.00074121	yes	Histone H2B
PGSC0003DMT400064884	PGSC0003DMT400064884	PGSC0003DMG400025196	8:26371837-26376362	Control_April	DMN_April	OK	23.7414	8.75628	-1.43901	-2.35386	0.00405	0.0284857	yes	Conserved gene of unknown function
XLOC_025422	XLOC_025422	-	3:58404367-58404799	Control_April	DMN_April	OK	1271.67	469.049	-1.43891	-7.97657	5e-05	0.00074121	yes	#N/A
PGSC0003DMT400040896	PGSC0003DMT400040896	PGSC0003DMG400015817	9:44984671-44997574	Control_April	DMN_April	OK	24.3234	8.97968	-1.43761	-2.58484	0.0006	0.00617809	yes	UDP-glucose:sterol 3-O-glucosyltransferase
PGSC0003DMT400063047	PGSC0003DMT400063047	PGSC0003DMG400024528	3:54841444-54843770	Control_April	DMN_April	OK	13.3372	4.92764	-1.43649	-3.88486	0.00045	0.004883	yes	Transposase Tam3
XLOC_036353	XLOC_036353	-	6:57828118-57838688	Control_April	DMN_April	OK	72.1443	26.66	-1.43621	-2.89988	0.0002	0.00248743	yes	#N/A
PGSC0003DMT400076105	PGSC0003DMT400076105	PGSC0003DMG400029594	8:45178464-45182866	Control_April	DMN_April	OK	13.2757	4.90883	-1.43534	-3.12526	0.00015	0.0019463	yes	UPA21
PGSC0003DMT400078206	PGSC0003DMT400078206	PGSC0003DMG400030431	6:56942397-56945344	Control_April	DMN_April	OK	302.83	111.978	-1.4353	-4.38377	5e-05	0.00074121	yes	Beta-tubulin 2
PGSC0003DMT400059219	PGSC0003DMT400059219	PGSC0003DMG400023004	3:40355148-40358845	Control_April	DMN_April	OK	23.1559	8.56353	-1.4351	-3.39087	5e-05	0.00074121	yes	Leucine rich repeat receptor kinase
PGSC0003DMT400078154	PGSC0003DMT400078154	PGSC0003DMG400030399	6:56413096-56420353	Control_April	DMN_April	OK	975.883	361.104	-1.43429	-6.0866	5e-05	0.00074121	yes	Histone H4
PGSC0003DMT400069698	PGSC0003DMT400069698	PGSC0003DMG400027096	6:52255306-52258030	Control_April	DMN_April	OK	50.8357	18.8137	-1.43406	-3.52016	0.00015	0.0019463	yes	Deleted in split hand/splt foot protein 1
PGSC0003DMT400037910	PGSC0003DMT400037910	PGSC0003DMG400014624	6:636583-644834	Control_April	DMN_April	OK	28.8883	10.6996	-1.43293	-3.43733	5e-05	0.00074121	yes	Elongation factor Tu
PGSC0003DMT400051467	PGSC0003DMT400051467	PGSC0003DMG400019990	12:47228500-47233916	Control_April	DMN_April	OK	21.0677	7.80879	-1.43186	-2.84636	0.00065	0.00659575	yes	Endonuclease
PGSC0003DMT400078465	PGSC0003DMT400078465	PGSC0003DMG400030543	5:4169119-4173221	Control_April	DMN_April	OK	37.2851	13.8461	-1.42911	-3.1706	0.0001	0.00137306	yes	Gene of unknown function
PGSC0003DMT400050518	PGSC0003DMT400050518	PGSC0003DMG400019631	11:40700414-40703335	Control_April	DMN_April	OK	99.8665	37.0899	-1.42897	-3.40402	5e-05	0.00074121	yes	50S ribosomal protein L27, chloroplastic
PGSC0003DMT400011335	PGSC0003DMT400011335	PGSC0003DMG400004436	10:46412632-46419474	Control_April	DMN_April	OK	40.3733	15.0182	-1.42669	-4.10112	5e-05	0.00074121	yes	Triosephosphate isomerase, chloroplastic
PGSC0003DMT400021881	PGSC0003DMT400021881	PGSC0003DMG400008491	9:151137-155609	Control_April	DMN_April	OK	22.5226	8.38655	-1.42523	-2.21116	0.0016	0.0136536	yes	ATP binding protein
PGSC0003DMT400039131	PGSC0003DMT400039131	PI	00:29367041-29370713	Control_April	DMN_April	OK	10480.8	3904.76	-1.42444	-2.5271	0.0003	0.00349317	yes	#N/A
PGSC0003DMT400076290	PGSC0003DMT400076290	PGSC0003DMG400029659	9:58657641-58660281	Control_April	DMN_April	OK	276.373	103.026	-1.4236	-4.85131	5e-05	0.00074121	yes	60S ribosomal protein L13a
PGSC0003DMT400052281	PGSC0003DMT400052281	PGSC0003DMG400020287	9:36102789-36107014	Control_April	DMN_April	OK	6.84948	2.55363	-1.42344	-2.41464	0.00165	0.0139956	yes	A/G-specific adenine glycosylase muty
PGSC0003DMT400039805	PGSC0003DMT400039805	PGSC0003DMG400015383	12:247883-250092	Control_April	DMN_April	OK	35.8484	13.3669	-1.42324	-3.06161	5e-05	0.00074121	yes	DAG protein
PGSC0003DMT400035598	PGSC0003DMT400035598	PGSC0003DMG400013688	5:43104643-43112648	Control_April	DMN_April	OK	322.514	120.277	-1.423	-3.48682	5e-05	0.00074121	yes	Oligopeptide transporter OPT family
PGSC0003DMT400079238	PGSC0003DMT400079238	PGSC0003DMG400030841	4:64218605-64223500	Control_April	DMN_April	OK	17.6045	6.57461	-1.42096	-2.16479	0.00705	0.043688	yes	Conserved gene of unknown function
PGSC0003DMT400069759	PGSC0003DMT400069759	PGSC0003DMG400027129	5:47985219-47986868	Control_April	DMN_April	OK	70.1124	26.1865	-1.42084	-4.61475	5e-05	0.00074121	yes	Plastid-specific ribosomal protein 4
PGSC0003DMT400052461	PGSC0003DMT400052461	PGSC0003DMG400020361	9:707179-710105	Control_April	DMN_April	OK	17.452	6.51868	-1.42074	-3.19726	5e-05	0.00074121	yes	Fructokinase 1
PGSC0003DMT400072515	PGSC0003DMT400072515	PGSC0003DMG400028214	10:56532946-56538457	Control_April	DMN_April	OK	92.2425	34.4563	-1.42066	-2.20874	0.00325	0.0240004	yes	NADH:cytochrome b5 reductase
PGSC0003DMT400073071	PGSC0003DMT400073071	PGSC0003DMG400028419	2:31537371-31539647	Control_April	DMN_April	OK	13.9201	5.20091	-1.42034	-3.53306	5e-05	0.00074121	yes	UNE1
PGSC0003DMT400061711	PGSC0003DMT400061711	PGSC0003DMG400024016	1:45745610-45751657	Control_April	DMN_April	OK	18.205	6.80323	-1.42004	-3.2678	0.0001	0.00137306	yes	ATP:citrate lyase
PGSC0003DMT400043090	PGSC0003DMT400043090	EXPA6	2:36875546-36879433	Control_April	DMN_April	OK	33.3828	12.4754	-1.42002	-3.64366	5e-05	0.00074121	yes	#N/A
PGSC0003DMT400060435	PGSC0003DMT400060435	PGSC0003DMG402023504	5:50636729-50640681	Control_April	DMN_April	OK	208.588	78.0306	-1.41854	-2.80222	5e-05	0.00074121	yes	Arginine/serine-rich splicing factor
PGSC0003DMT400031356	PGSC0003DMT400031356	PGSC0003DMG400012014	2:20711655-20712986	Control_April	DMN_April	OK	16.4769	6.16809	-1.41754	-2.19053	0.00035	0.00397528	yes	GATA domain class transcription factor
PGSC0003DMT400029439	PGSC0003DMT400029439	PGSC0003DMG400011319	1:57984012-57985803	Control_April	DMN_April	OK	3011.1	1127.41	-1.41728	-4.94002	5e-05	0.00074121	yes	40S ribosomal protein S21e
XLOC_024718	XLOC_024718	-	3:52816204-52818074	Control_April	DMN_April	OK	34.1154	12.7824	-1.41626	-4.15188	0.00425	0.0295669	yes	#N/A
PGSC0003DMT400057252	PGSC0003DMT400057252	PGSC0003DMG401022238	7:56460684-56463322	Control_April	DMN_April	OK	9.87917	3.70627	-1.41442	-2.45992	0.0015	0.0129572	yes	ATP synthase subunit alpha, mitochondrial
PGSC0003DMT400047969	PGSC0003DMT400047969	PGSC0003DMG400018641	1:88126156-88127569	Control_April	DMN_April	OK	255.648	95.9123	-1.41437	-3.87113	5e-05	0.00074121	yes	S-adenosyl-methionine-sterol-C-methyltransferase
PGSC0003DMT400074094	PGSC0003DMT400074094	PGSC0003DMG400028795	6:50715734-50718432	Control_April	DMN_April	OK	507.951	190.872	-1.41208	-4.16478	5e-05	0.00074121	yes	LeArcA1 protein
PGSC0003DMT400070785	PGSC0003DMT400070785	PGSC0003DMG400027522	1:74737976-74747073	Control_April	DMN_April	OK	39.4438	14.8277	-1.41151	-3.65835	0.0001	0.00137306	yes	Nucleotide binding protein
PGSC0003DMT400056411	PGSC0003DMT400056411	PGSC0003DMG402021921	10:37274751-37280680	Control_April	DMN_April	OK	23.157	8.71905	-1.40921	-2.03431	0.0071	0.0439216	yes	Ribose-phosphate pyrophosphokinase
PGSC0003DMT400020520	PGSC0003DMT400020520	PGSC0003DMG400007948	4:67833467-67836544	Control_April	DMN_April	OK	11.7807	4.43611	-1.40906	-2.86227	0.00015	0.0019463	yes	ATP binding protein
PGSC0003DMT400069575	PGSC0003DMT400069575	PGSC0003DMG400027045	6:53263578-53266431	Control_April	DMN_April	OK	608.474	229.154	-1.40888	-4.45288	5e-05	0.00074121	yes	Cyc07
PGSC0003DMT400035927	PGSC0003DMT400035927	PGSC0003DMG400013829	8:36966106-36975388	Control_April	DMN_April	OK	67.57	25.457	-1.40832	-4.82135	5e-05	0.00074121	yes	60S ribosomal protein L24, mitochondrial
PGSC0003DMT400034809	PGSC0003DMT400034809	PGSC0003DMG400013379	3:214736-223246	Control_April	DMN_April	OK	168.864	63.6482	-1.40767	-4.206	5e-05	0.00074121	yes	Adenylate kinase family
PGSC0003DMT400006945	PGSC0003DMT400006945	PGSC0003DMG400002690	9:4106394-4114036	Control_April	DMN_April	OK	17.82	6.72117	-1.40671	-3.22798	5e-05	0.00074121	yes	Pyruvate kinase
PGSC0003DMT400024646	PGSC0003DMT400024646	PGSC0003DMG400009536	8:2375247-2379577	Control_April	DMN_April	OK	4.76283	1.79727	-1.40601	-2.81327	0.0037	0.026559	yes	Transferase, transferring glycosyl groups
PGSC0003DMT400076016	PGSC0003DMT400076016	PGSC0003DMG400029561	8:45033973-45046916	Control_April	DMN_April	OK	727.461	274.532	-1.4059	-4.65631	5e-05	0.00074121	yes	Ribosomal protein S6
PGSC0003DMT400019359	PGSC0003DMT400019359	PGSC0003DMG400007488	8:11589601-11598076	Control_April	DMN_April	OK	44.0268	16.618	-1.40563	-2.95618	0.0001	0.00137306	yes	Pyruvate dehydrogenase E1 beta subunit
PGSC0003DMT400051265	PGSC0003DMT400051265	PGSC0003DMG400019910	9:49452670-49454021	Control_April	DMN_April	OK	178.792	67.5046	-1.40523	-4.54926	5e-05	0.00074121	yes	Histone H1
PGSC0003DMT400031301	PGSC0003DMT400031301	PGSC0003DMG400011997	6:55568678-55573501	Control_April	DMN_April	OK	87.0326	32.88	-1.40435	-3.83032	5e-05	0.00074121	yes	CPN60A
PGSC0003DMT400070136	PGSC0003DMT400070136	PGSC0003DMG400027265	4:9643175-9648365	Control_April	DMN_April	OK	159.623	60.4044	-1.40194	-5.09908	5e-05	0.00074121	yes	Acyl carrier protein
PGSC0003DMT400007295	PGSC0003DMT400007295	PGSC0003DMG400002808	1:77995144-78001445	Control_April	DMN_April	OK	4.93775	1.86864	-1.40187	-2.31397	0.00735	0.0451069	yes	DNA helicase hus2
PGSC0003DMT400062819	PGSC0003DMT400062819	PGSC0003DMG400024453	7:13304540-13309286	Control_April	DMN_April	OK	65.4772	24.7804	-1.40179	-3.35715	5e-05	0.00074121	yes	Glycerol-3-phosphatase 2
PGSC0003DMT400001745	PGSC0003DMT400001745	PGSC0003DMG400000653	12:42357967-42365592	Control_April	DMN_April	OK	109.609	41.5277	-1.40022	-4.56896	5e-05	0.00074121	yes	Agmatine deiminase
PGSC0003DMT400013442	PGSC0003DMT400013442	PGSC0003DMG400005246	3:36665935-36668792	Control_April	DMN_April	OK	8.71414	3.31352	-1.39499	-2.1099	0.00775	0.0469243	yes	Pterin-4-alpha-carbinolamine dehydratase
PGSC0003DMT400060354	PGSC0003DMT400060354	PGSC0003DMG400023477	5:51298638-51305765	Control_April	DMN_April	OK	1099.38	418.123	-1.39469	-3.45671	5e-05	0.00074121	yes	Zinc ion binding protein
PGSC0003DMT400076602	PGSC0003DMT400076602	PGSC0003DMG400029788	12:10169939-10174778	Control_April	DMN_April	OK	386.963	147.223	-1.3942	-3.93493	5e-05	0.00074121	yes	Farnesyl pyrophosphate synthase
PGSC0003DMT400038488	PGSC0003DMT400038488	PGSC0003DMG400014855	8:2637744-2640294	Control_April	DMN_April	OK	567.633	216.011	-1.39385	-4.57285	5e-05	0.00074121	yes	Ribosomal protein S6
PGSC0003DMT400065544	PGSC0003DMT400065544	PGSC0003DMG400025501	7:47024647-47027175	Control_April	DMN_April	OK	17.3327	6.6008	-1.39278	-2.8091	0.0003	0.00349317	yes	MATE efflux family protein
PGSC0003DMT400061956	PGSC0003DMT400061956	PGSC0003DMG400024111	4:59793975-59802833	Control_April	DMN_April	OK	46.5381	17.7423	-1.39122	-3.08676	5e-05	0.00074121	yes	Cak assembly factor
PGSC0003DMT400002527	PGSC0003DMT400002527	PGSC0003DMG400000963	8:19972787-19974722	Control_April	DMN_April	OK	21.677	8.26576	-1.39094	-3.47074	5e-05	0.00074121	yes	Ubiquitin-protein ligase
XLOC_010763	XLOC_010763	-	10:57592653-57604878	Control_April	DMN_April	OK	4.4149	1.68421	-1.39031	-2.59207	0.00245	0.0191975	yes	#N/A
PGSC0003DMT400029947	PGSC0003DMT400029947	PGSC0003DMG400011499	4:6208262-6214519	Control_April	DMN_April	OK	24.2593	9.26046	-1.38939	-2.74919	0.00015	0.0019463	yes	L-allo-threonine aldolase
PGSC0003DMT400031935	PGSC0003DMT400031935	PGSC0003DMG400012252	8:56436879-56440881	Control_April	DMN_April	OK	7.45407	2.84557	-1.38931	-2.24061	0.00315	0.0234149	yes	Trehalase
PGSC0003DMT400004684	PGSC0003DMT400004684	PGSC0003DMG400001854	8:50612375-50620891	Control_April	DMN_April	OK	17.0354	6.50421	-1.38909	-3.13052	0.0003	0.00349317	yes	Novel plant snare
PGSC0003DMT400001701	PGSC0003DMT400001701	PGSC0003DMG400000634	3:56406792-56408408	Control_April	DMN_April	OK	185.931	71.0427	-1.38801	-3.34236	5e-05	0.00074121	yes	CAPIP2
PGSC0003DMT400044708	PGSC0003DMT400044708	PGSC0003DMG400017344	7:51094719-51095430	Control_April	DMN_April	OK	70.0788	26.7766	-1.388	-6.03227	0.0015	0.0129572	yes	Conserved gene of unknown function
PGSC0003DMT400060039	PGSC0003DMT400060039	PGSC0003DMG400023359	5:51377960-51381331	Control_April	DMN_April	OK	566.827	216.616	-1.38777	-3.33441	5e-05	0.00074121	yes	Isopentenyl diphosphate isomerase
PGSC0003DMT400045439	PGSC0003DMT400045439	PGSC0003DMG400017627	5:5903923-5907317	Control_April	DMN_April	OK	10.5226	4.02156	-1.38767	-2.75916	0.00185	0.0153306	yes	DNA-binding protein p24
PGSC0003DMT400067540	PGSC0003DMT400067540	PGSC0003DMG400026264	8:51410099-51412552	Control_April	DMN_April	OK	70.506	26.9509	-1.38741	-2.60528	0.00035	0.00397528	yes	Homeobox-leucine zipper protein
PGSC0003DMT400016382	PGSC0003DMT400016382	PGSC0003DMG400006403	4:63431403-63433432	Control_April	DMN_April	OK	319.569	122.16	-1.38736	-3.77896	5e-05	0.00074121	yes	Conserved gene of unknown function
PGSC0003DMT400074440	PGSC0003DMT400074440	PGSC0003DMG400028926	6:50296444-50299022	Control_April	DMN_April	OK	11.8873	4.55676	-1.38334	-2.64069	0.00655	0.0412691	yes	Conserved gene of unknown function
PGSC0003DMT400027257	PGSC0003DMT400027257	PGSC0003DMG400010512	10:36223512-36228125	Control_April	DMN_April	OK	16.4783	6.31836	-1.38295	-3.37249	5e-05	0.00074121	yes	Conserved gene of unknown function
PGSC0003DMT400050285	PGSC0003DMT400050285	PGSC0003DMG401019533	3:55843852-55845734	Control_April	DMN_April	OK	226.292	86.7747	-1.38284	-2.80042	0.0002	0.00248743	yes	Gip1
PGSC0003DMT400069978	PGSC0003DMT400069978	PGSC0003DMG400027213	5:48679281-48683357	Control_April	DMN_April	OK	60.0992	23.0461	-1.38282	-4.48061	0.0001	0.00137306	yes	DNA-directed RNA polymerase subunit
PGSC0003DMT400071155	PGSC0003DMT400071155	PGSC0003DMG400027672	6:57938476-57940330	Control_April	DMN_April	OK	19.7321	7.57757	-1.38074	-3.04401	0.00105	0.00973435	yes	Photosystem I subunit XI
PGSC0003DMT400019863	PGSC0003DMT400019863	PGSC0003DMG400007683	9:54234198-54239398	Control_April	DMN_April	OK	26.393	10.1436	-1.37958	-3.89634	5e-05	0.00074121	yes	Sulfate/bicarbonate/oxalate exchanger and transporter sat-1
PGSC0003DMT400052553	PGSC0003DMT400052553	PGSC0003DMG400020391	12:12781985-12789615	Control_April	DMN_April	OK	12.2181	4.69665	-1.37932	-3.28994	0.0009	0.00858071	yes	Multidrug resistance pump
PGSC0003DMT400032510	PGSC0003DMT400032510	PGSC0003DMG400012487	8:293890-295180	Control_April	DMN_April	OK	65.0287	24.9999	-1.37916	-3.66939	0.00075	0.00741227	yes	Conserved gene of unknown function
PGSC0003DMT400054512	PGSC0003DMT400054512	PGSC0003DMG400021158	2:29762275-29765144	Control_April	DMN_April	OK	1070.05	411.71	-1.37798	-4.49282	5e-05	0.00074121	yes	Ribosomal protein S14
PGSC0003DMT400042406	PGSC0003DMT400042406	GDCST	2:36547722-36551369	Control_April	DMN_April	OK	60.8645	23.4213	-1.37778	-3.51692	5e-05	0.00074121	yes	#N/A
PGSC0003DMT400050335	PGSC0003DMT400050335	PGSC0003DMG400019563	7:37734883-37738917	Control_April	DMN_April	OK	899.101	346.183	-1.37695	-5.21975	5e-05	0.00074121	yes	Ribosomal protein
PGSC0003DMT400024372	PGSC0003DMT400024372	PGSC0003DMG400009424	2:27005126-27006448	Control_April	DMN_April	OK	34.6002	13.3243	-1.37672	-2.02355	0.00775	0.0469243	yes	Conserved gene of unknown function
XLOC_008819	XLOC_008819	-	10:51901146-51909473	Control_April	DMN_April	OK	110.306	42.489	-1.37635	-2.79491	5e-05	0.00074121	yes	#N/A
PGSC0003DMT400061021	PGSC0003DMT400061021	PGSC0003DMG400023745	1:81223684-81226795	Control_April	DMN_April	OK	423.935	163.339	-1.37597	-3.35461	5e-05	0.00074121	yes	Ribosomal protein L10
XLOC_003379	XLOC_003379	-	1:64242102-64254879	Control_April	DMN_April	OK	8.30143	3.20075	-1.37495	-3.32103	0.0002	0.00248743	yes	#N/A
PGSC0003DMT400010530	PGSC0003DMT400010530	PGSC0003DMG400004115	5:7673123-7676670	Control_April	DMN_April	OK	25.8657	9.97489	-1.37467	-2.25774	0.00195	0.0159802	yes	NHL repeat-containing protein
PGSC0003DMT400083218	PGSC0003DMT400083218	PGSC0003DMG400033126	6:47682093-47692666	Control_April	DMN_April	OK	8.73845	3.37267	-1.37349	-3.15935	5e-05	0.00074121	yes	Aspartate kinase
PGSC0003DMT400040748	PGSC0003DMT400040748	PGSC0003DMG400015754	5:49198693-49201840	Control_April	DMN_April	OK	283.713	109.602	-1.37216	-5.0369	5e-05	0.00074121	yes	RNA binding protein
PGSC0003DMT400055531	PGSC0003DMT400055531	PAL-1	9:5530470-5540225	Control_April	DMN_April	OK	5.03591	1.9475	-1.37063	-2.67109	0.00525	0.0348033	yes	#N/A
PGSC0003DMT400041789	PGSC0003DMT400041789	PGSC0003DMG400016209	11:2465493-2474224	Control_April	DMN_April	OK	11.2536	4.35306	-1.37029	-2.27971	0.00045	0.004883	yes	GLABRA2 expression modulator
PGSC0003DMT400031033	PGSC0003DMT400031033	PGSC0003DMG400011888	1:8638008-8646314	Control_April	DMN_April	OK	185.979	71.9582	-1.36991	-4.86346	5e-05	0.00074121	yes	Conserved gene of unknown function
PGSC0003DMT400049491	PGSC0003DMT400049491	PGSC0003DMG400019231	7:54130350-54133467	Control_April	DMN_April	OK	8.83979	3.42219	-1.36909	-3.09823	0.00095	0.00897584	yes	Gene of unknown function
PGSC0003DMT400065677	PGSC0003DMT400065677	PGSC0003DMG400025548	5:5194300-5230968	Control_April	DMN_April	OK	75.0008	29.0453	-1.3686	-4.4237	0.0083	0.0494889	yes	Small nuclear ribonucleoprotein polypeptide
PGSC0003DMT400019975	PGSC0003DMT400019975	PGSC0003DMG400007731	10:44724422-44726642	Control_April	DMN_April	OK	1761.31	682.205	-1.36837	-2.77175	5e-05	0.00074121	yes	40S ribosomal protein S25
PGSC0003DMT400054543	PGSC0003DMT400054543	RPS4	2:29529929-29536239	Control_April	DMN_April	OK	544.836	211.198	-1.36722	-2.70021	0.0057	0.0370929	yes	#N/A
PGSC0003DMT400081324	PGSC0003DMT400081324	PGSC0003DMG400031796	9:52919751-52921917	Control_April	DMN_April	OK	676.291	262.233	-1.3668	-4.81515	5e-05	0.00074121	yes	Ribosomal protein L19
PGSC0003DMT400012073	PGSC0003DMT400012073	PGSC0003DMG400004735	8:52827699-52835420	Control_April	DMN_April	OK	119.854	46.4988	-1.36601	-4.01882	5e-05	0.00074121	yes	Conserved gene of unknown function
PGSC0003DMT400034744	PGSC0003DMT400034744	PGSC0003DMG400013349	11:539358-543916	Control_April	DMN_April	OK	37.1883	14.437	-1.36507	-2.05414	0.0053	0.0350555	yes	Conserved gene of unknown function
PGSC0003DMT400062238	PGSC0003DMT400062238	PGSC0003DMG400024220	8:49977937-49986319	Control_April	DMN_April	OK	13.8668	5.3897	-1.36336	-3.01637	0.0001	0.00137306	yes	Pyruvate kinase isozyme G, chloroplastic
PGSC0003DMT400072594	PGSC0003DMT400072594	PGSC0003DMG400028247	10:55895968-55898631	Control_April	DMN_April	OK	22.1643	8.61519	-1.36328	-2.23552	0.002	0.0163107	yes	EMB2735
PGSC0003DMT400072569	PGSC0003DMT400072569	PGSC0003DMG400028238	10:56037252-56041820	Control_April	DMN_April	OK	79.7683	31.0181	-1.3627	-4.22868	5e-05	0.00074121	yes	Thioredoxin peroxidase
PGSC0003DMT400065088	PGSC0003DMT400065088	PGSC0003DMG400025293	4:3983893-3985593	Control_April	DMN_April	OK	5.35511	2.0831	-1.36218	-2.14632	0.00635	0.0402993	yes	Aspartic proteinase nepenthesin-1
PGSC0003DMT400043542	PGSC0003DMT400043542	PGSC0003DMG400016906	10:45168786-45169912	Control_April	DMN_April	OK	35.2147	13.7014	-1.36186	-3.51359	5e-05	0.00074121	yes	BZIP transcription factor BZI-2
PGSC0003DMT400076251	PGSC0003DMT400076251	PGSC0003DMG400029645	9:58238422-58243685	Control_April	DMN_April	OK	12.8953	5.01841	-1.36154	-3.13888	0.0002	0.00248743	yes	Pectase lyase
PGSC0003DMT400013821	PGSC0003DMT400013821	PGSC0003DMG400005404	1:74151441-74153806	Control_April	DMN_April	OK	123.606	48.1104	-1.36133	-2.54114	5e-05	0.00074121	yes	NAD(P)H:quinone oxidoreductase
PGSC0003DMT400043219	PGSC0003DMT400043219	PGSC0003DMG400016773	6:45110798-45117830	Control_April	DMN_April	OK	11.4437	4.45541	-1.36092	-3.13313	0.0004	0.00443344	yes	Zeatin O-glucosyltransferase
PGSC0003DMT400060922	PGSC0003DMT400060922	PGSC0003DMG401023696	10:57190667-57194203	Control_April	DMN_April	OK	42.1783	16.4343	-1.35979	-2.85138	5e-05	0.00074121	yes	NPR1-interactor protein 1
XLOC_011659	XLOC_011659	-	11:16229435-16233840	Control_April	DMN_April	OK	11.1759	4.35822	-1.35858	-3.39108	5e-05	0.00074121	yes	#N/A
XLOC_010247	XLOC_010247	-	10:45809039-45821660	Control_April	DMN_April	OK	70.7662	27.599	-1.35844	-3.13672	5e-05	0.00074121	yes	#N/A
XLOC_044487	XLOC_044487	-	9:55628645-55672462	Control_April	DMN_April	OK	3729.69	1454.86	-1.35818	-4.31426	0.00615	0.0393294	yes	#N/A
PGSC0003DMT400059326	PGSC0003DMT400059326	PGSC0003DMG400023051	5:5533260-5534196	Control_April	DMN_April	OK	57.1141	22.2947	-1.35715	-3.86671	5e-05	0.00074121	yes	Conserved gene of unknown function
PGSC0003DMT400033227	PGSC0003DMT400033227	PGSC0003DMG400012760	1:70749316-70756908	Control_April	DMN_April	OK	46.3228	18.0857	-1.35687	-3.44264	5e-05	0.00074121	yes	DNA binding protein
PGSC0003DMT400053626	PGSC0003DMT400053626	PGSC0003DMG400020803	9:32019872-32023400	Control_April	DMN_April	OK	1120.73	437.852	-1.35592	-4.2088	0.0001	0.00137306	yes	40S ribosomal protein S8
PGSC0003DMT400008147	PGSC0003DMT400008147	PGSC0003DMG400003144	3:46771231-46777114	Control_April	DMN_April	OK	230.156	89.9739	-1.35504	-3.15994	5e-05	0.00074121	yes	Gene of unknown function
PGSC0003DMT400018375	PGSC0003DMT400018375	PGSC0003DMG400007134	6:55372053-55374660	Control_April	DMN_April	OK	1577.45	616.712	-1.35493	-2.96028	0.0005	0.00532581	yes	Tonoplast intrinsic protein
PGSC0003DMT400062306	PGSC0003DMT400062306	PGSC0003DMG400024246	3:41525813-41530539	Control_April	DMN_April	OK	43.5698	17.0346	-1.35486	-2.09537	0.00465	0.0317061	yes	Fructokinase
PGSC0003DMT400042581	PGSC0003DMT400042581	PGSC0003DMG400016515	6:49500581-49501794	Control_April	DMN_April	OK	58.3347	22.811	-1.35462	-3.40516	5e-05	0.00074121	yes	Conserved gene of unknown function
PGSC0003DMT400004126	PGSC0003DMT400004126	GPP1	1:87210775-87213515	Control_April	DMN_April	OK	39.3594	15.3931	-1.35442	-3.03727	5e-05	0.00074121	yes	#N/A
PGSC0003DMT400049677	PGSC0003DMT400049677	PGSC0003DMG400019302	9:48723104-48728382	Control_April	DMN_April	OK	32.2156	12.6045	-1.35382	-3.40407	5e-05	0.00074121	yes	Nt-iaa4.5 deduced protein
PGSC0003DMT400046949	PGSC0003DMT400046949	PGSC0003DMG400018234	1:79154750-79163670	Control_April	DMN_April	OK	130.102	50.9069	-1.35371	-2.0859	0.0083	0.0494889	yes	Glutamyl-tRNA synthetase, cytoplasmic
PGSC0003DMT400081305	PGSC0003DMT400081305	PGSC0003DMG400031786	9:52741074-52747479	Control_April	DMN_April	OK	124.554	48.7608	-1.35297	-3.19341	0.0001	0.00137306	yes	60S ribosomal protein L22
PGSC0003DMT400045836	PGSC0003DMT400045836	PGSC0003DMG400017778	3:4378031-4378810	Control_April	DMN_April	OK	21.0775	8.26068	-1.35137	-2.994	0.0024	0.018889	yes	Conserved gene of unknown function
XLOC_015539	XLOC_015539	-	12:60226266-60229484	Control_April	DMN_April	OK	184.336	72.2647	-1.35098	-4.64378	5e-05	0.00074121	yes	#N/A
PGSC0003DMT400073918	PGSC0003DMT400073918	PGSC0003DMG400028726	7:6329594-6332165	Control_April	DMN_April	OK	969.236	380.081	-1.35054	-3.20215	5e-05	0.00074121	yes	Transcription factor BTF3
PGSC0003DMT400020463	PGSC0003DMT400020463	PGSC0003DMG400007906	12:2367994-2374396	Control_April	DMN_April	OK	135.384	53.1363	-1.34929	-4.79995	5e-05	0.00074121	yes	Conserved gene of unknown function
PGSC0003DMT400069410	PGSC0003DMT400069410	PGSC0003DMG400026987	6:52555895-52556578	Control_April	DMN_April	OK	2002.82	787.338	-1.34698	-4.22469	5e-05	0.00074121	yes	Ribosomal protein L27a
PGSC0003DMT400066840	PGSC0003DMT400066840	PGSC0003DMG400025985	1:69688399-69691385	Control_April	DMN_April	OK	4.37941	1.7249	-1.34422	-2.4896	0.00365	0.0262769	yes	Conserved gene of unknown function
PGSC0003DMT400079310	PGSC0003DMT400079310	PGSC0003DMG400030868	8:48029559-48031768	Control_April	DMN_April	OK	1589.4	626.599	-1.34287	-3.58351	0.0001	0.00137306	yes	60S ribosomal protein L13
PGSC0003DMT400036886	PGSC0003DMT400036886	4CL2	3:57466691-57469946	Control_April	DMN_April	OK	49.2365	19.4206	-1.34214	-3.41699	5e-05	0.00074121	yes	#N/A
PGSC0003DMT400046201	PGSC0003DMT400046201	PGSC0003DMG400017933	6:400167-403041	Control_April	DMN_April	OK	2417.56	953.593	-1.34211	-4.13122	0.0002	0.00248743	yes	Ribosomal protein L19
PGSC0003DMT400044451	PGSC0003DMT400044451	PGSC0003DMG400017252	9:55948232-55949381	Control_April	DMN_April	OK	216.859	85.5512	-1.3419	-3.40609	5e-05	0.00074121	yes	DNA binding protein
XLOC_046594	XLOC_046594	-	9:44383074-44384255	Control_April	DMN_April	OK	11.2117	4.42357	-1.34172	-2.76794	0.0038	0.0270967	yes	#N/A
PGSC0003DMT400057561	PGSC0003DMT400057561	PGSC0003DMG400022353	2:34943460-34947570	Control_April	DMN_April	OK	20.141	7.95375	-1.34043	-3.11945	5e-05	0.00074121	yes	DAG
PGSC0003DMT400072641	PGSC0003DMT400072641	PGSC0003DMG400028266	10:55503388-55505502	Control_April	DMN_April	OK	148.24	58.5939	-1.33911	-3.59336	5e-05	0.00074121	yes	Peroxiredoxin
PGSC0003DMT400076546	PGSC0003DMT400076546	PGSC0003DMG400029760	1:81408752-81411925	Control_April	DMN_April	OK	1545.2	610.764	-1.33911	-2.51222	0.00015	0.0019463	yes	Ribosomal protein L3
PGSC0003DMT400002890	PGSC0003DMT400002890	PGSC0003DMG400001128	9:55478627-55480476	Control_April	DMN_April	OK	55.7771	22.0472	-1.33907	-2.76408	5e-05	0.00074121	yes	40S ribosomal protein S15
PGSC0003DMT400021424	PGSC0003DMT400021424	PGSC0003DMG400008311	2:29951177-29955600	Control_April	DMN_April	OK	50.9266	20.1467	-1.33788	-3.78659	5e-05	0.00074121	yes	50 kDa ketoavyl-ACP synthase
PGSC0003DMT400086906	PGSC0003DMT400086906	PGSC0003DMG400036477	1:3836167-3837130	Control_April	DMN_April	OK	15.0779	5.96671	-1.33742	-2.8359	0.0026	0.0201325	yes	Tetratricopeptide repeat-containing protein
PGSC0003DMT400040750	PGSC0003DMT400040750	PGSC0003DMG400015756	5:49149262-49152201	Control_April	DMN_April	OK	58.5212	23.166	-1.33695	-4.02438	5e-05	0.00074121	yes	Conserved gene of unknown function
PGSC0003DMT400003908	PGSC0003DMT400003908	PGSC0003DMG400001544	2:38835808-38839202	Control_April	DMN_April	OK	18.6697	7.3972	-1.33565	-2.8293	5e-05	0.00074121	yes	Conserved gene of unknown function
PGSC0003DMT400078157	PGSC0003DMT400078157	PGSC0003DMG400030402	6:56477427-56477965	Control_April	DMN_April	OK	495.418	196.48	-1.33426	-6.84525	5e-05	0.00074121	yes	Histone H4
PGSC0003DMT400078207	PGSC0003DMT400078207	PGSC0003DMG400030432	6:56972155-56973956	Control_April	DMN_April	OK	56.1103	22.254	-1.3342	-3.99438	5e-05	0.00074121	yes	Proliferating cell nuclear antigen
PGSC0003DMT400078004	PGSC0003DMT400078004	PGSC0003DMG400030337	6:56886702-56892891	Control_April	DMN_April	OK	20.4051	8.09565	-1.33371	-2.95535	0.00085	0.00819023	yes	Phosphoserine phosphatase
PGSC0003DMT400036694	PGSC0003DMT400036694	PGSC0003DMG400014151	3:57281281-57284733	Control_April	DMN_April	OK	30.6547	12.1651	-1.33336	-3.93628	0.00355	0.0257299	yes	GAG1At protein
PGSC0003DMT400020621	PGSC0003DMT400020621	PGSC0003DMG400007990	4:68639138-68644686	Control_April	DMN_April	OK	116.776	46.3483	-1.33316	-3.64347	5e-05	0.00074121	yes	Nucleic acid binding protein
PGSC0003DMT400085117	PGSC0003DMT400085117	PGSC0003DMG400034688	2:21827999-21829301	Control_April	DMN_April	OK	76.2911	30.2811	-1.3331	-4.03448	5e-05	0.00074121	yes	Alpha tubulin 1
PGSC0003DMT400052650	PGSC0003DMT400052650	PGSC0003DMG400020438	7:50302373-50306461	Control_April	DMN_April	OK	19.5213	7.7501	-1.33276	-3.12453	5e-05	0.00074121	yes	Serine/threonine-protein kinase PBS1
PGSC0003DMT400007224	PGSC0003DMT400007224	PGSC0003DMG400002793	1:78382353-78391017	Control_April	DMN_April	OK	4.82744	1.91655	-1.33275	-2.1178	0.00625	0.039818	yes	Conserved gene of unknown function
PGSC0003DMT400004996	PGSC0003DMT400004996	PGSC0003DMG400001976	11:5977207-5989877	Control_April	DMN_April	OK	15.2756	6.06491	-1.33267	-2.52139	0.00225	0.0179251	yes	Myo-inositol oxygenase
PGSC0003DMT400012598	PGSC0003DMT400012598	PGSC0003DMG400004924	4:66491265-66497886	Control_April	DMN_April	OK	11.0777	4.40014	-1.33204	-2.69511	0.002	0.0163107	yes	Conserved gene of unknown function
PGSC0003DMT400052712	PGSC0003DMT400052712	PGSC0003DMG400020460	6:45638312-45642048	Control_April	DMN_April	OK	369.661	146.863	-1.33173	-4.69264	5e-05	0.00074121	yes	Conserved gene of unknown function
PGSC0003DMT400057989	PGSC0003DMT400057989	PGSC0003DMG400022511	1:75427258-75429554	Control_April	DMN_April	OK	1023.38	406.663	-1.33144	-4.07248	5e-05	0.00074121	yes	60S ribosomal protein L7A
PGSC0003DMT400010514	PGSC0003DMT400010514	PGSC0003DMG400004109	5:7834993-7836879	Control_April	DMN_April	OK	24.6003	9.77787	-1.33108	-3.37936	0.00115	0.0104795	yes	Xyloglucan endotransglycosylase hydrolase
PGSC0003DMT400083968	PGSC0003DMT400083968	PGSC0003DMG400033684	3:45369397-45371877	Control_April	DMN_April	OK	871.955	346.629	-1.33086	-3.18149	5e-05	0.00074121	yes	Cyc07
PGSC0003DMT400039842	PGSC0003DMT400039842	PGSC0003DMG400015406	12:56538408-56543590	Control_April	DMN_April	OK	747.294	297.235	-1.33007	-2.31435	0.0014	0.0122758	yes	Polyadenylate-binding protein
PGSC0003DMT400022614	PGSC0003DMT400022614	PGSC0003DMG400008767	11:25901260-25957039	Control_April	DMN_April	OK	12.6531	5.03641	-1.32903	-2.42459	0.00205	0.016646	yes	RNA-binding protein
XLOC_036397	XLOC_036397	-	6:58396895-58434280	Control_April	DMN_April	OK	936.624	373.037	-1.32815	-3.01921	5e-05	0.00074121	yes	#N/A
XLOC_034786	XLOC_034786	-	6:6099752-6102632	Control_April	DMN_April	OK	198.842	79.2213	-1.32767	-5.70242	5e-05	0.00074121	yes	#N/A
PGSC0003DMT400001072	PGSC0003DMT400001072	PGSC0003DMG400000405	11:38910992-38911509	Control_April	DMN_April	OK	300.778	119.859	-1.32736	-7.10069	5e-05	0.00074121	yes	Histone H4
PGSC0003DMT400069084	PGSC0003DMT400069084	PGSC0003DMG400026872	00:25858996-25893854	Control_April	DMN_April	OK	175.234	69.8837	-1.32625	-3.13552	5e-05	0.00074121	yes	Splicing factor 3B subunit
PGSC0003DMT400060280	PGSC0003DMT400060280	PGSC0003DMG402023448	5:51856784-51858427	Control_April	DMN_April	OK	631.782	252.225	-1.32472	-4.90512	5e-05	0.00074121	yes	10kDa chaperonin (CPN10) protein
PGSC0003DMT400028761	PGSC0003DMT400028761	PGSC0003DMG400011069	10:54317657-54318904	Control_April	DMN_April	OK	11.2223	4.48205	-1.32414	-2.5191	0.0049	0.0330242	yes	Zeamatin
PGSC0003DMT400013135	PGSC0003DMT400013135	PGSC0003DMG400005130	1:83289512-83291266	Control_April	DMN_April	OK	10.0108	4.00096	-1.32314	-2.61598	0.0009	0.00858071	yes	Conserved gene of unknown function
PGSC0003DMT400053159	PGSC0003DMT400053159	PGSC0003DMG400020630	4:51691347-51692572	Control_April	DMN_April	OK	971.072	388.341	-1.32225	-4.22349	5e-05	0.00074121	yes	Allergen BRSn20
PGSC0003DMT400077622	PGSC0003DMT400077622	PGSC0003DMG400030196	2:26894501-26898165	Control_April	DMN_April	OK	123.943	49.58	-1.32185	-2.90258	0.0001	0.00137306	yes	Nuclear transport factor
PGSC0003DMT400016844	PGSC0003DMT400016844	PGSC0003DMG400006590	3:49172207-49179891	Control_April	DMN_April	OK	119.246	47.7079	-1.32165	-3.72383	5e-05	0.00074121	yes	Pyruvate kinase
PGSC0003DMT400017965	PGSC0003DMT400017965	PGSC0003DMG400006977	2:26778584-26783552	Control_April	DMN_April	OK	28.2306	11.3003	-1.3209	-3.84411	5e-05	0.00074121	yes	B2 protein
PGSC0003DMT400069477	PGSC0003DMT400069477	PGSC0003DMG400027010	6:53873734-53880106	Control_April	DMN_April	OK	706.498	282.8	-1.3209	-2.67619	0.0002	0.00248743	yes	Ribosomal protein
PGSC0003DMT400024801	PGSC0003DMT400024801	PGSC0003DMG400009588	10:40649178-40653928	Control_April	DMN_April	OK	407.356	163.112	-1.32043	-4.4461	5e-05	0.00074121	yes	Cytoplasmic ribosomal protein S13
PGSC0003DMT400005245	PGSC0003DMT400005245	PGSC0003DMG400002066	3:31362006-31366230	Control_April	DMN_April	OK	332.454	133.124	-1.32039	-3.65894	5e-05	0.00074121	yes	34 kDa outer mitochondrial membrane protein porin
PGSC0003DMT400014303	PGSC0003DMT400014303	PGSC0003DMG400005611	3:59378860-59382068	Control_April	DMN_April	OK	38.2676	15.3331	-1.31948	-2.74869	5e-05	0.00074121	yes	Esterase/lipase/thioesterase family protein
PGSC0003DMT400020639	PGSC0003DMT400020639	PGSC0003DMG400007997	4:68733793-68736008	Control_April	DMN_April	OK	94.8065	38.0387	-1.31752	-3.25628	5e-05	0.00074121	yes	Ribosomal protein S14
PGSC0003DMT400022579	PGSC0003DMT400022579	PGSC0003DMG400008754	8:1352915-1355365	Control_April	DMN_April	OK	739.323	296.874	-1.31636	-3.11091	5e-05	0.00074121	yes	Ly200 protein
XLOC_033683	XLOC_033683	-	6:42866740-42877382	Control_April	DMN_April	OK	53.7888	21.6063	-1.31586	-4.13555	5e-05	0.00074121	yes	#N/A
PGSC0003DMT400078688	PGSC0003DMT400078688	PGSC0003DMG400030619	2:42099232-42109420	Control_April	DMN_April	OK	15.9405	6.40698	-1.31498	-3.19159	0.0002	0.00248743	yes	Starch synthase V
PGSC0003DMT400052781	PGSC0003DMT400052781	PGSC0003DMG400020488	8:962676-981721	Control_April	DMN_April	OK	209.151	84.1136	-1.31414	-2.92627	0.00395	0.0279313	yes	Nuclear RNA binding protein
XLOC_034079	XLOC_034079	PGSC0003DMG400033090	6:51359369-51362485	Control_April	DMN_April	OK	186.116	74.9539	-1.31212	-3.13872	5e-05	0.00074121	yes	Gene of unknown function
PGSC0003DMT400003013	PGSC0003DMT400003013	PGSC0003DMG400001191	2:9295783-9300472	Control_April	DMN_April	OK	243.204	98.0089	-1.31118	-3.88219	5e-05	0.00074121	yes	Nucleolin
PGSC0003DMT400061371	PGSC0003DMT400061371	PGSC0003DMG400023882	2:20034491-20038815	Control_April	DMN_April	OK	36.4092	14.6762	-1.31083	-2.88542	5e-05	0.00074121	yes	GTP-binding Rop/Rac GTPase
PGSC0003DMT400004028	PGSC0003DMT400004028	PGSC0003DMG400001590	1:87281206-87282799	Control_April	DMN_April	OK	1327.09	535.111	-1.31035	-2.81325	5e-05	0.00074121	yes	Glycine-rich protein 2
PGSC0003DMT400041856	PGSC0003DMT400041856	PGSC0003DMG400016242	11:3072230-3080402	Control_April	DMN_April	OK	65.8396	26.576	-1.30883	-3.49128	5e-05	0.00074121	yes	Acetolactate synthase
PGSC0003DMT400001999	PGSC0003DMT400001999	PGSC0003DMG400000759	2:23928183-23957468	Control_April	DMN_April	OK	25.2472	10.1935	-1.30848	-2.76937	0.0038	0.0270967	yes	Geraniol 10-hydroxylase
PGSC0003DMT400020700	PGSC0003DMT400020700	PGSC0003DMG400008022	4:68451777-68454916	Control_April	DMN_April	OK	19.8814	8.02793	-1.30832	-3.43853	0.00165	0.0139956	yes	DNA binding protein
PGSC0003DMT400079392	PGSC0003DMT400079392	PGSC0003DMG400030904	7:4515159-4519688	Control_April	DMN_April	OK	127.955	51.7311	-1.30653	-3.55426	5e-05	0.00074121	yes	YABBY domain class transcription factor
XLOC_006082	XLOC_006082	-	1:62600293-62605818	Control_April	DMN_April	OK	4.75003	1.92049	-1.30646	-2.31323	0.00705	0.043688	yes	#N/A
PGSC0003DMT400054726	PGSC0003DMT400054726	PGSC0003DMG400021246	10:2660204-2662665	Control_April	DMN_April	OK	51.3781	20.7771	-1.30616	-4.21714	0.0016	0.0136536	yes	UPF0497 membrane protein 11
PGSC0003DMT400084202	PGSC0003DMT400084202	PGSC0003DMG400033875	5:44414598-44417803	Control_April	DMN_April	OK	904.951	366.174	-1.30531	-4.03756	5e-05	0.00074121	yes	Eif-1a
XLOC_043737	XLOC_043737	-	9:21689634-21701754	Control_April	DMN_April	OK	8.72954	3.53424	-1.30451	-2.13432	0.00295	0.0222459	yes	#N/A
PGSC0003DMT400060869	PGSC0003DMT400060869	PGSC0003DMG401023679	10:57571453-57578774	Control_April	DMN_April	OK	8.37273	3.39124	-1.30389	-2.40369	0.00135	0.0119151	yes	Kinase family protein
PGSC0003DMT400033790	PGSC0003DMT400033790	PGSC0003DMG403012981	9:4363477-4369003	Control_April	DMN_April	OK	14.1369	5.72622	-1.30381	-2.45982	0.0018	0.0150002	yes	DNA replication complex GINS protein PSF1
PGSC0003DMT400061600	PGSC0003DMT400061600	PGSC0003DMG400023978	11:5283303-5290904	Control_April	DMN_April	OK	314.08	127.226	-1.30374	-3.46501	5e-05	0.00074121	yes	Mevalonate disphosphate decarboxylase
PGSC0003DMT400029587	PGSC0003DMT400029587	PGSC0003DMG400011376	9:52638733-52641776	Control_April	DMN_April	OK	89.1007	36.1081	-1.30311	-2.5165	0.0004	0.00443344	yes	Complex 1 family protein
PGSC0003DMT400038538	PGSC0003DMT400038538	PGSC0003DMG400014878	3:7006148-7008392	Control_April	DMN_April	OK	20.6129	8.35568	-1.30272	-3.23162	0.00015	0.0019463	yes	Glycosyl hydrolase family protein 17
PGSC0003DMT400027701	PGSC0003DMT400027701	HSP68	1:82849766-82853621	Control_April	DMN_April	OK	100.062	40.5736	-1.30227	-1.72963	0.0073	0.0448705	yes	#N/A
PGSC0003DMT400064933	PGSC0003DMT400064933	PGSC0003DMG400025217	8:8157150-8164361	Control_April	DMN_April	OK	34.2105	13.8721	-1.30226	-2.91211	0.0002	0.00248743	yes	6,7-dimethyl-8-ribityllumazine synthase
XLOC_023827	XLOC_023827	-	3:22658211-22661333	Control_April	DMN_April	OK	68.6995	27.8662	-1.30178	-3.22482	5e-05	0.00074121	yes	#N/A
PGSC0003DMT400031997	PGSC0003DMT400031997	NDPK1	8:56041123-56044564	Control_April	DMN_April	OK	429.436	174.296	-1.3009	-4.4901	5e-05	0.00074121	yes	#N/A
PGSC0003DMT400023766	PGSC0003DMT400023766	PGSC0003DMG400009192	3:62040923-62045910	Control_April	DMN_April	OK	13.9049	5.64455	-1.30067	-2.74559	0.00015	0.0019463	yes	Mitochondrial deoxynucleotide carrier
PGSC0003DMT400015734	PGSC0003DMT400015734	PGSC0003DMG401006147	7:44323490-44329636	Control_April	DMN_April	OK	49.7983	20.2314	-1.2995	-2.99856	0.0002	0.00248743	yes	Heat shock protein
PGSC0003DMT400034164	PGSC0003DMT400034164	PGSC0003DMG400013127	10:10033120-10041141	Control_April	DMN_April	OK	47.7711	19.4156	-1.29892	-2.81368	0.00065	0.00659575	yes	Protein synthesis initiation factor
PGSC0003DMT400045338	PGSC0003DMT400045338	PGSC0003DMG400017593	10:52190844-52194083	Control_April	DMN_April	OK	1448.71	588.883	-1.29872	-4.45899	5e-05	0.00074121	yes	40S ribosomal protein S23
PGSC0003DMT400048842	PGSC0003DMT400048842	PGSC0003DMG400018975	10:17809567-17819010	Control_April	DMN_April	OK	17.1472	6.97533	-1.29764	-2.62135	0.0011	0.0101158	yes	Calmodulin binding protein
PGSC0003DMT400054822	PGSC0003DMT400054822	PGSC0003DMG400021279	10:2787700-2789284	Control_April	DMN_April	OK	9.65112	3.9267	-1.29738	-2.37833	0.00125	0.0112059	yes	Leucine-rich repeat family protein
PGSC0003DMT400050552	PGSC0003DMT400050552	PGSC0003DMG400019645	5:1080757-1082370	Control_April	DMN_April	OK	13.7361	5.59038	-1.29695	-3.01474	0.00065	0.00659575	yes	UDPG glucosyltransferase
XLOC_038715	XLOC_038715	-	7:19337689-19338327	Control_April	DMN_April	OK	60.369	24.5709	-1.29686	-4.3517	0.0007	0.00700026	yes	#N/A
PGSC0003DMT400041385	PGSC0003DMT400041385	PGSC0003DMG400016036	7:39417796-39420740	Control_April	DMN_April	OK	12.0602	4.91168	-1.29597	-2.19577	0.00815	0.0487881	yes	Conserved gene of unknown function
PGSC0003DMT400067516	PGSC0003DMT400067516	PGSC0003DMG400026253	8:51155807-51159610	Control_April	DMN_April	OK	40.061	16.3196	-1.2956	-3.474	0.0001	0.00137306	yes	50S ribosomal protein L19-2, chloroplastic
PGSC0003DMT400022099	PGSC0003DMT400022099	PGSC0003DMG400008572	12:1009990-1010513	Control_April	DMN_April	OK	115.22	47.0393	-1.29245	-5.22963	0.0001	0.00137306	yes	Histone H2B
PGSC0003DMT400075818	PGSC0003DMT400075818	PGSC0003DMG400029476	4:2542309-2549263	Control_April	DMN_April	OK	5.84523	2.38699	-1.29207	-2.28045	0.00465	0.0317061	yes	Glucan endo-1,3-beta-glucosidase
PGSC0003DMT400056142	PGSC0003DMT400056142	PGSC0003DMG400021812	12:8040249-8041915	Control_April	DMN_April	OK	1327.08	541.955	-1.29202	-3.92452	0.0001	0.00137306	yes	60S ribosomal protein L8
PGSC0003DMT400040085	PGSC0003DMT400040085	PGSC0003DMG400015506	2:20968346-20976326	Control_April	DMN_April	OK	13.0052	5.31466	-1.29104	-2.8782	0.0003	0.00349317	yes	Protein MSP1
PGSC0003DMT400036789	PGSC0003DMT400036789	PGSC0003DMG402014186	3:58013722-58015665	Control_April	DMN_April	OK	36.045	14.7421	-1.28985	-3.51594	5e-05	0.00074121	yes	ATP binding protein
PGSC0003DMT400010442	PGSC0003DMT400010442	PGSC0003DMG400004078	6:51146949-51150905	Control_April	DMN_April	OK	4.04284	1.65601	-1.28766	-2.14638	0.00795	0.0478759	yes	Conserved gene of unknown function
PGSC0003DMT400072262	PGSC0003DMT400072262	PGSC0003DMG401028122	10:56582229-56585423	Control_April	DMN_April	OK	497.373	203.739	-1.28761	-5.51352	5e-05	0.00074121	yes	Small nuclear ribonucleoprotein f
XLOC_039924	XLOC_039924	-	8:962676-981721	Control_April	DMN_April	OK	690.207	282.831	-1.28709	-2.98818	0.00345	0.0251572	yes	#N/A
PGSC0003DMT400061238	PGSC0003DMT400061238	PGSC0003DMG402023841	12:60902119-60913590	Control_April	DMN_April	OK	155.234	63.6278	-1.28672	-2.55293	0.0004	0.00443344	yes	Sterol desaturase
PGSC0003DMT400071160	PGSC0003DMT400071160	PGSC0003DMG400027674	6:57807446-57813227	Control_April	DMN_April	OK	15.4716	6.34704	-1.28547	-2.76372	0.0015	0.0129572	yes	50S ribosomal protein L17, chloroplastic
PGSC0003DMT400012593	PGSC0003DMT400012593	PGSC0003DMG400004923	4:66507792-66512378	Control_April	DMN_April	OK	126.423	51.8766	-1.2851	-3.36318	5e-05	0.00074121	yes	Squalene monooxygenase
PGSC0003DMT400082479	PGSC0003DMT400082479	PGSC0003DMG400032560	4:4912392-4916390	Control_April	DMN_April	OK	11.7669	4.83162	-1.28416	-2.76528	0.0006	0.00617809	yes	Serine/threonine-protein kinase Aurora-3
PGSC0003DMT400006425	PGSC0003DMT400006425	PGSC0003DMG400002509	3:60623351-60627419	Control_April	DMN_April	OK	90.4058	37.1624	-1.28257	-3.8952	5e-05	0.00074121	yes	40S ribosomal protein S15a-2
PGSC0003DMT400039197	PGSC0003DMT400039197	PGSC0003DMG400015156	3:51443476-51446492	Control_April	DMN_April	OK	4.36892	1.79641	-1.28216	-2.3308	0.00625	0.039818	yes	Conserved gene of unknown function
XLOC_024632	XLOC_024632	-	3:51231484-51242223	Control_April	DMN_April	OK	27.7636	11.4197	-1.28167	-2.79614	0.00105	0.00973435	yes	#N/A
PGSC0003DMT400047264	PGSC0003DMT400047264	PGSC0003DMG400018351	7:48946513-48949583	Control_April	DMN_April	OK	6.34109	2.61004	-1.28066	-1.98054	0.0047	0.0319646	yes	NADPH:protochlorophyllide oxidoreductase
XLOC_025763	XLOC_025763	tRNA-Ile	4:7017454-7020130	Control_April	DMN_April	OK	193.087	79.4846	-1.2805	-2.39471	0.0013	0.0115533	yes	#N/A
PGSC0003DMT400063997	PGSC0003DMT400063997	PGSC0003DMG400024876	1:79960769-79965524	Control_April	DMN_April	OK	164.227	67.6534	-1.27946	-3.64841	5e-05	0.00074121	yes	Cytochrome c
PGSC0003DMT400072839	PGSC0003DMT400072839	PGSC0003DMG400028336	5:165511-172874	Control_April	DMN_April	OK	26.2774	10.8251	-1.27945	-3.32322	5e-05	0.00074121	yes	Zinc finger protein
PGSC0003DMT400056911	PGSC0003DMT400056911	PGSC0003DMG400022132	7:56427530-56429111	Control_April	DMN_April	OK	11.2725	4.64497	-1.27907	-2.72318	0.00095	0.00897584	yes	Conserved gene of unknown function
PGSC0003DMT400079355	PGSC0003DMT400079355	PGSC0003DMG400030889	7:4040494-4041215	Control_April	DMN_April	OK	58.3805	24.0596	-1.27888	-4.12257	0.00035	0.00397528	yes	Lipid binding protein
PGSC0003DMT400058120	PGSC0003DMT400058120	PGSC0003DMG400022560	3:3507631-3511198	Control_April	DMN_April	OK	4.15619	1.71359	-1.27824	-2.18127	0.00725	0.0446314	yes	ARO1 1
PGSC0003DMT400068221	PGSC0003DMT400068221	PGSC0003DMG400026523	11:39715741-39723485	Control_April	DMN_April	OK	13.3904	5.52542	-1.27704	-2.34572	0.00165	0.0139956	yes	UPA15
PGSC0003DMT400042631	PGSC0003DMT400042631	PGSC0003DMG400016532	6:49289155-49294315	Control_April	DMN_April	OK	21.4949	8.87328	-1.27645	-2.08385	0.0024	0.018889	yes	Thylakoid membrane phosphoprotein 14 kDa, chloroplast
PGSC0003DMT400050492	PGSC0003DMT400050492	PGSC0003DMG400019622	11:40723033-40724830	Control_April	DMN_April	OK	48.508	20.0297	-1.27608	-3.85624	5e-05	0.00074121	yes	Aspartic proteinase nepenthesin-2
PGSC0003DMT400012731	PGSC0003DMT400012731	PGSC0003DMG400004962	4:66033792-66036651	Control_April	DMN_April	OK	529.053	218.464	-1.27602	-2.93974	5e-05	0.00074121	yes	Alpha-tubulin
PGSC0003DMT400021428	PGSC0003DMT400021428	PGSC0003DMG400008314	2:29988676-29997070	Control_April	DMN_April	OK	3.86358	1.5956	-1.27584	-2.6658	0.00065	0.00659575	yes	RNA binding protein
PGSC0003DMT400048037	PGSC0003DMT400048037	PGSC0003DMG400018665	3:3005780-3009703	Control_April	DMN_April	OK	44.4821	18.3732	-1.27562	-3.33952	5e-05	0.00074121	yes	Thioredoxin reductase
PGSC0003DMT400084266	PGSC0003DMT400084266	PGSC0003DMG400033903	10:44144167-44145232	Control_April	DMN_April	OK	617.55	255.098	-1.2755	-2.50085	0.00015	0.0019463	yes	SGRP-1 protein
PGSC0003DMT400063031	PGSC0003DMT400063031	PGSC0003DMG400024523	3:54696952-54703667	Control_April	DMN_April	OK	7.70131	3.18229	-1.27504	-2.00827	0.0066	0.0415216	yes	Transcription factor BIM1
PGSC0003DMT400045208	PGSC0003DMT400045208	PGSC0003DMG400017539	8:49460208-49462672	Control_April	DMN_April	OK	58.9085	24.3535	-1.27435	-3.52691	0.00025	0.00300119	yes	Senescence-associated protein 5
PGSC0003DMT400035738	PGSC0003DMT400035738	PGSC0003DMG400013747	12:6946747-6950538	Control_April	DMN_April	OK	44.9561	18.5886	-1.2741	-2.41984	0.00015	0.0019463	yes	Conserved gene of unknown function
PGSC0003DMT400048541	PGSC0003DMT400048541	PGSC0003DMG400018856	3:38434604-38435752	Control_April	DMN_April	OK	433.612	179.428	-1.273	-4.71925	5e-05	0.00074121	yes	Elicitor-inducible protein EIG-J7
PGSC0003DMT400077373	PGSC0003DMT400077373	PGSC0003DMG400030097	5:46888512-46893536	Control_April	DMN_April	OK	8.30126	3.43545	-1.27283	-2.54871	0.0015	0.0129572	yes	Gamma-glutamyl transferase
PGSC0003DMT400040874	PGSC0003DMT400040874	PGSC0003DMG400015806	9:45196497-45199793	Control_April	DMN_April	OK	44.9993	18.6463	-1.27101	-3.01128	5e-05	0.00074121	yes	Serine/threonine-protein kinase PBS1
PGSC0003DMT400042236	PGSC0003DMT400042236	PGSC0003DMG400016394	1:4054167-4064222	Control_April	DMN_April	OK	26.0899	10.8225	-1.26946	-2.6467	0.00445	0.0306665	yes	L19 ribosomal protein
PGSC0003DMT400063689	PGSC0003DMT400063689	PGSC0003DMG400024755	1:77350562-77353332	Control_April	DMN_April	OK	337.157	139.877	-1.26926	-3.58967	5e-05	0.00074121	yes	Xyloglucan endotransglucosylase/hydrolase 1
PGSC0003DMT400049613	PGSC0003DMT400049613	PGSC0003DMG400019274	7:53992039-53994411	Control_April	DMN_April	OK	5.44143	2.25844	-1.26866	-2.28576	0.0047	0.0319646	yes	Indole-3-acetic acid-amido synthetase GH3.6
PGSC0003DMT400005084	PGSC0003DMT400005084	PGSC0003DMG400002012	9:6970569-6976059	Control_April	DMN_April	OK	9.32433	3.87517	-1.26674	-2.76865	0.00035	0.00397528	yes	ATP binding protein
PGSC0003DMT400020315	PGSC0003DMT400020315	PGSC0003DMG400007855	12:1477908-1479838	Control_April	DMN_April	OK	1048.95	436.005	-1.26652	-4.67311	5e-05	0.00074121	yes	Ribosomal protein L11
PGSC0003DMT400011613	PGSC0003DMT400011613	PGSC0003DMG402004569	12:59200587-59205011	Control_April	DMN_April	OK	62.1704	25.9071	-1.26288	-2.63393	0.0001	0.00137306	yes	Phosphoribosyl-ATP pyrophosphatase
PGSC0003DMT400036661	PGSC0003DMT400036661	PGSC0003DMG400014140	3:57170930-57178996	Control_April	DMN_April	OK	20.824	8.68151	-1.26223	-2.9832	5e-05	0.00074121	yes	Prli-interacting factor l
PGSC0003DMT400056871	PGSC0003DMT400056871	PGSC0003DMG400022119	7:56624282-56630507	Control_April	DMN_April	OK	794.79	331.559	-1.26131	-3.46601	0.00045	0.004883	yes	Phosphoglycerate kinase
PGSC0003DMT400020265	PGSC0003DMT400020265	PGSC0003DMG400007836	12:2461221-2464108	Control_April	DMN_April	OK	59.0251	24.654	-1.25951	-3.01442	5e-05	0.00074121	yes	Aldose 1-epimerase
PGSC0003DMT400072244	PGSC0003DMT400072244	PGSC0003DMG400028115	10:56723194-56728598	Control_April	DMN_April	OK	29.5525	12.3445	-1.25941	-2.67465	0.00015	0.0019463	yes	GrpE protein homolog
PGSC0003DMT400032567	PGSC0003DMT400032567	PGSC0003DMG400012509	8:413122-430563	Control_April	DMN_April	OK	49.3563	20.6201	-1.25918	-2.71856	0.0019	0.0156684	yes	Translation release factor
PGSC0003DMT400053547	PGSC0003DMT400053547	EF-1-ALPHA	6:8900010-8901828	Control_April	DMN_April	OK	1137.83	475.411	-1.25904	-2.43386	0.0005	0.00532581	yes	#N/A
PGSC0003DMT400035530	PGSC0003DMT400035530	PGSC0003DMG400013660	2:37958660-37963079	Control_April	DMN_April	OK	6.05562	2.53341	-1.25719	-2.09767	0.00475	0.0322272	yes	Conserved gene of unknown function
PGSC0003DMT400007146	PGSC0003DMT400007146	PGSC0003DMG400002763	1:78246495-78250158	Control_April	DMN_April	OK	9.44508	3.95379	-1.25633	-2.31916	0.0023	0.0182416	yes	Kelch repeat protein
PGSC0003DMT400001912	PGSC0003DMT400001912	PGSC0003DMG400000724	1:85902203-85906523	Control_April	DMN_April	OK	15.3952	6.4448	-1.25628	-2.4353	0.001	0.00936756	yes	Serine/threonine-protein kinase PBS1
PGSC0003DMT400001910	PGSC0003DMT400001910	PGSC0003DMG400000723	1:85896081-85900169	Control_April	DMN_April	OK	13.6142	5.69991	-1.2561	-2.49619	0.0011	0.0101158	yes	Adenylyl cyclase-associated protein
PGSC0003DMT400042484	PGSC0003DMT400042484	PGSC0003DMG402016475	2:36454363-36457624	Control_April	DMN_April	OK	19.8627	8.31797	-1.25576	-3.03527	0.00015	0.0019463	yes	Glucan endo-1,3-beta-glucosidase
PGSC0003DMT400067778	PGSC0003DMT400067778	PGSC0003DMG400026361	11:40372256-40375524	Control_April	DMN_April	OK	926.331	387.923	-1.25576	-2.04898	0.00505	0.0337953	yes	Ribosomal protein
PGSC0003DMT400018621	PGSC0003DMT400018621	PGSC0003DMG400007225	2:30867310-30876734	Control_April	DMN_April	OK	3.23218	1.35377	-1.25552	-2.20256	0.008	0.0480817	yes	Xylem serine proteinase 1
PGSC0003DMT400075360	PGSC0003DMT400075360	PGSC0003DMG400029309	12:57596884-57604714	Control_April	DMN_April	OK	67.1683	28.1578	-1.25424	-3.14221	5e-05	0.00074121	yes	Pyrophosphate--fructose 6-phosphate 1-phosphotransferase subunit alpha
PGSC0003DMT400044202	PGSC0003DMT400044202	PGSC0003DMG400017161	9:56740432-56743667	Control_April	DMN_April	OK	58.1673	24.4404	-1.25094	-3.91309	0.0002	0.00248743	yes	50S ribosomal protein L28, chloroplastic
PGSC0003DMT400078796	PGSC0003DMT400078796	PGSC0003DMG400030661	2:42020407-42021648	Control_April	DMN_April	OK	13.0507	5.48393	-1.25085	-2.68273	0.0021	0.0169527	yes	ATP binding protein
PGSC0003DMT400039846	PGSC0003DMT400039846	PGSC0003DMG400015407	12:56544717-56551784	Control_April	DMN_April	OK	32.4843	13.6516	-1.25067	-2.90061	5e-05	0.00074121	yes	50S ribosomal protein L4
PGSC0003DMT400021059	PGSC0003DMT400021059	PGSC0003DMG400008151	10:58627436-58632308	Control_April	DMN_April	OK	10.0722	4.23738	-1.24914	-2.334	0.0024	0.018889	yes	1-acyl-sn-glycerol-3-phosphate acyltransferase
XLOC_012306	XLOC_012306	PGSC0003DMG400018564	11:42582140-42583600	Control_April	DMN_April	OK	12.7958	5.38415	-1.24887	-1.83506	0.00355	0.0257299	yes	Conserved gene of unknown function
PGSC0003DMT400036847	PGSC0003DMT400036847	PGSC0003DMG400014208	3:57193004-57197878	Control_April	DMN_April	OK	183.502	77.2343	-1.24848	-3.48081	5e-05	0.00074121	yes	Inorganic pyrophosphatase
PGSC0003DMT400050739	PGSC0003DMT400050739	PGSC0003DMG400019702	4:55537134-55545739	Control_April	DMN_April	OK	17.387	7.31803	-1.24848	-2.79501	0.0008	0.00779154	yes	Zinc finger protein
PGSC0003DMT400001543	PGSC0003DMT400001543	PGSC0003DMG400000572	3:47145070-47149386	Control_April	DMN_April	OK	263.878	111.066	-1.24845	-3.04106	5e-05	0.00074121	yes	Protein translocase
PGSC0003DMT400015244	PGSC0003DMT400015244	PGSC0003DMG400005948	6:54214018-54216976	Control_April	DMN_April	OK	24.1892	10.1903	-1.24717	-2.79249	0.00055	0.00575748	yes	Cyclin B1
PGSC0003DMT400002352	PGSC0003DMT400002352	PGSC0003DMG400000898	11:11050345-11057782	Control_April	DMN_April	OK	78.5742	33.1139	-1.24662	-3.08392	5e-05	0.00074121	yes	Conserved gene of unknown function
PGSC0003DMT400023419	PGSC0003DMT400023419	PGSC0003DMG400009069	3:49005618-49009548	Control_April	DMN_April	OK	1446.9	610.556	-1.24477	-3.71205	0.0001	0.00137306	yes	Ubiquitin carrier protein
PGSC0003DMT400062229	PGSC0003DMT400062229	PGSC0003DMG400024216	8:50067774-50075782	Control_April	DMN_April	OK	64.4285	27.1958	-1.24432	-3.26224	5e-05	0.00074121	yes	Methyltransferase
PGSC0003DMT400031069	PGSC0003DMT400031069	PGSC0003DMG400011901	9:60863948-60910696	Control_April	DMN_April	OK	107.625	45.4474	-1.24375	-2.27151	0.0006	0.00617809	yes	Conserved gene of unknown function
PGSC0003DMT400031565	PGSC0003DMT400031565	PGSC0003DMG400012109	8:56809725-56812829	Control_April	DMN_April	OK	209.016	88.274	-1.24355	-3.30698	5e-05	0.00074121	yes	Mitochondrial import inner membrane translocase subunit Tim13
PGSC0003DMT400000914	PGSC0003DMT400000914	PGSC0003DMG400000343	12:3757186-3761895	Control_April	DMN_April	OK	41.7593	17.6403	-1.24322	-2.75536	0.0003	0.00349317	yes	Protein arginine n-methyltransferase 1
PGSC0003DMT400024171	PGSC0003DMT400024171	PGSC0003DMG400009343	4:64996503-65000836	Control_April	DMN_April	OK	29.1475	12.3148	-1.24298	-3.02623	5e-05	0.00074121	yes	Argininosuccinate lyase
PGSC0003DMT400067766	PGSC0003DMT400067766	PGSC0003DMG400026356	11:40437231-40442765	Control_April	DMN_April	OK	776.526	328.195	-1.24248	-3.81708	5e-05	0.00074121	yes	F1F0-ATPase inhibitor protein
PGSC0003DMT400012105	PGSC0003DMT400012105	PGSC0003DMG400004753	8:52416887-52421532	Control_April	DMN_April	OK	3.16469	1.33821	-1.24175	-2.07319	0.0053	0.0350555	yes	Conserved gene of unknown function
PGSC0003DMT400060583	PGSC0003DMT400060583	PGSC0003DMG400023566	4:8514726-8520373	Control_April	DMN_April	OK	60.8583	25.7497	-1.2409	-2.85137	0.0001	0.00137306	yes	Transmembrane transporter
PGSC0003DMT400031392	PGSC0003DMT400031392	PGSC0003DMG400012034	1:34088663-34099346	Control_April	DMN_April	OK	22.7592	9.63425	-1.24021	-2.79129	5e-05	0.00074121	yes	Conserved gene of unknown function
PGSC0003DMT400010422	PGSC0003DMT400010422	PGSC0003DMG400004071	6:50967836-50976112	Control_April	DMN_April	OK	4.03837	1.70969	-1.24003	-2.46037	0.00505	0.0337953	yes	Mismatch repair protein
XLOC_035012	XLOC_035012	PK-G12rRNA	6:19962187-19963203	Control_April	DMN_April	OK	63.5832	26.9195	-1.23999	-2.94877	5e-05	0.00074121	yes	#N/A
PGSC0003DMT400013089	PGSC0003DMT400013089	PGSC0003DMG400005107	1:83181172-83185925	Control_April	DMN_April	OK	8.49245	3.5964	-1.23963	-1.98504	0.0062	0.0395677	yes	Conserved gene of unknown function
XLOC_028086	XLOC_028086	-	4:21146809-21148991	Control_April	DMN_April	OK	86.8176	36.7752	-1.23925	-2.49908	0.0036	0.0259963	yes	#N/A
PGSC0003DMT400018062	PGSC0003DMT400018062	PGSC0003DMG400007019	5:45542431-45546742	Control_April	DMN_April	OK	105.586	44.7412	-1.23874	-3.3183	5e-05	0.00074121	yes	Transketolase 1
PGSC0003DMT400031688	PGSC0003DMT400031688	PGSC0003DMG400012156	8:55774383-55780435	Control_April	DMN_April	OK	46.5455	19.7543	-1.23647	-3.33906	5e-05	0.00074121	yes	Polygalacturonase
PGSC0003DMT400015856	PGSC0003DMT400015856	PGSC0003DMG402006195	1:87385750-87387533	Control_April	DMN_April	OK	26.1313	11.0981	-1.23546	-3.71004	0.00015	0.0019463	yes	Conserved gene of unknown function
XLOC_018420	XLOC_018420	-	2:36105878-36129915	Control_April	DMN_April	OK	157.658	66.9692	-1.23523	-6.20893	0.0029	0.0219662	yes	#N/A
XLOC_014987	XLOC_014987	-	12:48167291-48177861	Control_April	DMN_April	OK	131.692	55.9469	-1.23503	-3.39576	5e-05	0.00074121	yes	#N/A
PGSC0003DMT400008183	PGSC0003DMT400008183	PGSC0003DMG401003156	3:46737948-46743595	Control_April	DMN_April	OK	5.23523	2.22685	-1.23325	-1.9871	0.0062	0.0395677	yes	Glycosyltransferase, CAZy family GT2
PGSC0003DMT400097743	PGSC0003DMT400097743	PGSC0003DMG400047314	2:14664128-14665130	Control_April	DMN_April	OK	53.0822	22.583	-1.23299	-3.96038	0.0004	0.00443344	yes	Transposase
PGSC0003DMT400032791	PGSC0003DMT400032791	PGSC0003DMG400012591	1:81784114-81785509	Control_April	DMN_April	OK	10.0851	4.29519	-1.23142	-2.46198	0.00705	0.043688	yes	Chlorophyll a-b binding protein CP24 10A, chloroplastic
XLOC_001987	XLOC_001987	-	1:240114-243172	Control_April	DMN_April	OK	12.849	5.47546	-1.23061	-2.12539	0.00375	0.0268395	yes	#N/A
PGSC0003DMT400014861	PGSC0003DMT400014861	PGSC0003DMG400005805	8:5482186-5483150	Control_April	DMN_April	OK	29.3424	12.5097	-1.22994	-3.50725	0.00345	0.0251572	yes	Photosystem I reaction center subunit
PGSC0003DMT400025551	PGSC0003DMT400025551	PGSC0003DMG400009873	4:70939034-70946336	Control_April	DMN_April	OK	21.3337	9.09704	-1.22967	-3.3556	5e-05	0.00074121	yes	Dead box ATP-dependent RNA helicase
XLOC_005497	XLOC_005497	-	1:32035275-32049726	Control_April	DMN_April	OK	48.4588	20.6795	-1.22855	-1.98782	0.00345	0.0251572	yes	#N/A
XLOC_021551	XLOC_021551	-	3:13561939-13585839	Control_April	DMN_April	OK	36.4061	15.5373	-1.22844	-2.638	0.0002	0.00248743	yes	#N/A
PGSC0003DMT400027420	PGSC0003DMT400027420	PGSC0003DMG400010575	4:48605193-48612757	Control_April	DMN_April	OK	42.4005	18.1103	-1.22727	-1.92958	0.00655	0.0412691	yes	Conserved gene of unknown function
PGSC0003DMT400060835	PGSC0003DMT400060835	PGSC0003DMG400023663	10:57300125-57304078	Control_April	DMN_April	OK	64.6567	27.6194	-1.22712	-2.62295	0.00055	0.00575748	yes	Adenylyl-sulfate kinase
PGSC0003DMT400025545	PGSC0003DMT400025545	PGSC0003DMG401009870	4:70891456-70896915	Control_April	DMN_April	OK	9.59076	4.09785	-1.22678	-2.14362	0.0067	0.0420077	yes	Kinesin heavy chain isolog
PGSC0003DMT400018519	PGSC0003DMT400018519	PGSC0003DMG400007188	10:59600045-59602799	Control_April	DMN_April	OK	11.0981	4.74265	-1.22655	-2.69638	0.00275	0.0210732	yes	Desaturase
PGSC0003DMT400062222	PGSC0003DMT400062222	PGSC0003DMG400024214	8:50109285-50110849	Control_April	DMN_April	OK	48.6163	20.79	-1.22555	-3.35746	5e-05	0.00074121	yes	Allyl alcohol dehydrogenase
PGSC0003DMT400007150	PGSC0003DMT400007150	PGSC0003DMG400002765	1:78215972-78219991	Control_April	DMN_April	OK	205.947	88.1156	-1.2248	-3.04695	5e-05	0.00074121	yes	Nucleolar protein nop56
PGSC0003DMT400062133	PGSC0003DMT400062133	PGSC0003DMG400024179	2:21805116-21813783	Control_April	DMN_April	OK	360.025	154.084	-1.22438	-3.32682	5e-05	0.00074121	yes	Conserved gene of unknown function
PGSC0003DMT400067852	PGSC0003DMT400067852	PGSC0003DMG400026389	2:41411891-41414403	Control_April	DMN_April	OK	23.894	10.2262	-1.22438	-3.10274	0.0035	0.0254489	yes	Conserved gene of unknown function
PGSC0003DMT400027703	PGSC0003DMT400027703	HSP68	1:82849766-82853621	Control_April	DMN_April	OK	34.9992	14.9836	-1.22394	-1.94264	0.00355	0.0257299	yes	#N/A
PGSC0003DMT400073482	PGSC0003DMT400073482	PGSC0003DMG400028544	6:49693374-49696372	Control_April	DMN_April	OK	14.5697	6.23791	-1.22384	-2.38178	0.0021	0.0169527	yes	Acyl-protein thioesterase
PGSC0003DMT400008557	PGSC0003DMT400008557	PGSC0003DMG400003309	4:67567066-67571137	Control_April	DMN_April	OK	93.8088	40.1801	-1.22324	-2.94997	0.0001	0.00137306	yes	MFP1 attachment factor 1
PGSC0003DMT400077142	PGSC0003DMT400077142	PGSC0003DMG400030000	1:8106858-8108564	Control_April	DMN_April	OK	73.844	31.6385	-1.2228	-2.95283	0.00095	0.00897584	yes	Major ampullate spidroin 2-2
PGSC0003DMT400041675	PGSC0003DMT400041675	PGSC0003DMG400016158	11:2764368-2770064	Control_April	DMN_April	OK	152.958	65.5487	-1.2225	-2.86022	5e-05	0.00074121	yes	Poly-A binding protein
PGSC0003DMT400004438	PGSC0003DMT400004438	PGSC0003DMG400001771	9:6393000-6398667	Control_April	DMN_April	OK	12.7589	5.46943	-1.22204	-2.66025	0.0006	0.00617809	yes	Dead box ATP-dependent RNA helicase
PGSC0003DMT400056251	PGSC0003DMT400056251	PGSC0003DMG400021855	10:3518263-3522357	Control_April	DMN_April	OK	168.717	72.3344	-1.22185	-3.51626	5e-05	0.00074121	yes	PHB2
PGSC0003DMT400049552	PGSC0003DMT400049552	PGSC0003DMG401019249	7:53714776-53717220	Control_April	DMN_April	OK	32.6002	13.9856	-1.22094	-3.52	0.00525	0.0348033	yes	Conserved gene of unknown function
PGSC0003DMT400031664	PGSC0003DMT400031664	PGSC0003DMG400012141	8:56075338-56078804	Control_April	DMN_April	OK	32.5021	13.9468	-1.2206	-3.63315	5e-05	0.00074121	yes	Ubiquitin
PGSC0003DMT400021533	PGSC0003DMT400021533	PGSC0003DMG400008351	10:59110796-59113225	Control_April	DMN_April	OK	1882.16	807.752	-1.22041	-3.93131	0.00045	0.004883	yes	40S ribosomal protein S5
PGSC0003DMT400073383	PGSC0003DMT400073383	PGSC0003DMG401028515	6:49696665-49700276	Control_April	DMN_April	OK	219.77	94.3312	-1.22019	-3.19168	5e-05	0.00074121	yes	Monothiol glutaredoxin-4
PGSC0003DMT400050093	PGSC0003DMT400050093	PGSC0003DMG400019454	1:75077909-75081676	Control_April	DMN_April	OK	420.989	180.768	-1.21964	-3.0748	5e-05	0.00074121	yes	GDP-mannose 3',5'-epimerase
PGSC0003DMT400021753	PGSC0003DMT400021753	PGSC0003DMG400008445	5:49736155-49738028	Control_April	DMN_April	OK	153.327	65.8554	-1.21924	-3.82964	5e-05	0.00074121	yes	60S ribosomal protein L6
PGSC0003DMT400045702	PGSC0003DMT400045702	PGSC0003DMG400017722	4:63015139-63018176	Control_April	DMN_April	OK	185.03	79.4743	-1.2192	-2.35815	0.00115	0.0104795	yes	Conserved gene of unknown function
PGSC0003DMT400029751	PGSC0003DMT400029751	PGSC0003DMG400011433	10:58975985-58981600	Control_April	DMN_April	OK	32.0213	13.7556	-1.21901	-2.31924	0.00335	0.0245831	yes	Promoter-binding protein SPL9
PGSC0003DMT400003443	PGSC0003DMT400003443	PGSC0003DMG400001358	2:45600627-45601436	Control_April	DMN_April	OK	77.5331	33.3215	-1.21836	-3.84658	0.00025	0.00300119	yes	Hydroxyproline-rich protein
PGSC0003DMT400033524	PGSC0003DMT400033524	PGSC0003DMG400012878	9:47707263-47709221	Control_April	DMN_April	OK	15.1748	6.52516	-1.2176	-2.28463	0.0004	0.00443344	yes	Patatin T5
XLOC_022303	XLOC_022303	-	3:46146627-46164031	Control_April	DMN_April	OK	32.6652	14.0476	-1.21743	-3.6325	5e-05	0.00074121	yes	#N/A
PGSC0003DMT400083778	PGSC0003DMT400083778	PGSC0003DMG400033579	1:82326826-82330252	Control_April	DMN_April	OK	1468.64	632.057	-1.21635	-3.67233	0.0002	0.00248743	yes	CONSTANS interacting protein 3
PGSC0003DMT400029621	PGSC0003DMT400029621	PGSC0003DMG400011391	9:52387899-52392189	Control_April	DMN_April	OK	497.256	214.095	-1.21574	-3.26674	5e-05	0.00074121	yes	Cytochrome b-c1 complex subunit 6
PGSC0003DMT400041830	PGSC0003DMT400041830	PGSC0003DMG400016230	11:2854522-2855335	Control_April	DMN_April	OK	26.6271	11.4649	-1.21567	-2.61213	0.0005	0.00532581	yes	Conserved gene of unknown function
PGSC0003DMT400055078	PGSC0003DMT400055078	PGSC0003DMG400021372	1:2655463-2659843	Control_April	DMN_April	OK	22.7564	9.79986	-1.21544	-2.88011	0.00015	0.0019463	yes	Fasciclin-like arabinogalactan protein 14
PGSC0003DMT400079602	PGSC0003DMT400079602	PGSC0003DMG400030995	5:8222924-8225436	Control_April	DMN_April	OK	19.0957	8.22979	-1.21432	-2.87345	5e-05	0.00074121	yes	Polygalacturonase-1 non-catalytic subunit beta
PGSC0003DMT400047177	PGSC0003DMT400047177	PGSC0003DMG400018312	7:48987151-48991768	Control_April	DMN_April	OK	19.0039	8.1928	-1.21387	-2.76398	0.00045	0.004883	yes	Beta-expansin 3
PGSC0003DMT400043215	PGSC0003DMT400043215	PGSC0003DMG402016772	6:45122549-45127757	Control_April	DMN_April	OK	46.0192	19.8424	-1.21365	-3.71239	5e-05	0.00074121	yes	DNA helicase
PGSC0003DMT400007398	PGSC0003DMT400007398	PGSC0003DMG400002844	4:101742-109164	Control_April	DMN_April	OK	7.5619	3.26339	-1.21238	-2.70683	0.0009	0.00858071	yes	ATP binding protein
PGSC0003DMT400022817	PGSC0003DMT400022817	PGSC0003DMG400008852	9:2111861-2120481	Control_April	DMN_April	OK	53.8744	23.2634	-1.21154	-3.1285	5e-05	0.00074121	yes	Arginine biosynthesis bifunctional protein ArgJ beta chain
PGSC0003DMT400078506	PGSC0003DMT400078506	PGSC0003DMG400030559	5:3812965-3817781	Control_April	DMN_April	OK	14.77	6.37972	-1.2111	-2.66459	0.00055	0.00575748	yes	Fruit protein PKIWI502
PGSC0003DMT400077364	PGSC0003DMT400077364	PGSC0003DMG400030092	12:38537658-38544334	Control_April	DMN_April	OK	18.8731	8.15837	-1.20998	-2.30674	0.00275	0.0210732	yes	Protein tyrosine
PGSC0003DMT400053153	PGSC0003DMT400053153	PGSC0003DMG400020626	4:51620833-51624602	Control_April	DMN_April	OK	14.99	6.48359	-1.20914	-2.79009	0.0006	0.00617809	yes	Conserved gene of unknown function
PGSC0003DMT400067218	PGSC0003DMT400067218	PGSC0003DMG400026136	6:45876181-45877959	Control_April	DMN_April	OK	21.4305	9.26925	-1.20914	-2.56935	0.0015	0.0129572	yes	Ethylene response factor 1
PGSC0003DMT400079797	PGSC0003DMT400079797	PGSC0003DMG400031075	11:3928038-3929868	Control_April	DMN_April	OK	9.67099	4.18499	-1.20844	-2.06852	0.006	0.0385685	yes	Conserved gene of unknown function
PGSC0003DMT400015124	PGSC0003DMT400015124	PGSC0003DMG401005911	6:54390525-54396947	Control_April	DMN_April	OK	998.987	432.395	-1.20812	-2.1502	0.0022	0.0176034	yes	40S ribosomal protein S11
PGSC0003DMT400086326	PGSC0003DMT400086326	PGSC0003DMG400035897	2:48241291-48255313	Control_April	DMN_April	OK	158.27	68.5581	-1.20699	-1.73195	0.00605	0.0388091	yes	Conserved gene of unknown function
PGSC0003DMT400055745	PGSC0003DMT400055745	PGSC0003DMG400021647	5:43963758-43966496	Control_April	DMN_April	OK	118.999	51.5563	-1.20673	-2.78495	5e-05	0.00074121	yes	Small nuclear ribonucleoprotein-associated protein
PGSC0003DMT400030417	PGSC0003DMT400030417	PGSC0003DMG401011647	5:47386590-47395559	Control_April	DMN_April	OK	225.223	97.5935	-1.2065	-2.83043	5e-05	0.00074121	yes	ATP synthase subunit delta', mitochondrial
PGSC0003DMT400064164	PGSC0003DMT400064164	PGSC0003DMG400024928	1:80466352-80468752	Control_April	DMN_April	OK	9.45804	4.10045	-1.20576	-2.45654	0.0004	0.00443344	yes	Transcription factor
PGSC0003DMT400024321	PGSC0003DMT400024321	PGSC0003DMG400009402	7:49844160-49864396	Control_April	DMN_April	OK	20.5694	8.91821	-1.20567	-2.51222	5e-05	0.00074121	yes	GTP-binding protein
PGSC0003DMT400066160	PGSC0003DMT400066160	PGSC0003DMG400025750	1:83662965-83668182	Control_April	DMN_April	OK	33.6607	14.6009	-1.20501	-3.24924	5e-05	0.00074121	yes	Mitotic checkpoint protein bub3
PGSC0003DMT400025908	PGSC0003DMT400025908	PGSC0003DMG400010002	4:71985415-71995405	Control_April	DMN_April	OK	10.3428	4.48952	-1.20399	-2.31232	0.0033	0.0242944	yes	Kinetochore protein nuf2
PGSC0003DMT400019867	PGSC0003DMT400019867	PGSC0003DMG400007685	9:54195484-54198142	Control_April	DMN_April	OK	393.327	170.838	-1.2031	-3.9337	5e-05	0.00074121	yes	40S ribosomal protein S3a
PGSC0003DMT400050052	PGSC0003DMT400050052	PGSC0003DMG403019442	1:75303872-75339347	Control_April	DMN_April	OK	18.6203	8.0877	-1.20307	-2.60851	0.0006	0.00617809	yes	Conserved gene of unknown function
PGSC0003DMT400063300	PGSC0003DMT400063300	PGSC0003DMG400024619	3:54709795-54713578	Control_April	DMN_April	OK	23.8932	10.385	-1.2021	-3.35282	0.0001	0.00137306	yes	Conserved gene of unknown function
PGSC0003DMT400024002	PGSC0003DMT400024002	PGSC0003DMG400009282	11:14219232-14227465	Control_April	DMN_April	OK	86.9199	37.7807	-1.20204	-3.08395	5e-05	0.00074121	yes	Protein MYG1
PGSC0003DMT400050100	PGSC0003DMT400050100	PGSC0003DMG401019457	1:75031661-75036371	Control_April	DMN_April	OK	299.898	130.532	-1.20007	-4.98993	5e-05	0.00074121	yes	Prefoldin subunit
PGSC0003DMT400068142	PGSC0003DMT400068142	PGSC0003DMG400026503	6:48056062-48058854	Control_April	DMN_April	OK	488.79	212.772	-1.1999	-2.71332	0.0001	0.00137306	yes	Fiber protein Fb15
PGSC0003DMT400077605	PGSC0003DMT400077605	PGSC0003DMG400030186	4:6626757-6627113	Control_April	DMN_April	OK	540.617	235.368	-1.19969	-8.26148	5e-05	0.00074121	yes	Nucleolar GTP-binding protein
PGSC0003DMT400006393	PGSC0003DMT400006393	PGSC0003DMG400002498	3:60854880-60867163	Control_April	DMN_April	OK	21.9347	9.55556	-1.1988	-2.62282	5e-05	0.00074121	yes	WD-repeat protein
PGSC0003DMT400016419	PGSC0003DMT400016419	PGSC0003DMG400006413	4:63467868-63468784	Control_April	DMN_April	OK	31.2796	13.6273	-1.19873	-3.20465	0.0009	0.00858071	yes	Protein trm112
PGSC0003DMT400002536	PGSC0003DMT400002536	PGSC0003DMG400000965	8:19601370-19603456	Control_April	DMN_April	OK	982.935	428.9	-1.19645	-4.45206	0.0002	0.00248743	yes	Ribosomal protein S10, eukaryotic and archaeal form
PGSC0003DMT400006461	PGSC0003DMT400006461	PGSC0003DMG400002520	3:60470390-60472686	Control_April	DMN_April	OK	68.2114	29.7719	-1.19606	-3.53135	5e-05	0.00074121	yes	Zinc finger protein
PGSC0003DMT400078045	PGSC0003DMT400078045	PGSC0003DMG400030359	6:57230607-57231909	Control_April	DMN_April	OK	196.465	85.7609	-1.19588	-3.70209	5e-05	0.00074121	yes	Pyridoxine biosynthesis protein isoform A
PGSC0003DMT400066793	PGSC0003DMT400066793	PGSC0003DMG400025969	1:70321757-70326102	Control_April	DMN_April	OK	60.4428	26.3999	-1.19504	-2.70428	0.00015	0.0019463	yes	YABBY1
PGSC0003DMT400031938	PGSC0003DMT400031938	PGSC0003DMG400012255	8:56342756-56347297	Control_April	DMN_April	OK	270.654	118.283	-1.1942	-3.12358	5e-05	0.00074121	yes	Brain protein 44
PGSC0003DMT400001025	PGSC0003DMT400001025	PGSC0003DMG400000380	12:4529740-4531488	Control_April	DMN_April	OK	9.00011	3.93913	-1.19206	-2.38889	0.0046	0.0314367	yes	HSF domain class transcription factor
PGSC0003DMT400066000	PGSC0003DMT400066000	PGSC0003DMG400025692	00:22538759-22542781	Control_April	DMN_April	OK	25.9456	11.3589	-1.19167	-2.82188	5e-05	0.00074121	yes	Amino acid binding protein
PGSC0003DMT400041762	PGSC0003DMT400041762	PGSC0003DMG400016198	11:2233700-2242649	Control_April	DMN_April	OK	3.50346	1.53447	-1.19104	-2.0565	0.00715	0.0441656	yes	Purine permease
PGSC0003DMT400081228	PGSC0003DMT400081228	PGSC0003DMG400031752	2:33227180-33231092	Control_April	DMN_April	OK	8.60117	3.77331	-1.1887	-2.80899	0.0003	0.00349317	yes	Leucine-rich repeat receptor kinase
PGSC0003DMT400034561	PGSC0003DMT400034561	PGSC0003DMG400013285	11:454396-459412	Control_April	DMN_April	OK	28.381	12.4576	-1.1879	-2.65239	0.00065	0.00659575	yes	Inositol monophosphatase 3
PGSC0003DMT400042438	PGSC0003DMT400042438	PGSC0003DMG400016457	2:36276295-36280081	Control_April	DMN_April	OK	20.9897	9.21435	-1.18772	-2.87935	0.0002	0.00248743	yes	Multidrug resistance pump
PGSC0003DMT400031817	PGSC0003DMT400031817	PGSC0003DMG400012206	8:54816008-54825155	Control_April	DMN_April	OK	14.2666	6.26491	-1.18728	-2.65718	0.00085	0.00819023	yes	Kinesin heavy chain
PGSC0003DMT400030630	PGSC0003DMT400030630	PGSC0003DMG400011730	9:902433-904622	Control_April	DMN_April	OK	45.7569	20.1005	-1.18676	-2.25149	0.00285	0.0216627	yes	Conserved gene of unknown function
PGSC0003DMT400039315	PGSC0003DMT400039315	PGSC0003DMG402015205	3:50349186-50355703	Control_April	DMN_April	OK	59.0384	25.9715	-1.18472	-3.59803	5e-05	0.00074121	yes	Protein yrdA
PGSC0003DMT400037822	PGSC0003DMT400037822	PGSC0003DMG400014592	5:45890117-45894153	Control_April	DMN_April	OK	32.3069	14.2155	-1.18438	-3.13002	0.00015	0.0019463	yes	Glutamine synthetase
PGSC0003DMT400034786	PGSC0003DMT400034786	PGSC0003DMG400013365	11:199154-203107	Control_April	DMN_April	OK	27.5762	12.1345	-1.1843	-2.43292	0.0008	0.00779154	yes	RNA (Guanine-9-) methyltransferase domain containing
PGSC0003DMT400055447	PGSC0003DMT400055447	PGSC0003DMG400021527	4:67166199-67171494	Control_April	DMN_April	OK	374.839	164.98	-1.18398	-3.12485	0.0001	0.00137306	yes	Adenine phosphoribosyltransferase
PGSC0003DMT400003467	PGSC0003DMT400003467	PGSC0003DMG400001370	2:45442430-45445959	Control_April	DMN_April	OK	79.4766	34.9897	-1.1836	-2.94696	0.0001	0.00137306	yes	Conserved gene of unknown function
PGSC0003DMT400024532	PGSC0003DMT400024532	PGSC0003DMG400009484	4:62667700-62673256	Control_April	DMN_April	OK	15.0854	6.64369	-1.1831	-2.67228	5e-05	0.00074121	yes	Periplasmic beta-glucosidase
PGSC0003DMT400032285	PGSC0003DMT400032285	PGSC0003DMG400012405	7:52995363-52998770	Control_April	DMN_April	OK	135.353	59.6138	-1.183	-4.75494	5e-05	0.00074121	yes	30S ribosomal protein S20
PGSC0003DMT400070434	PGSC0003DMT400070434	PGSC0003DMG400027383	11:43837813-43841311	Control_April	DMN_April	OK	219.527	96.7577	-1.18195	-3.84505	5e-05	0.00074121	yes	Cytoplasmic ribosomal protein S13
PGSC0003DMT400025323	PGSC0003DMT400025323	PGSC0003DMG400009775	7:9079119-9082256	Control_April	DMN_April	OK	355.836	156.973	-1.18069	-4.12147	5e-05	0.00074121	yes	Ripening regulated protein DDTFR10
PGSC0003DMT400049456	PGSC0003DMT400049456	PGSC0003DMG400019215	10:51427886-51430819	Control_April	DMN_April	OK	460.451	203.194	-1.18019	-3.68461	5e-05	0.00074121	yes	60S ribosomal protein L23a
PGSC0003DMT400079040	PGSC0003DMT400079040	PGSC0003DMG400030763	6:40833789-40837963	Control_April	DMN_April	OK	319.942	141.192	-1.18015	-4.61295	5e-05	0.00074121	yes	Acyl carrier protein
PGSC0003DMT400074452	PGSC0003DMT400074452	PGSC0003DMG401028933	6:50409854-50412254	Control_April	DMN_April	OK	198.507	87.6296	-1.1797	-3.81895	5e-05	0.00074121	yes	Ribosomal protein S27
PGSC0003DMT400038117	PGSC0003DMT400038117	PGSC0003DMG400014699	6:1807261-1810746	Control_April	DMN_April	OK	20.7747	9.1715	-1.1796	-2.0747	0.0007	0.00700026	yes	DAG protein, chloroplast
PGSC0003DMT400021800	PGSC0003DMT400021800	PGSC0003DMG400008461	5:49768382-49773709	Control_April	DMN_April	OK	11.9021	5.25543	-1.17934	-2.84919	0.00835	0.0497198	yes	Pollen tube RhoGDI2
PGSC0003DMT400015102	PGSC0003DMT400015102	PGSC0003DMG400005904	6:54538720-54540550	Control_April	DMN_April	OK	7.6073	3.35945	-1.17916	-2.36643	0.0082	0.0490244	yes	Conserved gene of unknown function
PGSC0003DMT400009635	PGSC0003DMT400009635	PGSC0003DMG400003761	4:70374497-70377672	Control_April	DMN_April	OK	8.68585	3.83733	-1.17856	-2.30036	0.00265	0.0204459	yes	DNA-binding protein
XLOC_027626	XLOC_027626	-	4:3462986-3468742	Control_April	DMN_April	OK	268.778	118.775	-1.17818	-4.8033	5e-05	0.00074121	yes	#N/A
PGSC0003DMT400073734	PGSC0003DMT400073734	PGSC0003DMG401028646	12:49710743-49714517	Control_April	DMN_April	OK	56.499	24.9727	-1.17787	-2.29977	0.0019	0.0156684	yes	Conserved gene of unknown function
XLOC_002832	XLOC_002832	-	1:39930889-39948068	Control_April	DMN_April	OK	91.9151	40.6463	-1.17718	-2.59806	0.00015	0.0019463	yes	#N/A
PGSC0003DMT400073284	PGSC0003DMT400073284	PGSC0003DMG400028476	2:31836515-31843602	Control_April	DMN_April	OK	18.3607	8.12192	-1.17673	-2.70225	0.0004	0.00443344	yes	Nucleobase ascorbate transporter
PGSC0003DMT400052557	PGSC0003DMT400052557	PGSC0003DMG400020392	12:12653856-12658249	Control_April	DMN_April	OK	11.1951	4.9522	-1.17672	-2.36528	0.00345	0.0251572	yes	Pentatricopeptide repeat-containing protein
PGSC0003DMT400009096	PGSC0003DMT400009096	PGSC0003DMG400003537	2:39963358-39970013	Control_April	DMN_April	OK	33.2819	14.733	-1.17569	-3.15744	5e-05	0.00074121	yes	Beta-galactosidase
PGSC0003DMT400025445	PGSC0003DMT400025445	PGSC0003DMG400009821	3:24256771-24261636	Control_April	DMN_April	OK	39.6952	17.5809	-1.17495	-2.49315	0.00055	0.00575748	yes	Conserved gene of unknown function
PGSC0003DMT400052591	PGSC0003DMT400052591	PGSC0003DMG400020413	7:50357784-50359336	Control_April	DMN_April	OK	19.6479	8.70721	-1.17409	-2.6409	0.00335	0.0245831	yes	Cell wall hydrolase
PGSC0003DMT400076364	PGSC0003DMT400076364	PGSC0003DMG400029694	2:33873163-33877790	Control_April	DMN_April	OK	59.9248	26.5669	-1.17352	-2.51022	5e-05	0.00074121	yes	Eukaryotic translation initiation factor 3 subunit
PGSC0003DMT400007177	PGSC0003DMT400007177	PGSC0003DMG400002776	1:78078162-78081527	Control_April	DMN_April	OK	898.736	398.663	-1.17273	-2.98859	0.00025	0.00300119	yes	Calreticulin
PGSC0003DMT400043154	PGSC0003DMT400043154	PGSC0003DMG400016744	3:33875365-33883885	Control_April	DMN_April	OK	63.5049	28.1696	-1.17273	-2.90059	0.0003	0.00349317	yes	Short chain alcohol dehydrogenase
XLOC_000924	XLOC_000924	-	00:3570870-3589866	Control_April	DMN_April	OK	94.8201	42.1545	-1.16951	-4.40554	0.0007	0.00700026	yes	#N/A
PGSC0003DMT400054617	PGSC0003DMT400054617	PGSC0003DMG400021197	2:28800250-28805136	Control_April	DMN_April	OK	78.1169	34.7434	-1.1689	-2.9894	0.0002	0.00248743	yes	Vacuolar protein sorting-associated protein 2 homolog 2
PGSC0003DMT400025792	PGSC0003DMT400025792	PGSC0003DMG400009959	4:71258191-71259750	Control_April	DMN_April	OK	169.7	75.5164	-1.16812	-2.86668	5e-05	0.00074121	yes	Ornithine decarboxylase
PGSC0003DMT400022278	PGSC0003DMT400022278	PGSC0003DMG400008644	3:13871326-13878681	Control_April	DMN_April	OK	30.151	13.4177	-1.16808	-3.52373	5e-05	0.00074121	yes	Programmed cell death protein
PGSC0003DMT400016976	PGSC0003DMT400016976	PGSC0003DMG400006633	2:25612385-25614714	Control_April	DMN_April	OK	31.2377	13.9075	-1.16743	-3.53068	0.0014	0.0122758	yes	Conserved gene of unknown function
PGSC0003DMT400059942	PGSC0003DMT400059942	PGSC0003DMG400023321	5:51913109-51919135	Control_April	DMN_April	OK	63.1527	28.142	-1.16612	-3.07218	5e-05	0.00074121	yes	SAL1 phosphatase
PGSC0003DMT400072306	PGSC0003DMT400072306	PGSC0003DMG400028137	10:56249520-56253426	Control_April	DMN_April	OK	15.1214	6.74205	-1.16534	-2.6108	0.0001	0.00137306	yes	Fasciclin-like arabinogalactan protein 14
PGSC0003DMT400069598	PGSC0003DMT400069598	PGSC0003DMG400027059	6:52955578-52959618	Control_April	DMN_April	OK	129.903	57.9301	-1.16505	-4.52967	5e-05	0.00074121	yes	Conserved gene of unknown function
PGSC0003DMT400009546	PGSC0003DMT400009546	PGSC0003DMG400003723	4:70588980-70592027	Control_April	DMN_April	OK	173.173	77.2413	-1.16477	-4.14418	5e-05	0.00074121	yes	Conserved gene of unknown function
XLOC_028928	XLOC_028928	-	4:61730886-61732218	Control_April	DMN_April	OK	22.4189	10.0099	-1.16329	-2.92979	0.00445	0.0306665	yes	#N/A
XLOC_023265	XLOC_023265	-	3:888840-915988	Control_April	DMN_April	OK	57.1535	25.5324	-1.16251	-2.55184	0.00065	0.00659575	yes	#N/A
PGSC0003DMT400031926	PGSC0003DMT400031926	PGSC0003DMG400012248	8:56511148-56516992	Control_April	DMN_April	OK	4.37468	1.955	-1.16201	-2.4595	0.00605	0.0388091	yes	Bhlh transcription factor
PGSC0003DMT400003460	PGSC0003DMT400003460	PGSC0003DMG400001367	2:45463498-45464157	Control_April	DMN_April	OK	101.914	45.5644	-1.16137	-4.2667	0.00035	0.00397528	yes	Rapid alkalinization factor 4
XLOC_012159	XLOC_012159	-	11:39988165-40001238	Control_April	DMN_April	OK	5.29884	2.36906	-1.16136	-2.28736	0.0018	0.0150002	yes	#N/A
PGSC0003DMT400011943	PGSC0003DMT400011943	PGSC0003DMG400004688	12:59802970-59805338	Control_April	DMN_April	OK	145.573	65.1342	-1.16025	-2.43725	0.001	0.00936756	yes	S-adenosylmethionine synthase 2
PGSC0003DMT400044315	PGSC0003DMT400044315	PGSC0003DMG400017207	9:56733238-56740163	Control_April	DMN_April	OK	25.204	11.2922	-1.15832	-2.30923	0.00145	0.0126225	yes	Translation initiation factor 2B beta subunit
PGSC0003DMT400018007	PGSC0003DMT400018007	PGSC0003DMG400006994	5:45403406-45410220	Control_April	DMN_April	OK	722.182	323.839	-1.15708	-2.2838	0.0021	0.0169527	yes	Protein transport protein Sec61 subunit beta
PGSC0003DMT400073631	PGSC0003DMT400073631	PGSC0003DMG400028600	1:76292092-76299504	Control_April	DMN_April	OK	23.0454	10.3444	-1.15563	-2.73444	0.0008	0.00779154	yes	Pentatricopeptide repeat-containing protein
PGSC0003DMT400061484	PGSC0003DMT400061484	PGSC0003DMG400023925	9:7509236-7511304	Control_April	DMN_April	OK	3352.07	1505.42	-1.15489	-3.52821	0.0014	0.0122758	yes	Ribosomal protein L25
PGSC0003DMT400072677	PGSC0003DMT400072677	PGSC0003DMG400028280	10:55279181-55282436	Control_April	DMN_April	OK	90.1108	40.4757	-1.15464	-3.69226	5e-05	0.00074121	yes	Ankyrin repeat-containing protein
PGSC0003DMT400078523	PGSC0003DMT400078523	PGSC0003DMG400030568	5:3577646-3587949	Control_April	DMN_April	OK	24.7997	11.1437	-1.15409	-2.06328	0.0071	0.0439216	yes	GABA-specific permease
PGSC0003DMT400015610	PGSC0003DMT400015610	PGSC0003DMG400006093	9:55351419-55354606	Control_April	DMN_April	OK	239.43	107.704	-1.15253	-4.97424	5e-05	0.00074121	yes	Auxin responsive protein
PGSC0003DMT400023798	PGSC0003DMT400023798	PGSC0003DMG400009210	11:9178751-9185971	Control_April	DMN_April	OK	122.984	55.3331	-1.15226	-2.85573	5e-05	0.00074121	yes	Polyadenylate-binding protein
PGSC0003DMT400023240	PGSC0003DMT400023240	PGSC0003DMG400008999	1:62253976-62261794	Control_April	DMN_April	OK	69.2943	31.1995	-1.15121	-2.94389	5e-05	0.00074121	yes	Conserved gene of unknown function
XLOC_031445	XLOC_031445	-	5:7192391-7204310	Control_April	DMN_April	OK	18.5512	8.35331	-1.15109	-2.53588	0.0005	0.00532581	yes	#N/A
PGSC0003DMT400041850	PGSC0003DMT400041850	PGSC0003DMG400016240	11:3026068-3033902	Control_April	DMN_April	OK	16.8755	7.60317	-1.15025	-2.77907	0.0002	0.00248743	yes	Beta-hexosaminidase
PGSC0003DMT400060176	PGSC0003DMT400060176	PGSC0003DMG400023408	5:50701495-50705153	Control_April	DMN_April	OK	41.3585	18.6385	-1.1499	-2.05288	0.0027	0.020761	yes	Structural constituent of ribosome
PGSC0003DMT400062134	PGSC0003DMT400062134	PGSC0003DMG400024180	2:21814965-21821876	Control_April	DMN_April	OK	84.2454	37.9739	-1.14959	-3.67862	5e-05	0.00074121	yes	TCP domain class transcription factor
PGSC0003DMT400083870	PGSC0003DMT400083870	PGSC0003DMG400033637	12:51907947-51911379	Control_April	DMN_April	OK	74.3412	33.5384	-1.14835	-2.78572	0.00015	0.0019463	yes	Nonclathrin coat protein zeta2-COP
PGSC0003DMT400072240	PGSC0003DMT400072240	PGSC0003DMG400028113	10:56740093-56743576	Control_April	DMN_April	OK	35.9842	16.236	-1.14817	-2.50955	0.00265	0.0204459	yes	Pollen-specific protein - like
XLOC_017151	XLOC_017151	-	12:59152497-59164474	Control_April	DMN_April	OK	10.7065	4.83108	-1.14807	-2.21267	0.0023	0.0182416	yes	#N/A
PGSC0003DMT400067022	PGSC0003DMT400067022	PGSC0003DMG400026050	1:69380915-69390403	Control_April	DMN_April	OK	61.6501	27.8374	-1.14708	-2.01585	0.00815	0.0487881	yes	COP9 signalosome complex subunit 7
PGSC0003DMT400061073	PGSC0003DMT400061073	PGSC0003DMG400023762	1:80764518-80805356	Control_April	DMN_April	OK	72.1276	32.5961	-1.14585	-3.30326	0.00025	0.00300119	yes	Globulin
PGSC0003DMT400037099	PGSC0003DMT400037099	PGSC0003DMG400014299	3:43104037-43104540	Control_April	DMN_April	OK	138.621	62.6489	-1.14579	-5.34463	0.00045	0.004883	yes	40S ribosomal protein S15a-1
XLOC_037696	XLOC_037696	PGSC0003DMG400005449	7:48179244-48199388	Control_April	DMN_April	OK	37.5146	16.9663	-1.14478	-2.50817	0.00315	0.0234149	yes	Flavonol synthase/flavanone 3-hydroxylase
PGSC0003DMT400079363	PGSC0003DMT400079363	PGSC0003DMG400030894	7:4190045-4193876	Control_April	DMN_April	OK	25.4949	11.543	-1.14319	-2.80884	0.0004	0.00443344	yes	Protein kinase APK1B, chloroplast
PGSC0003DMT400003012	PGSC0003DMT400003012	PGSC0003DMG400001190	1:11737487-11744611	Control_April	DMN_April	OK	27.1606	12.2978	-1.14312	-2.52572	0.00215	0.0172795	yes	Conserved gene of unknown function
XLOC_017072	XLOC_017072	-	12:57835991-57846537	Control_April	DMN_April	OK	74.0048	33.5342	-1.14198	-2.91663	0.0001	0.00137306	yes	#N/A
PGSC0003DMT400051387	PGSC0003DMT400051387	PGSC0003DMG400019959	3:49332382-49335035	Control_April	DMN_April	OK	363.4	164.673	-1.14195	-3.27372	5e-05	0.00074121	yes	24 kDa seed maturation protein
PGSC0003DMT400002933	PGSC0003DMT400002933	PGSC0003DMG400001148	11:41838906-41844146	Control_April	DMN_April	OK	146.253	66.342	-1.14047	-3.11192	0.0001	0.00137306	yes	RuBisCO large subunit-binding protein subunit alpha, chloroplastic
PGSC0003DMT400021589	PGSC0003DMT400021589	PGSC0003DMG400008371	10:59213519-59216957	Control_April	DMN_April	OK	257.113	116.74	-1.1391	-4.13166	5e-05	0.00074121	yes	Small nuclear ribonucleoprotein f
PGSC0003DMT400086265	PGSC0003DMT400086265	PGSC0003DMG400035836	6:53454203-53455157	Control_April	DMN_April	OK	17.2145	7.82239	-1.13794	-2.63937	0.00495	0.0332803	yes	Inositol polyphosphate kinase
PGSC0003DMT400022853	PGSC0003DMT400022853	PGSC0003DMG400008860	9:2361997-2367446	Control_April	DMN_April	OK	111.615	50.8096	-1.13536	-3.85684	5e-05	0.00074121	yes	Peptidyl-prolyl cis-trans isomerase
PGSC0003DMT400034524	PGSC0003DMT400034524	PGSC0003DMG400013270	11:692879-694768	Control_April	DMN_April	OK	452.759	206.293	-1.13404	-3.01437	5e-05	0.00074121	yes	60S ribosomal protein L6
PGSC0003DMT400007571	PGSC0003DMT400007571	PGSC0003DMG400002921	12:3007880-3011198	Control_April	DMN_April	OK	28.9362	13.1879	-1.13366	-3.48346	0.0003	0.00349317	yes	Pyruvate dehydrogenase E1 alpha subunit
PGSC0003DMT400074629	PGSC0003DMT400074629	PGSC0003DMG400029016	10:30708818-30717044	Control_April	DMN_April	OK	224.488	102.363	-1.13294	-2.34699	0.001	0.00936756	yes	Conserved gene of unknown function
PGSC0003DMT400017478	PGSC0003DMT400017478	PGSC0003DMG400006790	1:65374900-65375512	Control_April	DMN_April	OK	78.566	35.8386	-1.13239	-4.02705	0.00055	0.00575748	yes	Conserved gene of unknown function
PGSC0003DMT400028972	PGSC0003DMT400028972	PGSC0003DMG400011152	7:1244631-1256724	Control_April	DMN_April	OK	6.84533	3.12438	-1.13155	-2.07058	0.00485	0.0327561	yes	DNA-directed RNA polymerase 3A, chloroplastic
XLOC_043075	XLOC_043075	-	8:34793865-34795811	Control_April	DMN_April	OK	7.09887	3.24071	-1.13128	-2.32994	0.00685	0.042732	yes	#N/A
PGSC0003DMT400053565	PGSC0003DMT400053565	PGSC0003DMG400020781	8:31973505-31981598	Control_April	DMN_April	OK	58.9101	26.8984	-1.13099	-2.2156	0.00505	0.0337953	yes	DEAD-box ATP-dependent RNA helicase 56
PGSC0003DMT400049881	PGSC0003DMT400049881	PGSC0003DMG400019383	10:6197517-6199586	Control_April	DMN_April	OK	40.1056	18.3199	-1.13039	-3.38882	0.00015	0.0019463	yes	Delta-8 sphingolipid desaturase
PGSC0003DMT400070962	PGSC0003DMT400070962	PGSC0003DMG400027595	6:35093400-35097802	Control_April	DMN_April	OK	20.4514	9.34292	-1.13025	-2.95977	0.00055	0.00575748	yes	Abc transporter
XLOC_039169	XLOC_039169	-	7:45293240-45309297	Control_April	DMN_April	OK	10.7508	4.91372	-1.12955	-2.69611	0.0004	0.00443344	yes	#N/A
PGSC0003DMT400023994	PGSC0003DMT400023994	PGSC0003DMG400009279	11:13994168-14019690	Control_April	DMN_April	OK	27.089	12.3862	-1.12898	-2.25631	0.00245	0.0191975	yes	Ribosomal RNA methyltransferase
XLOC_013231	XLOC_013231	-	11:26809507-26829194	Control_April	DMN_April	OK	30.3524	13.8889	-1.12788	-3.12546	5e-05	0.00074121	yes	#N/A
PGSC0003DMT400000471	PGSC0003DMT400000471	PGSC0003DMG400000161	1:72009974-72015560	Control_April	DMN_April	OK	157.121	71.9795	-1.12622	-3.16677	0.0002	0.00248743	yes	Conserved gene of unknown function
XLOC_024093	XLOC_024093	PGSC0003DMG401008332	3:36791908-36840704	Control_April	DMN_April	OK	139.523	64.0304	-1.12368	-1.74511	0.00545	0.0358189	yes	Mediator of RNA polymerase II transcription subunit
PGSC0003DMT400037556	PGSC0003DMT400037556	PGSC0003DMG400014486	8:42661115-42668155	Control_April	DMN_April	OK	73.8329	33.9225	-1.12202	-3.06688	0.00015	0.0019463	yes	Ribosomal protein L17
PGSC0003DMT400074894	PGSC0003DMT400074894	PGSC0003DMG400029125	8:22770708-22771443	Control_April	DMN_April	OK	720.262	330.954	-1.12189	-4.83461	0.00045	0.004883	yes	Trafficking protein particle complex subunit
PGSC0003DMT400038646	PGSC0003DMT400038646	PGSC0003DMG400014931	2:15517634-15522570	Control_April	DMN_April	OK	33.7112	15.5041	-1.12058	-2.70898	0.00035	0.00397528	yes	50S ribosomal protein L7/L12
PGSC0003DMT400027968	PGSC0003DMT400027968	PGSC0003DMG400010776	5:11212075-11219544	Control_April	DMN_April	OK	85.4328	39.3162	-1.11967	-2.93439	0.0001	0.00137306	yes	Chaperonin containing t-complex protein 1, epsilon subunit, tcpe
PGSC0003DMT400081713	PGSC0003DMT400081713	PGSC0003DMG400032084	00:41884951-41886355	Control_April	DMN_April	OK	44.8761	20.668	-1.11855	-3.44154	0.0004	0.00443344	yes	Conserved gene of unknown function
PGSC0003DMT400000593	PGSC0003DMT400000593	PGSC0003DMG400000207	1:73104867-73105384	Control_April	DMN_April	OK	220.971	101.78	-1.1184	-6.1334	0.0002	0.00248743	yes	Arabinogalactan peptide 16
PGSC0003DMT400063205	PGSC0003DMT400063205	PGSC0003DMG400024582	3:53657939-53666241	Control_April	DMN_April	OK	693.86	319.731	-1.11778	-2.56776	0.0007	0.00700026	yes	Aminoaldehyde dehydrogenase 2
PGSC0003DMT400059239	PGSC0003DMT400059239	PGSC0003DMG400023013	3:40321561-40324109	Control_April	DMN_April	OK	1243.26	573.015	-1.11748	-3.56711	0.0003	0.00349317	yes	Cytoplasmic ribosomal protein S13
PGSC0003DMT400006927	PGSC0003DMT400006927	PGSC0003DMG400002684	9:3930788-3935360	Control_April	DMN_April	OK	526.633	242.75	-1.11733	-2.97108	0.0003	0.00349317	yes	Histone deacetylase HDT1
PGSC0003DMT400001792	PGSC0003DMT400001792	PGSC0003DMG400000672	7:44955958-44958292	Control_April	DMN_April	OK	21.6554	9.98553	-1.11681	-2.40892	0.00305	0.0228226	yes	PTAC18
PGSC0003DMT400055650	PGSC0003DMT400055650	PGSC0003DMG400021609	9:61133816-61137591	Control_April	DMN_April	OK	13.0281	6.01049	-1.11607	-2.9415	0.00035	0.00397528	yes	Receptor protein kinase
PGSC0003DMT400049872	PGSC0003DMT400049872	PGSC0003DMG400019378	10:5879373-5888322	Control_April	DMN_April	OK	148.72	68.6165	-1.11597	-2.64548	5e-05	0.00074121	yes	Mitochondrial carrier
PGSC0003DMT400019656	PGSC0003DMT400019656	PGSC0003DMG400007599	11:5705127-5707153	Control_April	DMN_April	OK	757.08	349.389	-1.11561	-2.06857	0.00285	0.0216627	yes	40S ribosomal protein S17
PGSC0003DMT400051614	PGSC0003DMT400051614	PGSC0003DMG400020045	6:59166917-59170937	Control_April	DMN_April	OK	126.52	58.4205	-1.11481	-2.79289	5e-05	0.00074121	yes	Speckle-type POZ protein
PGSC0003DMT400059237	PGSC0003DMT400059237	PGSC0003DMG400023012	3:40294102-40299995	Control_April	DMN_April	OK	87.4095	40.3911	-1.11375	-2.77705	0.00025	0.00300119	yes	Nucleotide-sensitive chloride conductance regulator
PGSC0003DMT400079649	PGSC0003DMT400079649	PGSC0003DMG400031020	3:40752277-40755361	Control_April	DMN_April	OK	34.7141	16.048	-1.11313	-2.84643	0.00075	0.00741227	yes	Allyl alcohol dehydrogenase
PGSC0003DMT400031814	PGSC0003DMT400031814	PGSC0003DMG400012205	8:54840291-54844164	Control_April	DMN_April	OK	56.3026	26.0403	-1.11246	-2.87933	0.0001	0.00137306	yes	GMP synthase
PGSC0003DMT400000447	PGSC0003DMT400000447	PGSC0003DMG400000152	1:71862637-71866307	Control_April	DMN_April	OK	22.44	10.3819	-1.112	-2.57212	0.0003	0.00349317	yes	Methylenetetrahydrofolate dehydrogenase
XLOC_031161	XLOC_031161	-	5:1411444-1413967	Control_April	DMN_April	OK	47.8848	22.1785	-1.11041	-3.05108	0.00105	0.00973435	yes	#N/A
PGSC0003DMT400026364	PGSC0003DMT400026364	PGSC0003DMG400010170	3:43994117-43995506	Control_April	DMN_April	OK	46.5311	21.5527	-1.11033	-3.36973	0.00245	0.0191975	yes	Miraculin
PGSC0003DMT400017986	PGSC0003DMT400017986	PGSC0003DMG400006991	5:45564868-45568866	Control_April	DMN_April	OK	114.217	52.9365	-1.10944	-3.35439	5e-05	0.00074121	yes	Cytoplasmic ribosomal protein S13
PGSC0003DMT400009003	PGSC0003DMT400009003	PGSC0003DMG400003504	2:40508221-40511607	Control_April	DMN_April	OK	52.5539	24.3643	-1.10903	-2.55655	0.0012	0.0108379	yes	50S ribosomal protein L6
XLOC_015329	XLOC_015329	-	12:57043652-57068968	Control_April	DMN_April	OK	11.565	5.36455	-1.10823	-2.57084	0.0002	0.00248743	yes	#N/A
PGSC0003DMT400022438	PGSC0003DMT400022438	PGSC0003DMG400008696	6:5506508-5515339	Control_April	DMN_April	OK	388.11	180.184	-1.107	-2.22208	0.00515	0.0342961	yes	Histone H4
PGSC0003DMT400012829	PGSC0003DMT400012829	PGSC0003DMG400004996	12:53626324-53630619	Control_April	DMN_April	OK	14.3787	6.67875	-1.10628	-2.30627	0.00235	0.0185653	yes	UDP-glucose 4-epimerase
PGSC0003DMT400011336	PGSC0003DMT400011336	PGSC0003DMG400004437	10:46390778-46396021	Control_April	DMN_April	OK	71.5125	33.2319	-1.10563	-2.60912	0.0001	0.00137306	yes	ER lumen protein retaining receptor
XLOC_026609	XLOC_026609	-	4:50818085-50839978	Control_April	DMN_April	OK	70.4994	32.7617	-1.1056	-2.69497	0.0006	0.00617809	yes	#N/A
PGSC0003DMT400088591	PGSC0003DMT400088591	PGSC0003DMG400038162	5:18295490-18296792	Control_April	DMN_April	OK	12.3732	5.75434	-1.1045	-2.55776	0.0053	0.0350555	yes	RRNA methylase
PGSC0003DMT400060169	PGSC0003DMT400060169	PGSC0003DMG400023406	5:50730130-50733308	Control_April	DMN_April	OK	17.1561	7.98397	-1.10354	-2.77228	0.00105	0.00973435	yes	Light-dependent short hypocotyls 1
XLOC_017398	XLOC_017398	-	2:2060160-2073047	Control_April	DMN_April	OK	29.0263	13.5154	-1.10276	-3.08023	0.00015	0.0019463	yes	#N/A
PGSC0003DMT400013468	PGSC0003DMT400013468	PGSC0003DMG400005254	3:36316439-36319396	Control_April	DMN_April	OK	13.3998	6.24553	-1.10131	-2.59377	0.00055	0.00575748	yes	Nodulation receptor kinase
PGSC0003DMT400015638	PGSC0003DMT400015638	PGSC0003DMG400006104	9:55116197-55120131	Control_April	DMN_April	OK	161.9	77.227	-1.10113	-2.96547	5e-05	0.00074121	yes	MAR-binding protein
PGSC0003DMT400005623	PGSC0003DMT400005623	PGSC0003DMG400002204	8:36469627-36474697	Control_April	DMN_April	OK	22.8471	10.6509	-1.10103	-2.347	0.00155	0.0133067	yes	Pollen specific protein sf21
PGSC0003DMT400026984	PGSC0003DMT400026984	PGSC0003DMG400010408	2:22333281-22336027	Control_April	DMN_April	OK	58.4541	27.2539	-1.10084	-3.04551	5e-05	0.00074121	yes	Oxidoreductase
PGSC0003DMT400078298	PGSC0003DMT400078298	PGSC0003DMG400030474	6:57691784-57697068	Control_April	DMN_April	OK	7.66221	3.5733	-1.1005	-2.01432	0.00495	0.0332803	yes	Nodulation receptor kinase
PGSC0003DMT400075568	PGSC0003DMT400075568	PGSC0003DMG400029388	12:57751773-57752496	Control_April	DMN_April	OK	36.8577	17.2085	-1.09884	-2.76587	0.00115	0.0104795	yes	Conserved gene of unknown function
PGSC0003DMT400045334	PGSC0003DMT400045334	PGSC0003DMG400017591	10:52173347-52179778	Control_April	DMN_April	OK	118.294	55.2661	-1.09791	-4.41658	0.00015	0.0019463	yes	Mitochondrial import inner membrane translocase subunit TIM14
PGSC0003DMT400012937	PGSC0003DMT400012937	PGSC0003DMG400005042	3:2232445-2237794	Control_April	DMN_April	OK	19.8625	9.2834	-1.09732	-1.68123	0.00525	0.0348033	yes	Conserved gene of unknown function
PGSC0003DMT400010548	PGSC0003DMT400010548	PGSC0003DMG400004122	5:7538828-7541985	Control_April	DMN_April	OK	83.4223	38.9921	-1.09725	-4.09795	0.0001	0.00137306	yes	30S ribosomal protein S13, chloroplastic
PGSC0003DMT400047638	PGSC0003DMT400047638	PGSC0003DMG400018515	3:47925395-47929564	Control_April	DMN_April	OK	77.8	36.3825	-1.09653	-2.45979	0.00115	0.0104795	yes	Conserved gene of unknown function
PGSC0003DMT400009541	PGSC0003DMT400009541	PGSC0003DMG400003721	4:70565805-70575276	Control_April	DMN_April	OK	34.8935	16.3205	-1.09627	-2.55677	0.0001	0.00137306	yes	Protein RCC2
PGSC0003DMT400060214	PGSC0003DMT400060214	PGSC0003DMG400023424	5:50320933-50323355	Control_April	DMN_April	OK	697.232	326.12	-1.09623	-3.71245	0.00015	0.0019463	yes	P0 ribosomal protein
PGSC0003DMT400070975	PGSC0003DMT400070975	PGSC0003DMG400027602	6:34821199-34829219	Control_April	DMN_April	OK	48.281	22.5911	-1.0957	-2.88021	0.0001	0.00137306	yes	Uroporphyrinogen decarboxylase, chloroplastic
PGSC0003DMT400050487	PGSC0003DMT400050487	PGSC0003DMG400019618	11:40676831-40678129	Control_April	DMN_April	OK	52.4368	24.536	-1.09568	-2.96577	0.0002	0.00248743	yes	CCR4-associated factor
PGSC0003DMT400081319	PGSC0003DMT400081319	PGSC0003DMG400031793	9:52879398-52883454	Control_April	DMN_April	OK	70.1172	32.8124	-1.09553	-2.76209	0.0002	0.00248743	yes	DECOY
PGSC0003DMT400009588	PGSC0003DMT400009588	PGSC0003DMG400003740	4:69973793-69978213	Control_April	DMN_April	OK	374.028	175.131	-1.09471	-3.76608	0.00025	0.00300119	yes	Proteasome subunit alpha type
PGSC0003DMT400044186	PGSC0003DMT400044186	EIF(ISO)4E	9:56909822-56913443	Control_April	DMN_April	OK	256.345	120.044	-1.09452	-2.6261	5e-05	0.00074121	yes	#N/A
XLOC_020634	XLOC_020634	PGSC0003DMG400021440	2:42670752-42676707	Control_April	DMN_April	OK	140.644	65.9966	-1.09159	-2.62704	5e-05	0.00074121	yes	NADH-ubiquinone oxidoreductase 18 kDa subunit
PGSC0003DMT400079309	PGSC0003DMT400079309	PGSC0003DMG400030867	8:48022039-48027581	Control_April	DMN_April	OK	767.127	359.995	-1.09149	-3.65418	0.0001	0.00137306	yes	Acyl-CoA-binding protein
PGSC0003DMT400066358	PGSC0003DMT400066358	PGSC0003DMG400025806	1:84758131-84763191	Control_April	DMN_April	OK	36.9991	17.3724	-1.09069	-3.28942	0.00025	0.00300119	yes	Peptidyl-prolyl cis-trans isomerase d, ppid
XLOC_010851	XLOC_010851	-	10:59073537-59100104	Control_April	DMN_April	OK	293.465	137.814	-1.09047	-4.00658	0.00015	0.0019463	yes	#N/A
PGSC0003DMT400050249	PGSC0003DMT400050249	PGSC0003DMG400019517	3:55965421-55965940	Control_April	DMN_April	OK	52.8983	24.8449	-1.09027	-3.22379	0.00175	0.0146664	yes	Chitin-binding lectin 1
PGSC0003DMT400012607	PGSC0003DMT400012607	PGSC0003DMG400004929	4:66364665-66373450	Control_April	DMN_April	OK	12.6625	5.94786	-1.09012	-2.20956	0.00335	0.0245831	yes	YEATS domain-containing protein
PGSC0003DMT400052015	PGSC0003DMT400052015	PGSC0003DMG400020190	2:48372656-48382546	Control_April	DMN_April	OK	11.019	5.17656	-1.08993	-2.16279	0.005	0.0335373	yes	Protein kinase family protein
XLOC_031160	XLOC_031160	-	5:1399348-1406247	Control_April	DMN_April	OK	143.776	67.5491	-1.08981	-2.45126	0.00075	0.00741227	yes	#N/A
PGSC0003DMT400055250	PGSC0003DMT400055250	PGSC0003DMG400021449	2:42781953-42787833	Control_April	DMN_April	OK	3.25352	1.52895	-1.08946	-2.0086	0.00745	0.0455794	yes	Formin 6
PGSC0003DMT400072750	PGSC0003DMT400072750	PGSC0003DMG400028311	5:687341-692019	Control_April	DMN_April	OK	6.77344	3.18355	-1.08925	-2.16952	0.00335	0.0245831	yes	Fructokinase 2
XLOC_016288	XLOC_016288	-	12:21236053-21280612	Control_April	DMN_April	OK	8.92477	4.19498	-1.08915	-2.22805	0.0025	0.0195062	yes	#N/A
PGSC0003DMT400077257	PGSC0003DMT400077257	PGSC0003DMG400030052	4:20838023-20838633	Control_April	DMN_April	OK	2539.1	1194.13	-1.08836	-3.95002	0.0009	0.00858071	yes	Ribosomal protein S9
PGSC0003DMT400044184	PGSC0003DMT400044184	PGSC0003DMG400017151	9:56921717-56924623	Control_April	DMN_April	OK	459.82	216.315	-1.08794	-3.40372	0.0003	0.00349317	yes	60S ribosomal protein L17
PGSC0003DMT400043111	PGSC0003DMT400043111	PGSC0003DMG400016726	2:36835967-36843723	Control_April	DMN_April	OK	449.092	211.37	-1.08724	-2.59964	0.00025	0.00300119	yes	Pyrophosphate--fructose 6-phosphate 1-phosphotransferase subunit beta
PGSC0003DMT400015822	PGSC0003DMT400015822	PGSC0003DMG400006182	1:87636839-87637840	Control_April	DMN_April	OK	106.34	50.0725	-1.08659	-3.18675	0.00025	0.00300119	yes	Conserved gene of unknown function
PGSC0003DMT400016450	PGSC0003DMT400016450	PGSC0003DMG400006427	7:45503168-45507771	Control_April	DMN_April	OK	10.7552	5.06433	-1.08659	-2.63008	0.0054	0.0355735	yes	RabGAP/TBC domain-containing protein
PGSC0003DMT400001885	PGSC0003DMT400001885	PGSC0003DMG400000710	1:86006588-86009421	Control_April	DMN_April	OK	24.5203	11.5471	-1.08644	-2.59244	0.00155	0.0133067	yes	Hydrolase, alpha/beta fold family protein
PGSC0003DMT400051336	PGSC0003DMT400051336	PGSC0003DMG400019936	2:20476528-20483052	Control_April	DMN_April	OK	92.6639	43.6772	-1.08513	-3.65286	5e-05	0.00074121	yes	Small nuclear ribonucleoprotein
XLOC_004979	XLOC_004979	-	1:4592912-4599565	Control_April	DMN_April	OK	34.4435	16.2385	-1.08481	-2.87047	0.0002	0.00248743	yes	#N/A
PGSC0003DMT400006138	PGSC0003DMT400006138	PGSC0003DMG400002388	4:57280111-57286539	Control_April	DMN_April	OK	60.8589	28.6941	-1.08472	-2.92804	5e-05	0.00074121	yes	ATP binding protein
PGSC0003DMT400052665	PGSC0003DMT400052665	PGSC0003DMG401020444	7:50138422-50141324	Control_April	DMN_April	OK	25.2804	11.928	-1.08367	-2.15558	0.0026	0.0201325	yes	Conserved gene of unknown function
PGSC0003DMT400054483	PGSC0003DMT400054483	PGSC0003DMG400021145	2:28558009-28566627	Control_April	DMN_April	OK	20.5508	9.69773	-1.08348	-2.21062	0.0037	0.026559	yes	CbbY protein
PGSC0003DMT400069374	PGSC0003DMT400069374	PGSC0003DMG401026981	6:52692659-52698742	Control_April	DMN_April	OK	101.077	47.6995	-1.08341	-3.28774	0.00015	0.0019463	yes	3-oxoacyl-(Acyl-carrier protein) reductase
PGSC0003DMT400055231	PGSC0003DMT400055231	PGSC0003DMG400021441	2:42685629-42686681	Control_April	DMN_April	OK	50.7903	24.0138	-1.08069	-3.13426	0.0002	0.00248743	yes	Ribosomal protein L12 family protein
PGSC0003DMT400078706	PGSC0003DMT400078706	PGSC0003DMG400030625	2:42176501-42180502	Control_April	DMN_April	OK	28.104	13.2886	-1.08058	-2.71944	0.0003	0.00349317	yes	Receptor protein kinase CLAVATA1
PGSC0003DMT400075053	PGSC0003DMT400075053	PGSC0003DMG400029192	9:10488310-10511530	Control_April	DMN_April	OK	15.3152	7.24311	-1.08029	-2.50223	0.00095	0.00897584	yes	Conserved gene of unknown function
PGSC0003DMT400040392	PGSC0003DMT400040392	PGSC0003DMG400015641	6:28884214-28886674	Control_April	DMN_April	OK	45.9577	21.7377	-1.08011	-2.96023	0.0003	0.00349317	yes	Gene of unknown function
PGSC0003DMT400014444	PGSC0003DMT400014444	PGSC0003DMG400005667	3:58362467-58366113	Control_April	DMN_April	OK	11.0384	5.22752	-1.07834	-2.06119	0.00485	0.0327561	yes	UDP-N-acetylglucosamine--N-acetylmuramyl-(Pentapeptide) pyrophosphoryl-undecaprenol N-acetylglucosamine transferase
PGSC0003DMT400055608	PGSC0003DMT400055608	PGSC0003DMG400021595	6:35812535-35819547	Control_April	DMN_April	OK	70.3194	33.3162	-1.0777	-2.70579	0.0001	0.00137306	yes	Ted2
PGSC0003DMT400068012	PGSC0003DMT400068012	PGSC0003DMG400026452	12:50795526-50805731	Control_April	DMN_April	OK	7.81533	3.70429	-1.07711	-2.21103	0.00295	0.0222459	yes	Cell division protein FtsH
PGSC0003DMT400001077	PGSC0003DMT400001077	PGSC0003DMG400000409	11:39031214-39037249	Control_April	DMN_April	OK	101.029	47.886	-1.0771	-3.1968	5e-05	0.00074121	yes	RNA processing factor 1
PGSC0003DMT400013502	PGSC0003DMT400013502	PGSC0003DMG400005271	5:42416019-42416679	Control_April	DMN_April	OK	97.3406	46.1416	-1.07697	-3.60065	0.00025	0.00300119	yes	NADH dehydrogenase
PGSC0003DMT400011819	PGSC0003DMT400011819	PGSC0003DMG400004643	12:60313829-60322789	Control_April	DMN_April	OK	73.5981	34.9323	-1.0751	-2.57028	0.0016	0.0136536	yes	Histidine kinase 1 plant
PGSC0003DMT400078146	PGSC0003DMT400078146	PGSC0003DMG400030395	6:56299196-56302118	Control_April	DMN_April	OK	59.622	28.301	-1.07499	-4.08511	0.00085	0.00819023	yes	60S ribosomal protein L35
PGSC0003DMT400050234	PGSC0003DMT400050234	PGSC0003DMG400019510	3:55804949-55806678	Control_April	DMN_April	OK	17.8459	8.47952	-1.07354	-2.37845	0.0003	0.00349317	yes	Geranylgeranyl diphosphate reductase, chloroplastic
XLOC_028647	XLOC_028647	-	4:53326428-53331027	Control_April	DMN_April	OK	198.441	94.3308	-1.07291	-4.86189	0.0002	0.00248743	yes	#N/A
XLOC_010914	XLOC_010914	-	10:4828581-4828881	Control_April	DMN_April	OK	904.748	431.084	-1.06955	-10.3613	0.0003	0.00349317	yes	#N/A
PGSC0003DMT400076528	PGSC0003DMT400076528	PGSC0003DMG400029753	1:81479518-81507336	Control_April	DMN_April	OK	1370.34	653.937	-1.06731	-3.01877	0.0014	0.0122758	yes	GTP-binding nuclear protein Ran2
PGSC0003DMT400072221	PGSC0003DMT400072221	PGSC0003DMG400028104	10:56879057-56882969	Control_April	DMN_April	OK	654.667	312.573	-1.06657	-2.5419	0.00085	0.00819023	yes	Nascent polypeptide associated complex alpha
PGSC0003DMT400024602	PGSC0003DMT400024602	PGSC0003DMG400009514	3:49841305-49842079	Control_April	DMN_April	OK	34.683	16.5643	-1.06615	-2.8805	0.0018	0.0150002	yes	Kunitz-type protease inhibitor
PGSC0003DMT400053653	PGSC0003DMT400053653	PGSC0003DMG400020813	8:46768856-46771953	Control_April	DMN_April	OK	444.738	212.457	-1.06578	-2.85046	0.0002	0.00248743	yes	Thaliana 60S ribosomal protein L7
PGSC0003DMT400047011	PGSC0003DMT400047011	PGSC0003DMG400018259	1:79464786-79471383	Control_April	DMN_April	OK	6.649	3.18077	-1.06376	-2.55653	0.00135	0.0119151	yes	Replication factor C / DNA polymerase III gamma-tau subunit
PGSC0003DMT400000786	PGSC0003DMT400000786	PGSC0003DMG400000291	12:3974959-3978363	Control_April	DMN_April	OK	121.615	58.2808	-1.06123	-3.31438	0.00015	0.0019463	yes	Profilin
PGSC0003DMT400036088	PGSC0003DMT400036088	PGSC0003DMG400013899	12:6384757-6389080	Control_April	DMN_April	OK	2460.18	1179.47	-1.06062	-16.5521	5e-05	0.00074121	yes	SUMO
PGSC0003DMT400027206	PGSC0003DMT400027206	PGSC0003DMG400010493	1:4686047-4690262	Control_April	DMN_April	OK	18.9801	9.10003	-1.06055	-2.61446	0.00055	0.00575748	yes	Nucleic acid binding protein
PGSC0003DMT400044982	PGSC0003DMT400044982	PGSC0003DMG400017445	5:12207840-12210127	Control_April	DMN_April	OK	76.4872	36.6855	-1.06001	-3.38986	5e-05	0.00074121	yes	DNA binding protein
PGSC0003DMT400026095	PGSC0003DMT400026095	PGSC0003DMG400010066	2:44328339-44331822	Control_April	DMN_April	OK	107.031	51.3492	-1.05962	-2.42677	0.00025	0.00300119	yes	50S ribosomal protein L25
PGSC0003DMT400004235	PGSC0003DMT400004235	PGSC0003DMG400001685	1:68412757-68416698	Control_April	DMN_April	OK	147.926	70.9738	-1.05952	-2.59341	0.0004	0.00443344	yes	Acyl carrier protein
PGSC0003DMT400064055	PGSC0003DMT400064055	PGSC0003DMG400024895	1:80288690-80289847	Control_April	DMN_April	OK	26.2236	12.5835	-1.05933	-2.66453	0.0042	0.0292971	yes	Lactoylglutathione lyase
PGSC0003DMT400033720	PGSC0003DMT400033720	PGSC0003DMG400012955	4:53700493-53707019	Control_April	DMN_April	OK	4.32018	2.07667	-1.05682	-2.12977	0.0051	0.0340505	yes	Receptor protein kinase
PGSC0003DMT400070437	PGSC0003DMT400070437	PCM2	11:43821628-43826372	Control_April	DMN_April	OK	426.094	204.929	-1.05605	-2.34236	0.00155	0.0133067	yes	#N/A
XLOC_046515	XLOC_046515	-	9:61051087-61063560	Control_April	DMN_April	OK	22.775	10.9648	-1.05457	-2.91423	0.00045	0.004883	yes	#N/A
PGSC0003DMT400068103	PGSC0003DMT400068103	PGSC0003DMG400026488	3:46504338-46510000	Control_April	DMN_April	OK	247.725	119.267	-1.05454	-3.81515	0.00035	0.00397528	yes	Conserved gene of unknown function
PGSC0003DMT400037705	PGSC0003DMT400037705	PGSC0003DMG400014544	5:2846036-2852520	Control_April	DMN_April	OK	39.4212	18.9798	-1.05451	-2.80428	0.0006	0.00617809	yes	50S ribosomal protein L15
PGSC0003DMT400027933	PGSC0003DMT400027933	PGSC0003DMG400010751	3:38255313-38263943	Control_April	DMN_April	OK	20.9618	10.0924	-1.05449	-2.0534	0.004	0.028208	yes	Conserved gene of unknown function
PGSC0003DMT400006368	PGSC0003DMT400006368	PGSC0003DMG400002488	3:61100424-61101619	Control_April	DMN_April	OK	113.364	54.6002	-1.05399	-2.8833	0.00045	0.004883	yes	Mitochondrial import inner membrane translocase subunit Tim17 family protein
PGSC0003DMT400027032	PGSC0003DMT400027032	PGSC0003DMG400010428	2:27522627-27524043	Control_April	DMN_April	OK	13.14	6.33315	-1.05297	-2.56056	0.0067	0.0420077	yes	TRNA (Guanine-n(7)-)-methyltransferase
PGSC0003DMT400071268	PGSC0003DMT400071268	PGSC0003DMG400027714	3:35569480-35575976	Control_April	DMN_April	OK	226.375	109.154	-1.05235	-2.14863	0.00185	0.0153306	yes	Eukaryotic translation initiation factor
PGSC0003DMT400016876	PGSC0003DMT400016876	PGSC0003DMG400006602	9:21578395-21581517	Control_April	DMN_April	OK	83.6159	40.34	-1.05157	-2.39908	0.0017	0.0143317	yes	Conserved gene of unknown function
PGSC0003DMT400070488	PGSC0003DMT400070488	PGSC0003DMG400027404	11:44007790-44010668	Control_April	DMN_April	OK	60.3982	29.1391	-1.05155	-3.22129	0.00065	0.00659575	yes	Adenylate kinase isoenzyme 6
PGSC0003DMT400061841	PGSC0003DMT400061841	PGSC0003DMG400024060	3:2691664-2694463	Control_April	DMN_April	OK	60.1229	29.0073	-1.0515	-3.7574	0.00065	0.00659575	yes	Xyloglucan endotransglucosylase/hydrolase protein A
XLOC_010489	XLOC_010489	-	10:53241080-53253917	Control_April	DMN_April	OK	48.2116	23.2908	-1.04962	-2.77989	0.0001	0.00137306	yes	#N/A
PGSC0003DMT400040683	PGSC0003DMT400040683	PGSC0003DMG400015731	6:12084427-12087585	Control_April	DMN_April	OK	655.306	316.915	-1.04807	-2.39453	0.0011	0.0101158	yes	Elongation factor 1-gamma
PGSC0003DMT400044353	PGSC0003DMT400044353	PGSC0003DMG400017221	9:56508169-56514272	Control_April	DMN_April	OK	48.3817	23.4076	-1.04749	-3.19715	0.0002	0.00248743	yes	S-adenosylmethionine-dependent methyltransferase
PGSC0003DMT400056655	PGSC0003DMT400056655	PGSC0003DMG400022032	6:2391308-2392077	Control_April	DMN_April	OK	94.8783	45.9182	-1.04701	-5.44378	0.0054	0.0355735	yes	RNA binding protein
PGSC0003DMT400082481	PGSC0003DMT400082481	PGSC0003DMG400032562	4:4899202-4903886	Control_April	DMN_April	OK	19.0511	9.22069	-1.04693	-2.8229	0.00585	0.0378165	yes	ATP-dependent Clp protease proteolytic subunit
PGSC0003DMT400001702	PGSC0003DMT400001702	PGSC0003DMG400000635	3:56408805-56413240	Control_April	DMN_April	OK	75.9822	36.7799	-1.04674	-3.63046	0.00045	0.004883	yes	Longin
PGSC0003DMT400033248	PGSC0003DMT400033248	PGSC0003DMG400012769	1:70865902-70867479	Control_April	DMN_April	OK	19.5646	9.47334	-1.0463	-2.64692	0.00145	0.0126225	yes	ESC
PGSC0003DMT400073811	PGSC0003DMT400073811	PGSC0003DMG400028678	11:6872575-6873393	Control_April	DMN_April	OK	61.9447	29.9946	-1.04628	-3.61627	0.00195	0.0159802	yes	Pectinesterase inhibitor
PGSC0003DMT400067811	PGSC0003DMT400067811	PGSC0003DMG400026375	10:24275921-24281820	Control_April	DMN_April	OK	119.283	57.83	-1.0445	-3.07187	0.0002	0.00248743	yes	Electron transporter
PGSC0003DMT400003673	PGSC0003DMT400003673	PGSC0003DMG400001451	2:45643482-45655192	Control_April	DMN_April	OK	34.8846	16.9161	-1.04419	-2.16056	0.0018	0.0150002	yes	Folate carrier protein
PGSC0003DMT400026316	PGSC0003DMT400026316	FEY	3:44588102-44597805	Control_April	DMN_April	OK	70.4507	34.1767	-1.0436	-2.97916	0.00025	0.00300119	yes	#N/A
PGSC0003DMT400014752	PGSC0003DMT400014752	PGSC0003DMG400005750	3:58250332-58254563	Control_April	DMN_April	OK	32.9191	15.9724	-1.04334	-3.23227	0.0002	0.00248743	yes	PIN1-like auxin transport protein
PGSC0003DMT400013906	PGSC0003DMT400013906	PGSC0003DMG400005442	7:48224117-48225712	Control_April	DMN_April	OK	169.597	82.3471	-1.04232	-2.14119	0.00075	0.00741227	yes	Uncharacterized GPI-anchored protein
PGSC0003DMT400046603	PGSC0003DMT400046603	PGSC0003DMG400018094	3:52661137-52662995	Control_April	DMN_April	OK	2128.48	1033.74	-1.04195	-3.42084	0.0022	0.0176034	yes	Ribosomal protein L41
PGSC0003DMT400078507	PGSC0003DMT400078507	PGSC0003DMG400030560	5:3808242-3812259	Control_April	DMN_April	OK	315.611	153.349	-1.04133	-2.75919	0.0005	0.00532581	yes	ATP synthase subunit beta
PGSC0003DMT400009115	PGSC0003DMT400009115	PGSC0003DMG400003543	2:39847245-39848906	Control_April	DMN_April	OK	13.9322	6.77659	-1.03979	-2.32875	0.0021	0.0169527	yes	Serine-threonine protein kinase, plant-type
PGSC0003DMT400024601	PGSC0003DMT400024601	PKPI-A5	3:49798105-49830845	Control_April	DMN_April	OK	281.623	137.015	-1.03943	-2.42246	0.00115	0.0104795	yes	#N/A
XLOC_011027	XLOC_011027	-	10:58211905-58212195	Control_April	DMN_April	OK	904.885	440.358	-1.03906	-11.6039	0.0004	0.00443344	yes	#N/A
PGSC0003DMT400059177	PGSC0003DMT400059177	PGSC0003DMG400022986	7:6022923-6027267	Control_April	DMN_April	OK	26.6553	12.9775	-1.03841	-2.21205	0.00165	0.0139956	yes	Conserved gene of unknown function
PGSC0003DMT400039453	PGSC0003DMT400039453	PGSC0003DMG400015254	3:50555190-50562723	Control_April	DMN_April	OK	101.397	49.3776	-1.03809	-2.86967	0.00375	0.0268395	yes	Nucleoside diphosphate kinase 2, chloroplastic
PGSC0003DMT400061430	PGSC0003DMT400061430	PGSC0003DMG400023906	9:7457911-7461647	Control_April	DMN_April	OK	37.1203	18.0833	-1.03755	-2.3801	0.00235	0.0185653	yes	Chloroplast lumen common family protein
XLOC_025245	XLOC_025245	-	3:61417485-61419570	Control_April	DMN_April	OK	57.9935	28.2524	-1.03752	-2.10829	0.0056	0.0365756	yes	#N/A
PGSC0003DMT400027609	PGSC0003DMT400027609	PGSC0003DMG400010646	4:12352016-12358450	Control_April	DMN_April	OK	77.7465	37.8779	-1.03742	-3.04454	5e-05	0.00074121	yes	DNA-directed RNA polymerase II
PGSC0003DMT400033011	PGSC0003DMT400033011	PGSC0003DMG400012675	2:40993815-41002251	Control_April	DMN_April	OK	85.0299	41.4432	-1.03683	-3.22578	5e-05	0.00074121	yes	TCP domain class transcription factor
PGSC0003DMT400040588	PGSC0003DMT400040588	DHAR2	11:1676597-1683721	Control_April	DMN_April	OK	41.5927	20.3037	-1.03458	-2.37883	0.00495	0.0332803	yes	#N/A
XLOC_020680	XLOC_020680	-	2:43603515-43622464	Control_April	DMN_April	OK	39.253	19.1661	-1.03425	-2.5136	0.00825	0.0492631	yes	#N/A
PGSC0003DMT400082475	PGSC0003DMT400082475	PGSC0003DMG400032557	4:5023186-5028264	Control_April	DMN_April	OK	447.624	218.6	-1.03399	-3.52782	0.00085	0.00819023	yes	Proteasome subunit beta type-3-A
PGSC0003DMT400053666	PGSC0003DMT400053666	PGSC0003DMG400020817	8:46871052-46878754	Control_April	DMN_April	OK	20.2091	9.87324	-1.03341	-2.82493	0.00045	0.004883	yes	Inosine monophosphate cyclohydrolase
PGSC0003DMT400074807	PGSC0003DMT400074807	PGSC0003DMG400029087	8:39992947-39999434	Control_April	DMN_April	OK	418.195	204.42	-1.03264	-3.59299	0.0001	0.00137306	yes	Cytochrome b-c1 complex subunit 7
PGSC0003DMT400009006	PGSC0003DMT400009006	PGSC0003DMG402003505	2:40491775-40502467	Control_April	DMN_April	OK	26.6589	13.0348	-1.03225	-2.57682	0.0003	0.00349317	yes	Phytoene dehydrogenase
PGSC0003DMT400037206	PGSC0003DMT400037206	PGSC0003DMG402014344	3:43011652-43016031	Control_April	DMN_April	OK	10.6317	5.20312	-1.03093	-2.10767	0.0063	0.0400644	yes	Zinc knuckle (CCHC-type) family protein
PGSC0003DMT400071951	PGSC0003DMT400071951	PGSC0003DMG400027997	11:18511245-18517341	Control_April	DMN_April	OK	87.2814	42.7456	-1.0299	-2.81838	0.00025	0.00300119	yes	Conserved gene of unknown function
PGSC0003DMT400065655	PGSC0003DMT400065655	PGSC0003DMG400025542	8:41087424-41091797	Control_April	DMN_April	OK	47.7116	23.3848	-1.02877	-3.21414	0.0008	0.00779154	yes	Vacuolar membrane ATPase subunit c''
PGSC0003DMT400020416	PGSC0003DMT400020416	PGSC0003DMG400007890	12:2011998-2015510	Control_April	DMN_April	OK	125.711	61.6495	-1.02795	-2.53696	0.00035	0.00397528	yes	PHD finger-like domain-containing protein 5A
PGSC0003DMT400011370	PGSC0003DMT400011370	PGSC0003DMG400004454	9:7830573-7835931	Control_April	DMN_April	OK	29.6777	14.5623	-1.02714	-2.61175	0.00075	0.00741227	yes	Glutaredoxin, grx
XLOC_013377	XLOC_013377	-	11:34548340-34568230	Control_April	DMN_April	OK	21.8346	10.7153	-1.02695	-1.90392	0.00795	0.0478759	yes	#N/A
PGSC0003DMT400066553	PGSC0003DMT400066553	PGSC0003DMG400025865	1:84050220-84053504	Control_April	DMN_April	OK	96.0965	47.172	-1.02655	-2.92779	0.0002	0.00248743	yes	Tic21
PGSC0003DMT400057174	PGSC0003DMT400057174	PGSC0003DMG400022211	7:54990818-55000332	Control_April	DMN_April	OK	39.9524	19.6277	-1.02539	-2.61068	5e-05	0.00074121	yes	Imidazole glycerol phosphate synthase subunit hisf
PGSC0003DMT400018061	PGSC0003DMT400018061	PGSC0003DMG400007018	5:45549426-45557150	Control_April	DMN_April	OK	10.4144	5.1221	-1.02378	-2.35243	0.0034	0.0248726	yes	3-phosphoshikimate 1-carboxyvinyltransferase, chloroplastic
XLOC_027070	XLOC_027070	-	4:64789727-64800922	Control_April	DMN_April	OK	7.80632	3.83956	-1.0237	-2.32118	0.0028	0.0213642	yes	#N/A
PGSC0003DMT400003685	PGSC0003DMT400003685	PGSC0003DMG400001453	2:45627552-45631494	Control_April	DMN_April	OK	57.7947	28.4533	-1.02234	-2.21988	0.003	0.0225447	yes	RNA-binding protein
PGSC0003DMT400003683	PGSC0003DMT400003683	PGSC0003DMG400001452	2:45632544-45639303	Control_April	DMN_April	OK	8.53901	4.20507	-1.02194	-1.9683	0.0064	0.0405539	yes	Transducin family protein
PGSC0003DMT400079626	PGSC0003DMT400079626	PGSC0003DMG400031007	3:40802609-40807151	Control_April	DMN_April	OK	32.8447	16.1745	-1.02193	-1.98903	0.0051	0.0340505	yes	FK506-binding protein
PGSC0003DMT400057142	PGSC0003DMT400057142	PGSC0003DMG402022197	7:55206969-55214425	Control_April	DMN_April	OK	12.3272	6.07303	-1.02136	-2.17041	0.0038	0.0270967	yes	Fimbrin
PGSC0003DMT400072573	PGSC0003DMT400072573	PGSC0003DMG400028240	10:56001452-56003911	Control_April	DMN_April	OK	40.7282	20.0921	-1.0194	-2.25779	0.0013	0.0115533	yes	Dihydrodipicolinate synthase, chloroplastic
PGSC0003DMT400052939	PGSC0003DMT400052939	PGSC0003DMG400020542	6:3158242-3163803	Control_April	DMN_April	OK	97.9831	48.3426	-1.01924	-2.78457	0.00025	0.00300119	yes	EBP1
PGSC0003DMT400056966	PGSC0003DMT400056966	PGSC0003DMG400022149	7:56002753-56010177	Control_April	DMN_April	OK	28.3759	14.0007	-1.01917	-2.47599	0.002	0.0163107	yes	Transducin family protein
PGSC0003DMT400077097	PGSC0003DMT400077097	PGSC0003DMG400029987	11:36861322-36866273	Control_April	DMN_April	OK	198.361	97.8997	-1.01876	-2.58749	0.0003	0.00349317	yes	Conserved gene of unknown function
PGSC0003DMT400033380	PGSC0003DMT400033380	PGSC0003DMG400012823	3:1931924-1938933	Control_April	DMN_April	OK	5.06182	2.49912	-1.01824	-2.10711	0.00655	0.0412691	yes	Conserved gene of unknown function
PGSC0003DMT400031635	PGSC0003DMT400031635	PGSC0003DMG400012133	8:56315326-56318467	Control_April	DMN_April	OK	140.866	69.5966	-1.01723	-3.749	0.0003	0.00349317	yes	Signal recognition particle 19 kD protein
PGSC0003DMT400041871	PGSC0003DMT400041871	PGSC0003DMG402016246	11:3162697-3169434	Control_April	DMN_April	OK	23.8009	11.7662	-1.01637	-2.7691	0.0006	0.00617809	yes	30S ribosomal protein S5
PGSC0003DMT400068289	PGSC0003DMT400068289	PGSC0003DMG400026546	11:39913938-39919599	Control_April	DMN_April	OK	44.9672	22.2358	-1.01599	-3.11905	0.0009	0.00858071	yes	Low molecular weight protein-tyrosine-phosphatase
PGSC0003DMT400004042	PGSC0003DMT400004042	PGSC0003DMG400001595	1:87179146-87185680	Control_April	DMN_April	OK	252.835	125.03	-1.01593	-2.64337	0.00035	0.00397528	yes	Triosephosphate isomerase, chloroplastic
PGSC0003DMT400047072	PGSC0003DMT400047072	PGSC0003DMG400018278	1:79110739-79119082	Control_April	DMN_April	OK	20.7811	10.2901	-1.01402	-2.56151	0.0013	0.0115533	yes	Endonuclease
PGSC0003DMT400032266	PGSC0003DMT400032266	MMDH	7:52792507-52795768	Control_April	DMN_April	OK	224.848	111.362	-1.0137	-2.90224	0.00015	0.0019463	yes	#N/A
PGSC0003DMT400001939	PGSC0003DMT400001939	PGSC0003DMG400000737	1:86148172-86153485	Control_April	DMN_April	OK	195.803	97.03	-1.0129	-2.60502	0.0004	0.00443344	yes	Diaminopimelate decarboxylase 1, chloroplastic
PGSC0003DMT400042326	PGSC0003DMT400042326	PGSC0003DMG400016412	1:3546391-3554819	Control_April	DMN_April	OK	42.0438	20.8395	-1.01257	-2.8529	0.0003	0.00349317	yes	Succinyl-CoA ligase alpha 1 subunit
PGSC0003DMT400081953	PGSC0003DMT400081953	OMT	1:1154021-1158699	Control_April	DMN_April	OK	190.224	94.3053	-1.01229	-3.07302	0.00015	0.0019463	yes	#N/A
PGSC0003DMT400072885	PGSC0003DMT400072885	PGSC0003DMG400028356	5:795308-804595	Control_April	DMN_April	OK	7.41225	3.68199	-1.00943	-2.49673	0.00335	0.0245831	yes	Nop14
XLOC_031462	XLOC_031462	-	5:7623937-7638177	Control_April	DMN_April	OK	44.6246	22.1733	-1.00902	-2.91581	0.00035	0.00397528	yes	#N/A
PGSC0003DMT400073431	PGSC0003DMT400073431	PGSC0003DMG400028524	6:49981298-49985900	Control_April	DMN_April	OK	149.322	74.2078	-1.00878	-3.21811	5e-05	0.00074121	yes	60S ribosomal protein L7
PGSC0003DMT400021209	PGSC0003DMT400021209	PGSC0003DMG400008211	8:34707914-34708909	Control_April	DMN_April	OK	41.5424	20.6461	-1.00872	-3.17532	0.00355	0.0257299	yes	Conserved gene of unknown function
PGSC0003DMT400078191	PGSC0003DMT400078191	PGSC0003DMG400030420	6:56781623-56786025	Control_April	DMN_April	OK	50.7572	25.2367	-1.00809	-2.56009	0.00025	0.00300119	yes	Sorting and assembly machinery (Sam50) protein
XLOC_007910	XLOC_007910	-	10:6122791-6145461	Control_April	DMN_April	OK	51.9548	25.8359	-1.00788	-2.457	0.00095	0.00897584	yes	#N/A
PGSC0003DMT400039488	PGSC0003DMT400039488	PGSC0003DMG400015265	3:50389073-50392190	Control_April	DMN_April	OK	16.6731	8.29272	-1.0076	-2.56157	0.00285	0.0216627	yes	Phospholipase C 4
PGSC0003DMT400070836	PGSC0003DMT400070836	PGSC0003DMG400027544	4:62075603-62092843	Control_April	DMN_April	OK	269.495	134.04	-1.0076	-2.01043	0.0046	0.0314367	yes	Trafficking protein particle complex subunit 6b
PGSC0003DMT400068159	PGSC0003DMT400068159	PGSC0003DMG400026508	6:48146659-48148791	Control_April	DMN_April	OK	79.2552	39.4635	-1.00599	-2.39718	0.00145	0.0126225	yes	ATP synthase epsilon subunit 1
PGSC0003DMT400009271	PGSC0003DMT400009271	PGSC0003DMG400003597	2:40460958-40462054	Control_April	DMN_April	OK	16.4795	8.20687	-1.00577	-2.25199	0.005	0.0335373	yes	Conserved gene of unknown function
PGSC0003DMT400066954	PGSC0003DMT400066954	PGSC0003DMG400026026	1:69998301-70008263	Control_April	DMN_April	OK	77.529	38.6702	-1.00352	-2.67757	0.00015	0.0019463	yes	T-complex protein 1 subunit alpha
PGSC0003DMT400009784	PGSC0003DMT400009784	PGSC0003DMG402003830	9:50967942-50968411	Control_April	DMN_April	OK	383.772	191.451	-1.00327	-4.58734	0.00025	0.00300119	yes	60S ribosomal protein L37
PGSC0003DMT400018198	PGSC0003DMT400018198	PGSC0003DMG400007062	7:52339307-52343658	Control_April	DMN_April	OK	73.2004	36.5186	-1.00322	-2.58522	0.00045	0.004883	yes	50S ribosomal protein L13, chloroplastic
XLOC_023619	XLOC_023619	-	3:11792367-11816328	Control_April	DMN_April	OK	11.241	5.61165	-1.00227	-2.52934	0.00135	0.0119151	yes	#N/A
PGSC0003DMT400076389	PGSC0003DMT400076389	PGSC0003DMG400029704	2:33746849-33750784	Control_April	DMN_April	OK	72.5735	36.2379	-1.00194	-2.78765	0.00035	0.00397528	yes	30S ribosomal protein S5
PGSC0003DMT400071184	PGSC0003DMT400071184	SI1	6:57943129-57950272	Control_April	DMN_April	OK	1190.64	594.613	-1.00171	-2.03831	0.00145	0.0126225	yes	#N/A
PGSC0003DMT400016360	PGSC0003DMT400016360	PGSC0003DMG400006394	4:65636321-65639047	Control_April	DMN_April	OK	333.531	166.634	-1.00114	-2.55489	0.00375	0.0268395	yes	DNA binding protein
PGSC0003DMT400061082	PGSC0003DMT400061082	PGSC0003DMG400023766	1:80737312-80745899	Control_April	DMN_April	OK	10.5861	5.29381	-0.999801	-2.25186	0.00305	0.0228226	yes	Importin beta-2 subunit family protein
PGSC0003DMT400060558	PGSC0003DMT400060558	PGSC0003DMG400023559	4:8717747-8722956	Control_April	DMN_April	OK	32.1629	16.0871	-0.999489	-2.64405	0.0011	0.0101158	yes	Conserved gene of unknown function
PGSC0003DMT400010271	PGSC0003DMT400010271	PGSC0003DMG400004015	2:43709179-43711583	Control_April	DMN_April	OK	10.6983	5.35123	-0.999434	-1.96108	0.0049	0.0330242	yes	Conserved gene of unknown function
PGSC0003DMT400044777	PGSC0003DMT400044777	PGSC0003DMG401017380	7:43356037-43363006	Control_April	DMN_April	OK	253.01	126.608	-0.998821	-2.52923	0.00045	0.004883	yes	Cytosolic acetoacetyl-coenzyme A thiolase
PGSC0003DMT400076352	PGSC0003DMT400076352	PGSC0003DMG400029687	2:34043228-34046583	Control_April	DMN_April	OK	12.2533	6.1321	-0.998718	-2.30962	0.0044	0.0303868	yes	Pentatricopeptide repeat-containing protein
PGSC0003DMT400013088	PGSC0003DMT400013088	PGSC0003DMG400005106	1:83174208-83178799	Control_April	DMN_April	OK	81.1443	40.6119	-0.998588	-2.63923	0.0004	0.00443344	yes	Conserved gene of unknown function
PGSC0003DMT400043557	PGSC0003DMT400043557	PGSC0003DMG400016915	3:16988660-16990717	Control_April	DMN_April	OK	194.314	97.2703	-0.998318	-4.49502	0.00025	0.00300119	yes	Non-symbiotic hemoglobin 2
PGSC0003DMT400037569	PGSC0003DMT400037569	PGSC0003DMG400014492	8:42839489-42844914	Control_April	DMN_April	OK	190.047	95.2035	-0.997266	-3.83566	0.00065	0.00659575	yes	Truncated hemoglobin
XLOC_037095	XLOC_037095	-	7:18660644-18670608	Control_April	DMN_April	OK	39.5587	19.8181	-0.997175	-2.65286	0.0013	0.0115533	yes	#N/A
PGSC0003DMT400003592	PGSC0003DMT400003592	PGSC0003DMG400001421	2:46252119-46254897	Control_April	DMN_April	OK	5902.1	2957.29	-0.996955	-2.52737	0.00375	0.0268395	yes	60S ribosomal protein L34
XLOC_031550	XLOC_031550	-	5:10106499-10117247	Control_April	DMN_April	OK	26.4073	13.2353	-0.996553	-2.7062	0.0005	0.00532581	yes	#N/A
PGSC0003DMT400071776	PGSC0003DMT400071776	PGSC0003DMG400027919	4:52031192-52037716	Control_April	DMN_April	OK	23.6155	11.8399	-0.996078	-2.50174	0.0006	0.00617809	yes	Aspartate aminotransferase
PGSC0003DMT400057752	PGSC0003DMT400057752	PGSC0003DMG400022420	2:34503265-34507396	Control_April	DMN_April	OK	40.5877	20.3791	-0.993956	-2.39772	0.001	0.00936756	yes	Pak inhibitor skb15
PGSC0003DMT400070052	PGSC0003DMT400070052	PGSC0003DMG400027243	4:9933957-9938099	Control_April	DMN_April	OK	186.585	93.6923	-0.993832	-2.43551	0.00025	0.00300119	yes	ATOZI1
PGSC0003DMT400003152	PGSC0003DMT400003152	ADK	5:12670838-12676030	Control_April	DMN_April	OK	36.5905	18.3866	-0.992816	-3.18336	0.00195	0.0159802	yes	#N/A
PGSC0003DMT400079179	PGSC0003DMT400079179	PGSC0003DMG402030815	4:64053774-64058505	Control_April	DMN_April	OK	131.411	66.0744	-0.99192	-2.96731	0.0005	0.00532581	yes	Cytochrome C oxidase polypeptide vib
PGSC0003DMT400007271	PGSC0003DMT400007271	PGSC0003DMG400002798	1:78233797-78236920	Control_April	DMN_April	OK	26.8001	13.4793	-0.991494	-2.66639	0.0008	0.00779154	yes	Pentatricopeptide repeat-containing protein
PGSC0003DMT400051640	PGSC0003DMT400051640	PGSC0003DMG401020055	6:59011299-59014327	Control_April	DMN_April	OK	882.053	443.718	-0.991222	-2.41116	0.0012	0.0108379	yes	40S ribosomal protein S24
PGSC0003DMT400079416	PGSC0003DMT400079416	TSF	7:4223952-4233200	Control_April	DMN_April	OK	20.4398	10.2829	-0.991129	-2.49458	0.0019	0.0156684	yes	#N/A
XLOC_029087	XLOC_029087	-	4:65860288-65872437	Control_April	DMN_April	OK	10.2089	5.13681	-0.990883	-2.33495	0.00465	0.0317061	yes	#N/A
PGSC0003DMT400031844	PGSC0003DMT400031844	PGSC0003DMG400012215	8:54680886-54685837	Control_April	DMN_April	OK	12.1648	6.1223	-0.990568	-1.94252	0.0045	0.0308824	yes	DNA binding protein
PGSC0003DMT400015091	PGSC0003DMT400015091	PGSC0003DMG400005899	6:54630495-54631625	Control_April	DMN_April	OK	21.4207	10.7912	-0.989148	-2.08164	0.0038	0.0270967	yes	CCR4-associated factor
PGSC0003DMT400008338	PGSC0003DMT400008338	PGSC0003DMG400003212	3:47651248-47656003	Control_April	DMN_April	OK	33.7522	17.0129	-0.988353	-2.53154	0.0017	0.0143317	yes	GRF domain class transcription factor
PGSC0003DMT400062100	PGSC0003DMT400062100	SKT2	10:27377724-27383564	Control_April	DMN_April	OK	19.5837	9.88872	-0.985798	-2.52424	0.0015	0.0129572	yes	#N/A
XLOC_028981	XLOC_028981	-	4:63405746-63416468	Control_April	DMN_April	OK	16.7109	8.43937	-0.985585	-2.9113	0.0008	0.00779154	yes	#N/A
PGSC0003DMT400009673	PGSC0003DMT400009673	PGSC0003DMG400003775	4:70726753-70730660	Control_April	DMN_April	OK	69.1866	34.9416	-0.985547	-2.60969	0.001	0.00936756	yes	Diphthine synthase
PGSC0003DMT400015267	PGSC0003DMT400015267	PGSC0003DMG400005956	4:2169923-2173532	Control_April	DMN_April	OK	10.1658	5.13465	-0.98539	-2.18345	0.0023	0.0182416	yes	Auxin efflux carrier
XLOC_025420	XLOC_025420	-	3:58084349-58085561	Control_April	DMN_April	OK	35.9602	18.1658	-0.98518	-2.89674	0.00115	0.0104795	yes	#N/A
PGSC0003DMT400052213	PGSC0003DMT400052213	PGSC0003DMG400020251	2:48022953-48027185	Control_April	DMN_April	OK	533.317	269.477	-0.984832	-3.3098	0.0007	0.00700026	yes	Nuclear transport factor
PGSC0003DMT400009493	PGSC0003DMT400009493	PGSC0003DMG400003701	4:70149224-70150659	Control_April	DMN_April	OK	74.7701	37.8047	-0.983894	-3.24573	0.0006	0.00617809	yes	BZIP domain class transcription factor
PGSC0003DMT400071364	PGSC0003DMT400071364	PGSC0003DMG400027764	1:71191960-71196118	Control_April	DMN_April	OK	9.52785	4.82152	-0.982663	-2.15595	0.00515	0.0342961	yes	Ubiquitin-protein ligase
PGSC0003DMT400052397	PGSC0003DMT400052397	PGSC0003DMG402020339	9:770959-776572	Control_April	DMN_April	OK	72.6043	36.7563	-0.982065	-3.1655	0.00125	0.0112059	yes	Small zinc finger
PGSC0003DMT400052052	PGSC0003DMT400052052	PGSC0003DMG400020204	2:48113921-48116176	Control_April	DMN_April	OK	49.2238	24.9402	-0.980884	-2.48082	0.0035	0.0254489	yes	Hydrolase, acting on ester bonds
PGSC0003DMT400047310	PGSC0003DMT400047310	PGSC0003DMG400018374	7:48387966-48393433	Control_April	DMN_April	OK	27.4306	13.8984	-0.980868	-2.70056	0.00285	0.0216627	yes	Structural molecule
PGSC0003DMT400011779	PGSC0003DMT400011779	PGSC0003DMG400004624	12:60086066-60088444	Control_April	DMN_April	OK	20.0514	10.16	-0.980802	-2.4679	0.0054	0.0355735	yes	GATA transcription factor
PGSC0003DMT400016463	PGSC0003DMT400016463	PGSC0003DMG400006432	7:45538039-45539924	Control_April	DMN_April	OK	21.5167	10.9073	-0.98017	-2.47257	0.0015	0.0129572	yes	Xyloglucan galactosyltransferase KATAMARI1
PGSC0003DMT400020973	PGSC0003DMT400020973	PGSC0003DMG400008120	11:40987374-40990668	Control_April	DMN_April	OK	27.0358	13.7116	-0.979474	-2.91923	0.00095	0.00897584	yes	Metal ion binding protein
PGSC0003DMT400007418	PGSC0003DMT400007418	PGSC0003DMG400002854	4:225107-228734	Control_April	DMN_April	OK	93.2153	47.2865	-0.97914	-2.87171	0.00025	0.00300119	yes	Ribosomal protein L32
PGSC0003DMT400001367	PGSC0003DMT400001367	PGSC0003DMG400000508	2:46793471-46796739	Control_April	DMN_April	OK	35.6356	18.0867	-0.978391	-2.81662	0.0019	0.0156684	yes	Metal ion binding protein
PGSC0003DMT400015301	PGSC0003DMT400015301	PGSC0003DMG400005967	4:1930640-1936214	Control_April	DMN_April	OK	13.9735	7.09284	-0.978255	-2.43329	0.00305	0.0228226	yes	TRANSPARENT TESTA 12 protein
XLOC_009861	XLOC_009861	-	10:22430621-22442130	Control_April	DMN_April	OK	56.7194	28.796	-0.977972	-2.85009	0.0007	0.00700026	yes	#N/A
PGSC0003DMT400031937	PGSC0003DMT400031937	PGSC0003DMG400012254	8:56395383-56399788	Control_April	DMN_April	OK	154.29	78.3463	-0.977707	-2.75646	0.0005	0.00532581	yes	Luminal-binding protein
PGSC0003DMT400081835	PGSC0003DMT400081835	PGSC0003DMG400032132	1:1405031-1411492	Control_April	DMN_April	OK	186.416	94.7342	-0.976567	-2.15376	0.00085	0.00819023	yes	Serine/arginine-rich protein
PGSC0003DMT400071331	PGSC0003DMT400071331	AC97	4:7096778-7100668	Control_April	DMN_April	OK	145.641	74.0141	-0.97654	-2.97649	0.00045	0.004883	yes	#N/A
PGSC0003DMT400034570	PGSC0003DMT400034570	PGSC0003DMG400013288	11:397821-403845	Control_April	DMN_April	OK	31.8529	16.2022	-0.975232	-2.45904	0.0016	0.0136536	yes	Pentatricopeptide repeat-containing protein
PGSC0003DMT400071416	PGSC0003DMT400071416	PGSC0003DMG400027787	11:9770569-9781648	Control_April	DMN_April	OK	73.8916	37.597	-0.974791	-2.51134	0.00045	0.004883	yes	Eukaryotic translation initiation factor 3f, eif3f
PGSC0003DMT400021160	PGSC0003DMT400021160	PGSC0003DMG400008193	8:34810777-34813728	Control_April	DMN_April	OK	357.121	181.773	-0.974278	-4.00982	0.0005	0.00532581	yes	Ran binding protein-1
PGSC0003DMT400073535	PGSC0003DMT400073535	PGSC0003DMG400028566	1:76206438-76212414	Control_April	DMN_April	OK	65.6777	33.4315	-0.974197	-3.09845	0.00065	0.00659575	yes	Indole-3-glycerol phosphate lyase IGL1
PGSC0003DMT400078073	PGSC0003DMT400078073	PGSC0003DMG400030368	6:57326190-57329883	Control_April	DMN_April	OK	172.92	88.0366	-0.97393	-2.36832	0.00035	0.00397528	yes	Ran binding protein
PGSC0003DMT400076614	PGSC0003DMT400076614	PGSC0003DMG400029794	12:9829277-9832578	Control_April	DMN_April	OK	31.3083	15.9415	-0.973757	-2.39008	0.00195	0.0159802	yes	Coated vesicle membrane protein
PGSC0003DMT400061605	PGSC0003DMT400061605	PGSC0003DMG400023981	11:5472909-5477326	Control_April	DMN_April	OK	327.632	167.002	-0.972213	-4.02309	0.00045	0.004883	yes	Small nuclear ribonucleoprotein polypeptide G
PGSC0003DMT400010374	PGSC0003DMT400010374	PGSC0003DMG400004051	6:50922461-50924730	Control_April	DMN_April	OK	26.3038	13.4084	-0.972128	-2.74177	0.0047	0.0319646	yes	Conserved gene of unknown function
PGSC0003DMT400067201	PGSC0003DMT400067201	PGSC0003DMG400026124	6:46346750-46354493	Control_April	DMN_April	OK	119.49	60.9371	-0.971502	-2.96359	0.0004	0.00443344	yes	Chaperonin containing t-complex protein 1, eta subunit, tcph
PGSC0003DMT400051752	PGSC0003DMT400051752	PGSC0003DMG401020090	6:58461317-58464631	Control_April	DMN_April	OK	38.3915	19.606	-0.969492	-2.60959	0.001	0.00936756	yes	Nucleic acid binding
PGSC0003DMT400016363	PGSC0003DMT400016363	PGSC0003DMG400006396	4:65574803-65580712	Control_April	DMN_April	OK	22.9314	11.7109	-0.96947	-2.23146	0.00145	0.0126225	yes	Serine hydroxymethyltransferase
PGSC0003DMT400051118	PGSC0003DMT400051118	PGSC0003DMG400019855	3:45437407-45437857	Control_April	DMN_April	OK	375.259	191.697	-0.96906	-3.99906	0.0013	0.0115533	yes	Uncharacterized mitochondrial protein
PGSC0003DMT400017840	PGSC0003DMT400017840	PGSC0003DMG400006928	2:25814779-25816152	Control_April	DMN_April	OK	20.2584	10.3488	-0.96905	-2.27446	0.00215	0.0172795	yes	Homeobox domain, ZF-HD class; ZF-HD homeobox protein Cys/His-rich dimerisation region; Homeodomain
PGSC0003DMT400011347	PGSC0003DMT400011347	PGSC0003DMG400004442	10:46423752-46428129	Control_April	DMN_April	OK	102.434	52.3393	-0.968721	-2.19531	0.00255	0.0198288	yes	Translocon-associated protein, alpha subunit
PGSC0003DMT400059143	PGSC0003DMT400059143	PGSC0003DMG400022976	7:6052354-6064024	Control_April	DMN_April	OK	37.9979	19.4191	-0.968443	-2.1523	0.00175	0.0146664	yes	CMP/dCMP deaminase, zinc-binding
PGSC0003DMT400041976	PGSC0003DMT400041976	IAA2	6:39994718-39997175	Control_April	DMN_April	OK	199.098	101.811	-0.967582	-3.69816	0.0011	0.0101158	yes	#N/A
PGSC0003DMT400057068	PGSC0003DMT400057068	PGSC0003DMG400022174	7:55462602-55463233	Control_April	DMN_April	OK	95.7022	48.948	-0.967302	-3.59077	0.0011	0.0101158	yes	UPA24
PGSC0003DMT400039196	PGSC0003DMT400039196	PGSC0003DMG400015155	3:51456000-51460104	Control_April	DMN_April	OK	29.2377	14.9679	-0.965958	-2.49013	0.00165	0.0139956	yes	28 kDa ribonucleoprotein, chloroplastic
PGSC0003DMT400014946	PGSC0003DMT400014946	PGSC0003DMG400005834	8:5026835-5029327	Control_April	DMN_April	OK	536.638	275.141	-0.963779	-4.0143	0.00115	0.0104795	yes	Conserved gene of unknown function
PGSC0003DMT400008912	PGSC0003DMT400008912	PGSC0003DMG400003467	6:32560159-32562447	Control_April	DMN_April	OK	726.444	372.47	-0.963729	-3.31974	0.00115	0.0104795	yes	60S ribosomal protein L7A
PGSC0003DMT400010908	PGSC0003DMT400010908	PGSC0003DMG400004273	12:61084754-61090302	Control_April	DMN_April	OK	50.9334	26.1211	-0.963397	-1.73487	0.0042	0.0292971	yes	Serine/arginine-rich protein
PGSC0003DMT400002422	PGSC0003DMT400002422	PSBP	7:42658214-42660125	Control_April	DMN_April	OK	56.5409	29.0023	-0.963125	-2.36573	0.0011	0.0101158	yes	#N/A
PGSC0003DMT400026992	PGSC0003DMT400026992	PGSC0003DMG400010413	2:22150487-22154635	Control_April	DMN_April	OK	65.3708	33.5841	-0.960868	-2.48825	0.00135	0.0119151	yes	Conserved gene of unknown function
PGSC0003DMT400079966	PGSC0003DMT400079966	PGSC0003DMG400031135	4:61670615-61674658	Control_April	DMN_April	OK	76.1828	39.1846	-0.959179	-2.39435	0.0012	0.0108379	yes	Conserved gene of unknown function
PGSC0003DMT400012161	PGSC0003DMT400012161	PGSC0003DMG400004767	8:52144936-52148867	Control_April	DMN_April	OK	17.8029	9.16246	-0.958302	-2.84802	0.00715	0.0441656	yes	Conserved gene of unknown function
PGSC0003DMT400012379	PGSC0003DMT400012379	PGSC0003DMG400004851	6:48655250-48658655	Control_April	DMN_April	OK	42.6802	21.9729	-0.957839	-2.82344	0.0014	0.0122758	yes	50S ribosomal protein L34
PGSC0003DMT400043273	PGSC0003DMT400043273	PGSC0003DMG400016798	5:46448859-46456539	Control_April	DMN_April	OK	108.079	55.721	-0.955794	-2.18839	0.0011	0.0101158	yes	Poly-A binding protein
PGSC0003DMT400064160	PGSC0003DMT400064160	PGSC0003DMG400024926	1:80437096-80442298	Control_April	DMN_April	OK	77.8417	40.1367	-0.955621	-2.41078	0.0004	0.00443344	yes	ATP phosphoribosyl transferase
XLOC_012293	XLOC_012293	-	11:42364083-42370851	Control_April	DMN_April	OK	361.07	186.59	-0.952411	-2.75961	0.00115	0.0104795	yes	#N/A
PGSC0003DMT400034309	PGSC0003DMT400034309	PGSC0003DMG401013193	1:76783046-76788449	Control_April	DMN_April	OK	9.35487	4.8355	-0.952051	-2.41489	0.002	0.0163107	yes	Alpha-L-fucosidase 2
PGSC0003DMT400029584	PGSC0003DMT400029584	PGSC0003DMG400011375	9:52572166-52574502	Control_April	DMN_April	OK	44.2617	22.885	-0.951655	-2.28479	0.00205	0.016646	yes	Conserved gene of unknown function
PGSC0003DMT400017443	PGSC0003DMT400017443	PGSC0003DMG400006777	1:64934766-64938517	Control_April	DMN_April	OK	275.821	142.623	-0.951525	-3.18714	0.0006	0.00617809	yes	Silencing group B protein
PGSC0003DMT400064920	PGSC0003DMT400064920	PGSC0003DMG400025212	8:8005477-8007543	Control_April	DMN_April	OK	159.486	82.4812	-0.95129	-3.84128	0.0007	0.00700026	yes	60S ribosomal protein L9
PGSC0003DMT400001935	PGSC0003DMT400001935,PGSC0003DMT400001936	PGSC0003DMG400000735	1:86092267-86097263	Control_April	DMN_April	OK	81.2075	42.0113	-0.950835	-2.55899	0.0004	0.00443344	yes	Glucose-1-phosphate adenylyltransferase
PGSC0003DMT400041818	PGSC0003DMT400041818	SHKB	11:2770455-2774221	Control_April	DMN_April	OK	257.693	133.328	-0.950676	-2.47141	0.00095	0.00897584	yes	#N/A
XLOC_010696	XLOC_010696	-	10:56699943-56716455	Control_April	DMN_April	OK	5.77849	2.99614	-0.947586	-2.04706	0.0069	0.0429773	yes	#N/A
PGSC0003DMT400012668	PGSC0003DMT400012668	PGSC0003DMG400004943	4:66548787-66552388	Control_April	DMN_April	OK	12.1894	6.32276	-0.946995	-2.32701	0.0022	0.0176034	yes	Transferase, transferring glycosyl groups
PGSC0003DMT400071247	PGSC0003DMT400071247	PGSC0003DMG400027701	10:48655958-48661394	Control_April	DMN_April	OK	638.514	331.557	-0.945461	-2.1073	0.0043	0.0298394	yes	Conserved gene of unknown function
PGSC0003DMT400058131	PGSC0003DMT400058131	PGSC0003DMG400022564	3:3716188-3720051	Control_April	DMN_April	OK	103.087	53.5471	-0.944976	-3.18159	0.0007	0.00700026	yes	Small nuclear ribonucleoprotein
PGSC0003DMT400038514	PGSC0003DMT400038514	PRX2	3:7132679-7135798	Control_April	DMN_April	OK	71.8289	37.3309	-0.944192	-2.56128	0.00085	0.00819023	yes	#N/A
PGSC0003DMT400062339	PGSC0003DMT400062339	PGSC0003DMG400024261	9:1227225-1233877	Control_April	DMN_April	OK	37.6189	19.5628	-0.943346	-2.48426	0.00065	0.00659575	yes	Conserved gene of unknown function
PGSC0003DMT400061471	PGSC0003DMT400061471	PGSC0003DMG400023919	9:7144899-7151117	Control_April	DMN_April	OK	66.8724	34.7795	-0.943175	-1.78091	0.0048	0.032481	yes	Arginine/serine-rich splicing factor
PGSC0003DMT400037074	PGSC0003DMT400037074	PGSC0003DMG400014288	3:42808558-42814862	Control_April	DMN_April	OK	142.824	74.3128	-0.942553	-2.93132	0.0004	0.00443344	yes	Conserved gene of unknown function
PGSC0003DMT400073593	PGSC0003DMT400073593	PGSC0003DMG402028588	1:76496258-76501649	Control_April	DMN_April	OK	143.352	74.6156	-0.942016	-2.83881	0.00055	0.00575748	yes	Seryl-tRNA synthetase
PGSC0003DMT400040042	PGSC0003DMT400040042	PGSC0003DMG400015489	2:20837602-20846225	Control_April	DMN_April	OK	58.2226	30.328	-0.940926	-2.36924	0.0013	0.0115533	yes	Transcription factor APFI
PGSC0003DMT400071330	PGSC0003DMT400071330	PGSC0003DMG400027745	4:7106811-7112072	Control_April	DMN_April	OK	558.267	290.846	-0.940702	-3.20206	0.00095	0.00897584	yes	Triosephosphate isomerase
PGSC0003DMT400058021	PGSC0003DMT400058021	PGSC0003DMG400022527	3:3407240-3410568	Control_April	DMN_April	OK	17.7275	9.24028	-0.939985	-2.40089	0.00505	0.0337953	yes	F-box domain containing protein
PGSC0003DMT400008569	PGSC0003DMT400008569	TSF	4:67630128-67631587	Control_April	DMN_April	OK	25.3466	13.2134	-0.939793	-2.36099	0.00165	0.0139956	yes	#N/A
PGSC0003DMT400017609	PGSC0003DMT400017609	PGSC0003DMG400006829	1:64713548-64722788	Control_April	DMN_April	OK	81.5735	42.6018	-0.937188	-2.93162	0.00075	0.00741227	yes	TCP domain class transcription factor
PGSC0003DMT400060893	PGSC0003DMT400060893	PGSC0003DMG400023686	10:57703108-57705452	Control_April	DMN_April	OK	30.2698	15.8217	-0.935971	-2.5183	0.0017	0.0143317	yes	Nucleotide binding protein
PGSC0003DMT400072909	PGSC0003DMT400072909	PGSC0003DMG400028366	5:637192-640787	Control_April	DMN_April	OK	775.772	405.562	-0.935712	-2.32412	0.00145	0.0126225	yes	SP1L
PGSC0003DMT400076748	PGSC0003DMT400076748	PGSC0003DMG400029847	10:58006908-58009753	Control_April	DMN_April	OK	38.8229	20.3057	-0.93502	-2.11404	0.00235	0.0185653	yes	Dihydroneopterin aldolase
PGSC0003DMT400063253	PGSC0003DMT400063253	PGSC0003DMG400024602	3:54380474-54381506	Control_April	DMN_April	OK	33.3211	17.4285	-0.934988	-2.7116	0.0031	0.0231267	yes	Conserved gene of unknown function
PGSC0003DMT400038816	PGSC0003DMT400038816	PGSC0003DMG400015000	12:26148491-26157944	Control_April	DMN_April	OK	153.176	80.1697	-0.93406	-2.09262	0.00205	0.016646	yes	Endonuclease
PGSC0003DMT400014212	PGSC0003DMT400014212	PGSC0003DMG400005571	1:86741751-86750553	Control_April	DMN_April	OK	229.03	119.928	-0.933369	-2.00891	0.00365	0.0262769	yes	NADH dehydrogenase
PGSC0003DMT400067384	PGSC0003DMT400067384	PGSC0003DMG400026196	7:47459172-47464621	Control_April	DMN_April	OK	14.3377	7.51133	-0.932676	-1.89628	0.00535	0.0353099	yes	Storekeeper protein
PGSC0003DMT400027015	PGSC0003DMT400027015	PGSC0003DMG401010423	2:27601589-27605630	Control_April	DMN_April	OK	57.9141	30.3468	-0.932367	-2.46528	0.00225	0.0179251	yes	2-oxo acid dehydrogenase, lipoyl-binding site
PGSC0003DMT400034815	PGSC0003DMT400034815	PGSC0003DMG400013381	3:248224-251728	Control_April	DMN_April	OK	10.6364	5.57713	-0.931414	-2.10834	0.0083	0.0494889	yes	CXE carboxylesterase
PGSC0003DMT400061226	PGSC0003DMT400061226	PGSC0003DMG400023837	12:60714779-60715549	Control_April	DMN_April	OK	693.876	363.955	-0.930917	-3.00254	0.00125	0.0112059	yes	Stress-associated protein 10
PGSC0003DMT400028926	PGSC0003DMT400028926	EIF5A3	7:776893-780590	Control_April	DMN_April	OK	756.528	396.883	-0.930678	-1.89341	0.0041	0.0287432	yes	#N/A
PGSC0003DMT400026038	PGSC0003DMT400026038	PGSC0003DMG400010046	2:44907172-44909858	Control_April	DMN_April	OK	1161.92	609.561	-0.930664	-2.85841	0.0028	0.0213642	yes	Proteasome maturation factor UMP1 family protein
PGSC0003DMT400006305	PGSC0003DMT400006305	PGSC0003DMG400002462	7:53488931-53497519	Control_April	DMN_April	OK	26.0766	13.6815	-0.930531	-2.18898	0.00325	0.0240004	yes	Beta-glucosidase 18
PGSC0003DMT400079994	PGSC0003DMT400079994	PGSC0003DMG400031148	4:61724331-61726516	Control_April	DMN_April	OK	51.0835	26.8076	-0.930215	-2.92673	0.0008	0.00779154	yes	Oxidoreductase
PGSC0003DMT400068078	PGSC0003DMT400068078	PGSC0003DMG400026478	3:46340555-46346673	Control_April	DMN_April	OK	77.6519	40.7564	-0.929995	-3.01704	0.00065	0.00659575	yes	Transcription regulator
PGSC0003DMT400076168	PGSC0003DMT400076168	PGSC0003DMG400029615	9:58232181-58237010	Control_April	DMN_April	OK	60.0262	31.5128	-0.929657	-2.38791	0.0013	0.0115533	yes	Inosine triphosphate pyrophosphatase
PGSC0003DMT400018339	PGSC0003DMT400018339	PGSC0003DMG400007122	6:55116163-55117713	Control_April	DMN_April	OK	29.6403	15.5749	-0.928341	-2.17494	0.0016	0.0136536	yes	Arogenate dehydratase
PGSC0003DMT400055527	PGSC0003DMT400055527	PGSC0003DMG400021562	9:5594174-5598929	Control_April	DMN_April	OK	82.9177	43.5848	-0.927855	-2.82036	0.00045	0.004883	yes	Single-stranded DNA binding protein
XLOC_036474	XLOC_036474	-	6:1911001-1911473	Control_April	DMN_April	OK	243.358	127.965	-0.927326	-4.60974	0.0012	0.0108379	yes	#N/A
PGSC0003DMT400060654	PGSC0003DMT400060654	PGSC0003DMG400023590	4:8014907-8016467	Control_April	DMN_April	OK	459.709	242.004	-0.925688	-2.96077	0.0013	0.0115533	yes	14-3-3 protein isoform 20R
PGSC0003DMT400068875	PGSC0003DMT400068875	PGSC0003DMG400026784	10:31204938-31211655	Control_April	DMN_April	OK	50.6953	26.7218	-0.923837	-2.56278	0.0014	0.0122758	yes	Inorganic pyrophosphatase
PGSC0003DMT400069969	PGSC0003DMT400069969	PGSC0003DMG400027209	5:48642190-48647798	Control_April	DMN_April	OK	88.4954	46.6691	-0.923136	-3.06493	0.0009	0.00858071	yes	Prefoldin subunit
PGSC0003DMT400028071	PGSC0003DMT400028071	PGSC0003DMG402010824	10:4833014-4836228	Control_April	DMN_April	OK	48.5987	25.6361	-0.922743	-2.21489	0.0029	0.0219662	yes	Conserved gene of unknown function
PGSC0003DMT400074367	PGSC0003DMT400074367	PGSC0003DMG400028905	6:37947795-37954222	Control_April	DMN_April	OK	39.1269	20.6437	-0.92246	-2.64125	0.00205	0.016646	yes	NADH dehydrogenase
XLOC_033691	XLOC_033691	-	6:43149117-43160591	Control_April	DMN_April	OK	66.1511	34.9049	-0.922336	-2.25023	0.00115	0.0104795	yes	#N/A
PGSC0003DMT400076860	PGSC0003DMT400076860	PGSC0003DMG400029895	8:20459520-20466178	Control_April	DMN_April	OK	116.43	61.436	-0.9223	-2.37284	0.0006	0.00617809	yes	Importin alpha
[truncated: 2,665 more rows]

## Sheet: WINTER_Season2_q_sig
test_id	gene_id	gene	locus	sample_1	sample_2	status	value_1	value_2	log2(fold_change)	test_stat	p_value	q_value	significant
PGSC0003DMT400003877	PGSC0003DMT400003877	CHTA2	2:38744460-38750356	Control_Feb	DMN_Feb	OK	1.87468	607.855	8.34094	10.9944	5e-05	0.00074121	yes	#N/A
PGSC0003DMT400003935	PGSC0003DMT400003935	STH-2	9:57388065-57394259	Control_Feb	DMN_Feb	OK	9.08106	2631.42	8.17877	18.5972	0.0026	0.0201325	yes	#N/A
PGSC0003DMT400006584	PGSC0003DMT400006584	PGSC0003DMG400002562	3:59750379-59751653	Control_Feb	DMN_Feb	OK	1.03894	262.318	7.98006	9.99968	0.00015	0.0019463	yes	F-box/kelch-repeat protein
PGSC0003DMT400066574	PGSC0003DMT400066574	PTT#2-1	1:84209775-84211401	Control_Feb	DMN_Feb	OK	0.504248	126.336	7.96892	8.85136	0.00145	0.0126225	yes	#N/A
PGSC0003DMT400080936	PGSC0003DMT400080936	PGSC0003DMG400031523	9:60113111-60115182	Control_Feb	DMN_Feb	OK	0.924624	194.135	7.71398	5.19392	0.00215	0.0172795	yes	Glycine-rich cell wall structural protein 1.8
PGSC0003DMT400082079	PGSC0003DMT400082079	PGSC0003DMG400032250	9:53961136-53962694	Control_Feb	DMN_Feb	OK	1.14722	190.36	7.37445	6.55313	0.00305	0.0228226	yes	Non-specific lipid-transfer protein
PGSC0003DMT400003878	PGSC0003DMT400003878	PGSC0003DMG400001529	2:38744460-38750356	Control_Feb	DMN_Feb	OK	2.19875	362.636	7.3657	6.34434	0.0001	0.00137306	yes	Acidic 27 kDa endochitinase
XLOC_009009	XLOC_009009	-	10:55452282-55454870	Control_Feb	DMN_Feb	OK	2.7492	356.827	7.02006	14.4375	5e-05	0.00074121	yes	#N/A
PGSC0003DMT400007870	PGSC0003DMT400007870	OSM-1H	8:54292152-54293066	Control_Feb	DMN_Feb	OK	4.7922	445.959	6.54008	10.6094	5e-05	0.00074121	yes	#N/A
PGSC0003DMT400007865	PGSC0003DMT400007865	OSM-1G	8:54278327-54279066	Control_Feb	DMN_Feb	OK	6.25125	580.485	6.53697	12.3633	5e-05	0.00074121	yes	#N/A
PGSC0003DMT400027481	PGSC0003DMT400027481	PGSC0003DMG400010597	7:46602344-46666582	Control_Feb	DMN_Feb	OK	4.53509	409.067	6.49506	5.10355	5e-05	0.00074121	yes	Gene of unknown function
PGSC0003DMT400044590	PGSC0003DMT400044590	PGSC0003DMG400017307	7:51299263-51300249	Control_Feb	DMN_Feb	OK	6.60829	407.464	5.94625	9.28436	5e-05	0.00074121	yes	ATFP4
PGSC0003DMT400052057	PGSC0003DMT400052057	PGSC0003DMG400020206	2:48063217-48065083	Control_Feb	DMN_Feb	OK	1.01325	60.887	5.90908	7.02199	0.00285	0.0216627	yes	WRKY transcription factor-b
PGSC0003DMT400028619	PGSC0003DMT400028619	PGSC0003DMG400011012	10:54139824-54140950	Control_Feb	DMN_Feb	OK	3.82205	216.971	5.82701	9.16274	5e-05	0.00074121	yes	Glutathione-S-transferase
PGSC0003DMT400003934	PGSC0003DMT400003934	STH-2	9:57388065-57394259	Control_Feb	DMN_Feb	OK	8.64783	471.196	5.76785	8.23694	5e-05	0.00074121	yes	#N/A
PGSC0003DMT400007869	PGSC0003DMT400007869	PGSC0003DMG400003043	8:54289420-54290377	Control_Feb	DMN_Feb	OK	4.47066	243.222	5.76565	10.8201	5e-05	0.00074121	yes	Osmotin
XLOC_015473	XLOC_015473	-	12:59412068-59413304	Control_Feb	DMN_Feb	OK	1.94245	102.71	5.72455	8.0217	0.0066	0.0415216	yes	#N/A
PGSC0003DMT400019529	PGSC0003DMT400019529	PGSC0003DMG400007552	1:44429854-44432812	Control_Feb	DMN_Feb	OK	4.26091	225.138	5.72351	4.40033	0.008	0.0480817	yes	Conserved gene of unknown function
PGSC0003DMT400010195	PGSC0003DMT400010195	STCBP	11:7474001-7475306	Control_Feb	DMN_Feb	OK	3.35245	169.204	5.65741	11.1578	5e-05	0.00074121	yes	#N/A
PGSC0003DMT400003936	PGSC0003DMT400003936	STH-2	9:57388065-57394259	Control_Feb	DMN_Feb	OK	8.95768	433.555	5.59695	8.6012	5e-05	0.00074121	yes	#N/A
PGSC0003DMT400003082	PGSC0003DMT400003082	PGSC0003DMG400001223	5:41532879-41538650	Control_Feb	DMN_Feb	OK	0.545833	25.1375	5.52524	4.51123	0.0054	0.0355735	yes	NAC domain protein
PGSC0003DMT400033828	PGSC0003DMT400033828	PGSC0003DMG400012997	8:32573692-32576019	Control_Feb	DMN_Feb	OK	0.38305	16.9429	5.467	5.31848	0.00195	0.0159802	yes	Protein kinase APK1A, chloroplast
PGSC0003DMT400004541	PGSC0003DMT400004541	PGSC0003DMG400001804	1:67558230-67567291	Control_Feb	DMN_Feb	OK	1.08243	44.9902	5.37727	4.94805	0.0047	0.0319646	yes	Glutathione s-transferase
PGSC0003DMT400021883	PGSC0003DMT400021883	PGSC0003DMG400008492	9:161300-162488	Control_Feb	DMN_Feb	OK	1.00003	40.8691	5.3529	6.50799	0.00015	0.0019463	yes	Polygalacturonase inhibiting protein
XLOC_012830	XLOC_012830	-	11:7458225-7469397	Control_Feb	DMN_Feb	OK	2.26533	90.5328	5.32065	6.09572	5e-05	0.00074121	yes	#N/A
PGSC0003DMT400024598	PGSC0003DMT400024598	CDI	3:49798105-49830845	Control_Feb	DMN_Feb	OK	42.3822	1649.31	5.28226	4.1123	0.00315	0.0234149	yes	#N/A
PGSC0003DMT400028799	PGSC0003DMT400028799	PGSC0003DMG400011087	10:54087182-54088647	Control_Feb	DMN_Feb	OK	0.967801	37.4763	5.27513	6.64352	0.0023	0.0182416	yes	NtEIG-E80 protein
PGSC0003DMT400048357	PGSC0003DMT400048357	PGSC0003DMG400018789	12:54812059-54814044	Control_Feb	DMN_Feb	OK	3.20859	123.255	5.26356	10.5519	5e-05	0.00074121	yes	Pepper esterase
PGSC0003DMT400039625	PGSC0003DMT400039625	PGSC0003DMG400015327	12:436439-444481	Control_Feb	DMN_Feb	OK	2.96429	113.746	5.26199	6.52832	5e-05	0.00074121	yes	UDP-glucose:glucosyltransferase
PGSC0003DMT400027544	PGSC0003DMT400027544	PGSC0003DMG400010618	4:66939360-66940573	Control_Feb	DMN_Feb	OK	1.15028	43.8683	5.25312	7.38368	5e-05	0.00074121	yes	Conserved gene of unknown function
XLOC_044735	XLOC_044735	-	9:60166293-60167732	Control_Feb	DMN_Feb	OK	78.0634	2938.06	5.23407	15.5137	5e-05	0.00074121	yes	#N/A
PGSC0003DMT400077778	PGSC0003DMT400077778	PGSC0003DMG400030255	3:6228582-6232630	Control_Feb	DMN_Feb	OK	111.887	3959.33	5.14515	11.0656	5e-05	0.00074121	yes	Sn-1 protein
PGSC0003DMT400020634	PGSC0003DMT400020634	PGSC0003DMG400007993	4:68695630-68697056	Control_Feb	DMN_Feb	OK	0.73688	25.4659	5.11099	6.22929	0.0001	0.00137306	yes	Pheromone receptor
PGSC0003DMT400084224	PGSC0003DMT400084224	PGSC0003DMG400033882	5:44304718-44306659	Control_Feb	DMN_Feb	OK	31.7225	1095.69	5.11018	14.1278	5e-05	0.00074121	yes	Acidic endochitinase
PGSC0003DMT400059026	PGSC0003DMT400059026	PGSC0003DMG402022924	3:9603520-9609914	Control_Feb	DMN_Feb	OK	1.12696	37.8508	5.06982	6.02899	5e-05	0.00074121	yes	Inositol monophosphatase 2
PGSC0003DMT400022042	PGSC0003DMT400022042	PGSC0003DMG400008546	12:55090840-55092326	Control_Feb	DMN_Feb	OK	7.88515	249.107	4.98148	12.4425	5e-05	0.00074121	yes	Miraculin
PGSC0003DMT400017199	PGSC0003DMT400017199	PGSC0003DMG400006709	7:36610727-36611980	Control_Feb	DMN_Feb	OK	0.594117	18.7218	4.97783	5.07987	0.004	0.028208	yes	CXE carboxylesterase
PGSC0003DMT400044761	PGSC0003DMT400044761	PGSC0003DMG400017373	7:43632719-43633718	Control_Feb	DMN_Feb	OK	3.84168	114.654	4.89941	11.9293	5e-05	0.00074121	yes	Conserved gene of unknown function
PGSC0003DMT400037826	PGSC0003DMT400037826	PGSC0003DMG400014594	5:45818069-45819013	Control_Feb	DMN_Feb	OK	1.19105	33.7036	4.8226	6.43975	0.0006	0.00617809	yes	Ethylene response factor
PGSC0003DMT400050024	PGSC0003DMT400050024	PGSC0003DMG400019437	1:74981029-74982054	Control_Feb	DMN_Feb	OK	107.117	3020.96	4.81775	8.61517	5e-05	0.00074121	yes	Pathogen-and wound-inducible antifungal protein CBP20
XLOC_026064	XLOC_026064	PGSC0003DMG400027922	4:19580114-19582907	Control_Feb	DMN_Feb	OK	1.07588	29.6223	4.78309	5.27047	5e-05	0.00074121	yes	Conserved gene of unknown function
PGSC0003DMT400075105	PGSC0003DMT400075105	PGSC0003DMG400029214	00:28221634-28224049	Control_Feb	DMN_Feb	OK	3.51552	96.6718	4.78128	10.09	5e-05	0.00074121	yes	BURP domain-containing protein
PGSC0003DMT400058247	PGSC0003DMT400058247	PGSC0003DMG400022616	5:6792358-6793093	Control_Feb	DMN_Feb	OK	1.47392	40.1801	4.76875	6.10747	0.002	0.0163107	yes	Conserved gene of unknown function
PGSC0003DMT400050526	PGSC0003DMT400050526	BEL11	11:40771944-40778427	Control_Feb	DMN_Feb	OK	2.08258	56.5393	4.76281	4.53609	5e-05	0.00074121	yes	#N/A
PGSC0003DMT400052686	PGSC0003DMT400052686	PGSC0003DMG402020453	6:45511342-45530553	Control_Feb	DMN_Feb	OK	4.75989	128.804	4.75811	5.89867	5e-05	0.00074121	yes	Cytochrome P450 71D7
PGSC0003DMT400021622	PGSC0003DMT400021622	PGSC0003DMG400008389	10:53218204-53220225	Control_Feb	DMN_Feb	OK	0.571317	15.2753	4.74077	3.66547	0.0028	0.0213642	yes	Short chain alcohol dehydrogenase
PGSC0003DMT400070004	PGSC0003DMT400070004	PGSC0003DMG400027224	5:48323804-48324282	Control_Feb	DMN_Feb	OK	2.62544	69.8908	4.73447	8.24917	0.00335	0.0245831	yes	Conserved gene of unknown function
PGSC0003DMT400014976	PGSC0003DMT400014976	PGSC0003DMG400005844	8:5249176-5252639	Control_Feb	DMN_Feb	OK	3.88948	101.629	4.70759	7.72886	5e-05	0.00074121	yes	B2 protein
PGSC0003DMT400047644	PGSC0003DMT400047644	PGSC0003DMG400018517	3:47985727-47986821	Control_Feb	DMN_Feb	OK	13.3135	345.233	4.69661	6.93922	5e-05	0.00074121	yes	Fad NAD binding oxidoreductases
PGSC0003DMT400011633	PGSC0003DMT400011633	PGSC0003DMG400004576	12:59403035-59403954	Control_Feb	DMN_Feb	OK	6.23056	154.658	4.63358	11.6103	5e-05	0.00074121	yes	Gene of unknown function
PGSC0003DMT400060940	PGSC0003DMT400060940	PGSC0003DMG400023703	10:57367958-57369328	Control_Feb	DMN_Feb	OK	18.8483	467.546	4.6326	9.85777	5e-05	0.00074121	yes	F-box family protein
PGSC0003DMT400064225	PGSC0003DMT400064225	PGSC0003DMG400024951	2:43244832-43251619	Control_Feb	DMN_Feb	OK	5.4749	135.156	4.62565	9.62572	5e-05	0.00074121	yes	Conserved gene of unknown function
PGSC0003DMT400022895	PGSC0003DMT400022895	PGSC0003DMG401008875	9:2609469-2618505	Control_Feb	DMN_Feb	OK	0.0696554	1.63939	4.55678	0.862007	0.00655	0.0412691	yes	ABC transporter family, retinal flippase subfamily
PGSC0003DMT400060732	PGSC0003DMT400060732	PGSC0003DMG400023619	4:8469883-8470996	Control_Feb	DMN_Feb	OK	0.668761	15.4116	4.52638	4.31311	0.0021	0.0169527	yes	ERF transcription factor 5
PGSC0003DMT400011762	PGSC0003DMT400011762	INVINH1	12:59963537-59965495	Control_Feb	DMN_Feb	OK	7.1901	165.191	4.52198	8.09352	5e-05	0.00074121	yes	#N/A
PGSC0003DMT400076420	PGSC0003DMT400076420	PGSC0003DMG400029719	2:34039088-34041358	Control_Feb	DMN_Feb	OK	3.45916	77.2378	4.48081	7.61685	5e-05	0.00074121	yes	Rnf5
PGSC0003DMT400026289	PGSC0003DMT400026289	PGSC0003DMG400010146	3:44335315-44385837	Control_Feb	DMN_Feb	OK	144.333	3190.33	4.46624	4.11464	5e-05	0.00074121	yes	Kunitz-type tuber invertase inhibitor
PGSC0003DMT400077743	PGSC0003DMT400077743	PGSC0003DMG400030243	9:8067322-8069943	Control_Feb	DMN_Feb	OK	4.22861	93.3879	4.46498	5.41134	0.0002	0.00248743	yes	Major latex
PGSC0003DMT400000694	PGSC0003DMT400000694	PGSC0003DMG400000248	1:73906355-73907795	Control_Feb	DMN_Feb	OK	7.48903	163.004	4.44399	10.7942	5e-05	0.00074121	yes	HB1
PGSC0003DMT400075091	PGSC0003DMT400075091	PGSC0003DMG400029207	9:18826013-18827913	Control_Feb	DMN_Feb	OK	5.2958	115.245	4.44372	7.8253	5e-05	0.00074121	yes	WRKY transcription factor 6
PGSC0003DMT400036349	PGSC0003DMT400036349	PGSC0003DMG400013984	3:34349895-34350849	Control_Feb	DMN_Feb	OK	4.05643	86.8646	4.42049	5.62807	5e-05	0.00074121	yes	TMV induced protein 1-2
PGSC0003DMT400053560	PGSC0003DMT400053560	PGSC0003DMG400020777	6:8905804-8906833	Control_Feb	DMN_Feb	OK	0.680747	13.7648	4.33772	4.83062	0.0076	0.0462289	yes	Gene of unknown function
XLOC_011672	XLOC_011672	-	11:16954769-16960133	Control_Feb	DMN_Feb	OK	0.375331	7.50922	4.32243	3.23222	0.00275	0.0210732	yes	#N/A
PGSC0003DMT400009189	PGSC0003DMT400009189	PGSC0003DMG400003565	2:39343659-39344698	Control_Feb	DMN_Feb	OK	1.5037	29.7644	4.307	6.03272	0.00015	0.0019463	yes	DnaJ
PGSC0003DMT400054314	PGSC0003DMT400054314	PGSC0003DMG400021076	10:12303091-12304362	Control_Feb	DMN_Feb	OK	12.963	252.472	4.28365	12.8172	5e-05	0.00074121	yes	Gene of unknown function
PGSC0003DMT400072645	PGSC0003DMT400072645	PGSC0003DMG400028268	10:55475804-55478123	Control_Feb	DMN_Feb	OK	0.827424	15.9254	4.26655	5.49263	5e-05	0.00074121	yes	Cytochrome P450 76A2
PGSC0003DMT400069034	PGSC0003DMT400069034	CHTB4	00:21451732-21465166	Control_Feb	DMN_Feb	OK	10.2049	196.293	4.26568	5.2556	5e-05	0.00074121	yes	#N/A
PGSC0003DMT400065262	PGSC0003DMT400065262	PGSC0003DMG400025367	11:44611415-44611857	Control_Feb	DMN_Feb	OK	6.48338	122.955	4.24524	11.8659	0.0003	0.00349317	yes	Gene of unknown function
PGSC0003DMT400076705	PGSC0003DMT400076705	TOMQB	10:57993306-57994678	Control_Feb	DMN_Feb	OK	2.04083	37.605	4.2037	6.99581	5e-05	0.00074121	yes	#N/A
PGSC0003DMT400081406	PGSC0003DMT400081406	PGSC0003DMG400031821	9:52964174-52966164	Control_Feb	DMN_Feb	OK	1.30748	23.8428	4.1887	4.14087	0.001	0.00936756	yes	Heat shock protein binding protein
PGSC0003DMT400057519	PGSC0003DMT400057519	PGSC0003DMG400022340	2:35208192-35208858	Control_Feb	DMN_Feb	OK	2.04477	37.0463	4.17932	6.69157	0.0026	0.0201325	yes	Ccd1
PGSC0003DMT400003558	PGSC0003DMT400003558	PGSC0003DMG400001406	2:46533657-46535599	Control_Feb	DMN_Feb	OK	0.60601	10.6154	4.13068	4.91285	0.00035	0.00397528	yes	ATP binding protein
PGSC0003DMT400066576	PGSC0003DMT400066576	PGSC0003DMG400025878	1:84213733-84215638	Control_Feb	DMN_Feb	OK	1.48721	25.6954	4.11082	6.03448	5e-05	0.00074121	yes	Phenylpropanoid:glucosyltransferase 1
PGSC0003DMT400080327	PGSC0003DMT400080327	PGSC0003DMG400031271	5:5067834-5069682	Control_Feb	DMN_Feb	OK	1.80166	30.3209	4.07292	7.52645	5e-05	0.00074121	yes	AAA ATPase
PGSC0003DMT400047767	PGSC0003DMT400047767	PGSC0003DMG400018568	11:42682474-42686096	Control_Feb	DMN_Feb	OK	1.44398	24.2943	4.0725	5.0309	5e-05	0.00074121	yes	Aluminum-activated malate transporter
PGSC0003DMT400061912	PGSC0003DMT400061912	CI21B	4:60138728-60139537	Control_Feb	DMN_Feb	OK	4.77931	80.2492	4.06961	8.87159	5e-05	0.00074121	yes	#N/A
PGSC0003DMT400057654	PGSC0003DMT400057654	PGSC0003DMG400022388	2:34077080-34079105	Control_Feb	DMN_Feb	OK	40.6422	677.863	4.05994	12.2228	5e-05	0.00074121	yes	TSJT1
XLOC_016774	XLOC_016774	PGSC0003DMG400026443	12:51035759-51060871	Control_Feb	DMN_Feb	OK	1.96001	31.4228	4.00288	3.28005	0.0013	0.0115533	yes	Avr9/Cf-9 rapidly elicited protein 146
PGSC0003DMT400058566	PGSC0003DMT400058566	PGSC0003DMG401022752	8:53876118-53880526	Control_Feb	DMN_Feb	OK	0.274226	4.29596	3.96954	3.36205	0.0084	0.0499284	yes	Glucose-methanol-choline (Gmc) oxidoreductase
PGSC0003DMT400010576	PGSC0003DMT400010576	PGSC0003DMG400004131	5:7546928-7548191	Control_Feb	DMN_Feb	OK	39.2828	615.306	3.96934	15.491	5e-05	0.00074121	yes	Major latex
XLOC_046630	XLOC_046630	-	9:53947000-53947645	Control_Feb	DMN_Feb	OK	1.42794	22.2845	3.96403	5.31743	0.00615	0.0393294	yes	#N/A
PGSC0003DMT400011522	PGSC0003DMT400011522	PGSC0003DMG400004532	1:80558636-80559287	Control_Feb	DMN_Feb	OK	3.82868	59.2397	3.95165	7.8616	5e-05	0.00074121	yes	Chloroplast ferredoxin I
PGSC0003DMT400067824	PGSC0003DMT400067824	PGSC0003DMG400026381	2:41504971-41505464	Control_Feb	DMN_Feb	OK	8.12233	125.138	3.94548	11.1626	5e-05	0.00074121	yes	Lipid transfer protein family protein
PGSC0003DMT400033320	PGSC0003DMT400033320	PGSC0003DMG400012798	4:52898217-52898713	Control_Feb	DMN_Feb	OK	5.96497	91.6057	3.94085	10.1927	0.0001	0.00137306	yes	Conserved gene of unknown function
PGSC0003DMT400046621	PGSC0003DMT400046621	PGSC0003DMG400018102	3:52484256-52485523	Control_Feb	DMN_Feb	OK	1.04879	16.0619	3.93685	5.08112	0.0004	0.00443344	yes	Calmodulin-binding protein
PGSC0003DMT400016996	PGSC0003DMT400016996	PGSC0003DMG400006639	9:20976833-20978429	Control_Feb	DMN_Feb	OK	2.3916	36.4201	3.92869	7.47347	5e-05	0.00074121	yes	Kinase family protein
PGSC0003DMT400008547	PGSC0003DMT400008547	PGSC0003DMG400003305	4:67552158-67554063	Control_Feb	DMN_Feb	OK	1.31923	20.0877	3.92855	5.53067	5e-05	0.00074121	yes	Cytochrome P450
PGSC0003DMT400079481	PGSC0003DMT400079481	PGSC0003DMG400030948	1:86286216-86288019	Control_Feb	DMN_Feb	OK	5.81536	87.387	3.90948	5.14422	5e-05	0.00074121	yes	Conserved gene of unknown function
XLOC_017292	XLOC_017292	-	12:4648358-4649091	Control_Feb	DMN_Feb	OK	2.35307	35.1909	3.90259	6.39675	0.00025	0.00300119	yes	#N/A
PGSC0003DMT400086405	PGSC0003DMT400086405	PGSC0003DMG400035976	1:73205386-73206963	Control_Feb	DMN_Feb	OK	5.93168	88.1291	3.89311	9.64851	5e-05	0.00074121	yes	Glycosyltransferase
XLOC_026563	XLOC_026563	-	4:49217783-49260432	Control_Feb	DMN_Feb	OK	0.568412	8.3284	3.87303	2.93951	0.00625	0.039818	yes	#N/A
PGSC0003DMT400050367	PGSC0003DMT400050367	PGSC0003DMG400019578	5:37658588-37660448	Control_Feb	DMN_Feb	OK	18.8822	276.133	3.87027	12.5043	5e-05	0.00074121	yes	Conserved gene of unknown function
PGSC0003DMT400055478	PGSC0003DMT400055478	PGSC0003DMG400021542	4:67419724-67422862	Control_Feb	DMN_Feb	OK	13.6022	193.343	3.82925	9.959	5e-05	0.00074121	yes	CYP81B36
PGSC0003DMT400005557	PGSC0003DMT400005557	PGSC0003DMG400002174	9:1069047-1070159	Control_Feb	DMN_Feb	OK	2.57657	36.4823	3.82367	5.2645	0.0001	0.00137306	yes	Glutathione S-transferase
PGSC0003DMT400078440	PGSC0003DMT400078440	PGSC0003DMG403030532	5:3392763-3401749	Control_Feb	DMN_Feb	OK	0.521454	7.33212	3.81362	3.34851	0.00535	0.0353099	yes	Wall-associated kinase
PGSC0003DMT400026369	PGSC0003DMT400026369	PGSC0003DMG400010173	3:44460043-44462478	Control_Feb	DMN_Feb	OK	1.57848	21.9673	3.79875	3.40889	0.00545	0.0358189	yes	Avr9/Cf-9 rapidly elicited protein 140
PGSC0003DMT400057399	PGSC0003DMT400057399	PGSC0003DMG400022286	7:55423490-55434155	Control_Feb	DMN_Feb	OK	3.14093	43.0064	3.77529	6.15165	0.0003	0.00349317	yes	Conserved gene of unknown function
PGSC0003DMT400015017	PGSC0003DMT400015017	PGSC0003DMG400005860	8:5557761-5560545	Control_Feb	DMN_Feb	OK	1.86502	25.2145	3.75699	6.15637	5e-05	0.00074121	yes	DNA binding protein
PGSC0003DMT400036487	PGSC0003DMT400036487	PGSC0003DMG400014055	6:31519291-31521502	Control_Feb	DMN_Feb	OK	1.85853	25.0028	3.74985	5.72046	5e-05	0.00074121	yes	Peroxidase
PGSC0003DMT400078178	PGSC0003DMT400078178	PGSC0003DMG400030413	6:56652210-56656069	Control_Feb	DMN_Feb	OK	0.417521	5.55676	3.73432	3.69985	0.00525	0.0348033	yes	Cytochrome P450
PGSC0003DMT400037209	PGSC0003DMT400037209	PGSC0003DMG400014347	3:43044081-43047319	Control_Feb	DMN_Feb	OK	2.03118	26.7772	3.72061	4.09578	5e-05	0.00074121	yes	PAR-1c protein
PGSC0003DMT400006703	PGSC0003DMT400006703	PGSC0003DMG401002606	3:60462995-60466572	Control_Feb	DMN_Feb	OK	0.356449	4.69436	3.71916	3.45454	0.00255	0.0198288	yes	AR791
PGSC0003DMT400026276	PGSC0003DMT400026276	PGSC0003DMG400010139	3:44147924-44189610	Control_Feb	DMN_Feb	OK	3.77813	48.5005	3.68226	2.12868	0.00725	0.0446314	yes	Cysteine protease inhibitor 1
PGSC0003DMT400083449	PGSC0003DMT400083449	PGSC0003DMG400033317	00:45935588-45936191	Control_Feb	DMN_Feb	OK	6.77569	86.5798	3.67559	8.19961	5e-05	0.00074121	yes	Avr9/Cf-9 rapidly elicited protein 180
PGSC0003DMT400022972	PGSC0003DMT400022972	PGSC0003DMG400008894	9:1432616-1438173	Control_Feb	DMN_Feb	OK	0.277891	3.53406	3.66874	1.31069	0.00595	0.038306	yes	Serine/threonine-protein kinase Nek8
PGSC0003DMT400057803	PGSC0003DMT400057803	PGSC0003DMG400022440	2:34120453-34122690	Control_Feb	DMN_Feb	OK	1.24175	15.6903	3.65942	4.46512	0.00015	0.0019463	yes	Conserved gene of unknown function
PGSC0003DMT400034372	PGSC0003DMT400034372	PGSC0003DMG400013215	10:47018166-47019454	Control_Feb	DMN_Feb	OK	4.87486	60.7534	3.63953	6.61862	5e-05	0.00074121	yes	Transcription factor
PGSC0003DMT400011760	PGSC0003DMT400011760	INH2ALPHA	12:59956846-59957601	Control_Feb	DMN_Feb	OK	1.90491	23.667	3.63508	4.68706	0.0002	0.00248743	yes	#N/A
PGSC0003DMT400041026	PGSC0003DMT400041026	PGSC0003DMG400015874	4:1194994-1195819	Control_Feb	DMN_Feb	OK	10.4016	128.593	3.62794	10.8313	5e-05	0.00074121	yes	Conserved gene of unknown function
PGSC0003DMT400023513	PGSC0003DMT400023513	PGSC0003DMG400009109	3:48786910-48792330	Control_Feb	DMN_Feb	OK	5.06565	62.0656	3.61498	6.93674	5e-05	0.00074121	yes	Trehalose-6-phosphate synthase
XLOC_003826	XLOC_003826	PGSC0003DMG400000098	1:73251569-73256666	Control_Feb	DMN_Feb	OK	6.00744	73.3158	3.6093	4.10413	5e-05	0.00074121	yes	Conserved gene of unknown function
PGSC0003DMT400066759	PGSC0003DMT400066759	PGSC0003DMG400025954	1:85360586-85361017	Control_Feb	DMN_Feb	OK	4.64044	56.3902	3.60311	9.48432	0.0044	0.0303868	yes	Conserved gene of unknown function
PGSC0003DMT400056985	PGSC0003DMT400056985	PGSC0003DMG400022151	7:55952265-55953030	Control_Feb	DMN_Feb	OK	13.2848	161.232	3.60129	10.2825	5e-05	0.00074121	yes	Chaperone protein DNAj
PGSC0003DMT400040520	PGSC0003DMT400040520,PGSC0003DMT400040521,PGSC0003DMT400040522	PGSC0003DMG400015678	11:1577002-1602867	Control_Feb	DMN_Feb	OK	1.97784	23.6016	3.57689	4.56759	0.0004	0.00443344	yes	10-hydroxygeraniol oxidoreductase
PGSC0003DMT400052072	PGSC0003DMT400052072	PGSC0003DMG400020215	2:47916145-47919507	Control_Feb	DMN_Feb	OK	0.449353	5.34988	3.57359	3.74298	0.00075	0.00741227	yes	CLC-Nt2 protein
PGSC0003DMT400063922	PGSC0003DMT400063922	PGSC0003DMG400024843	4:58561672-58563662	Control_Feb	DMN_Feb	OK	3.92715	46.7381	3.57304	5.97538	5e-05	0.00074121	yes	Conserved gene of unknown function
PGSC0003DMT400015634	PGSC0003DMT400015634	PGSC0003DMG400006102	9:55105157-55109673	Control_Feb	DMN_Feb	OK	0.499909	5.91575	3.56482	4.55583	0.0001	0.00137306	yes	E3 ubiquitin ligase PUB14
PGSC0003DMT400065291	PGSC0003DMT400065291	PGSC0003DMG400025380	11:44496306-44527933	Control_Feb	DMN_Feb	OK	36.4235	427.609	3.55335	14.055	5e-05	0.00074121	yes	Gene of unknown function
PGSC0003DMT400084232	PGSC0003DMT400084232	PGSC0003DMG402033888	1:31864037-31866756	Control_Feb	DMN_Feb	OK	4.09701	48.0896	3.55308	2.28926	0.00795	0.0478759	yes	Gene of unknown function
XLOC_001586	XLOC_001586	-	00:34889483-34890190	Control_Feb	DMN_Feb	OK	62.9507	728.77	3.53317	5.11347	5e-05	0.00074121	yes	#N/A
PGSC0003DMT400032972	PGSC0003DMT400032972	PGSC0003DMG400012665	2:16846314-16847115	Control_Feb	DMN_Feb	OK	1.68455	19.2233	3.51242	4.94961	0.00695	0.0432231	yes	Conserved gene of unknown function
PGSC0003DMT400067202	PGSC0003DMT400067202	PGSC0003DMG400026125	6:46339103-46343638	Control_Feb	DMN_Feb	OK	1.45941	16.4883	3.49798	5.55481	0.00015	0.0019463	yes	Zinc finger protein
XLOC_040129	XLOC_040129	-	8:6180869-6239317	Control_Feb	DMN_Feb	OK	30.4402	343.644	3.49687	5.3503	5e-05	0.00074121	yes	#N/A
PGSC0003DMT400054793	PGSC0003DMT400054793	PGSC0003DMG400021265	10:2347928-2349623	Control_Feb	DMN_Feb	OK	0.785603	8.81196	3.48759	3.50489	0.00055	0.00575748	yes	BCS1 protein
PGSC0003DMT400069586	PGSC0003DMT400069586	PGSC0003DMG400027052	6:52983692-52987142	Control_Feb	DMN_Feb	OK	9.61419	107.37	3.48128	4.69775	5e-05	0.00074121	yes	Kunitz trypsin inhibitor
PGSC0003DMT400043544	PGSC0003DMT400043544	PGSC0003DMG400016908	10:45023955-45025618	Control_Feb	DMN_Feb	OK	5.79183	64.2971	3.47266	8.28951	5e-05	0.00074121	yes	Serine-threonine protein kinase, plant-type
PGSC0003DMT400019708	PGSC0003DMT400019708	AOX	8:47496731-47500233	Control_Feb	DMN_Feb	OK	1.43208	15.7431	3.45853	6.12437	5e-05	0.00074121	yes	#N/A
PGSC0003DMT400076693	PGSC0003DMT400076693	PGSC0003DMG401029824	10:57910006-57911646	Control_Feb	DMN_Feb	OK	1.54218	16.7439	3.4406	5.23061	5e-05	0.00074121	yes	Glucosyltransferase
PGSC0003DMT400040199	PGSC0003DMT400040199	PGSC0003DMG400015553	11:45175665-45177307	Control_Feb	DMN_Feb	OK	0.971989	10.4744	3.42979	4.63764	0.00015	0.0019463	yes	Beta-ketoacyl-coa synthase family protein
XLOC_015095	XLOC_015095	PGSC0003DMG400035878	12:52140694-52146176	Control_Feb	DMN_Feb	OK	11.6414	124.87	3.4231	5.69398	5e-05	0.00074121	yes	Fatty acid desaturase
[truncated: 2,919 more rows]

## Sheet: FALL_Season2_q_sig
test_id	gene_id	gene	locus	sample_1	sample_2	status	value_1	value_2	log2(fold_change)	test_stat	p_value	q_value	significant
[truncated: 1,819 more rows]
