# Supplementary material for: Changes in gene expression in potato meristems treated with the sprout suppressor 1,4-dimethylnaphthalene are dependent on tuber age and dormancy status
Source: PLoS One. 2020 Jul 2;15(7):e0235444. doi: 10.1371/journal.pone.0235444 (PMC7332019; doi:10.1371/journal.pone.0235444)
Supplement: S3 Table — (XLSX) [file pone.0235444.s003.xlsx]

## Sheet: Sheet1
					Biological Processes Down-regulated After DMN Treatment
Endodormancy					Early Ecodormancy					Late Ecodormancy
GO:0017148	negative regulation of translation	1	1	0.0025	GO:0048229	gametophyte development	100	15	1.2e-05	GO:0000911	cytokinesis by cell plate formation	24	14	4.6e-10
GO:0009734	auxin-activated signaling pathway	1	2	0.0043	GO:0006270	DNA replication initiation	7	5	4.1e-05	GO:0006346	methylation-dependent chromatin silencin...	11	8	2.6e-07
GO:0031640	killing of cells of other organism	2	1	0.005	GO:0000911	cytokinesis by cell plate formation	24	10	7e-05	GO:0051567	histone H3-K9 methylation	14	8	3.8e-06
GO:0006559	L-phenylalanine catabolic process	4	1	0.0099	GO:0016126	sterol biosynthetic process	12	6	0.0001	GO:0042254	ribosome biogenesis	55	16	4.7e-06
					GO:0008283	cell proliferation	40	11	0.00015	GO:0008283	cell proliferation	40	12	5.4e-05
					GO:0006306	DNA methylation	23	9	0.00037	GO:0006306	DNA methylation	23	11	5.5e-07
					GO:0046785	microtubule polymerization	13	4	0.00041	GO:0000226	microtubule cytoskeleton organization	27	14	3.8e-09
					GO:0006564	L-serine biosynthetic process	3	3	0.00041	GO:0006270	DNA replication initiation	7	5	6.7e-05
					GO:0007018	microtubule-based movement	11	5	0.0007	GO:0031048	chromatin silencing by small RNA	11	6	9.7e-05
					GO:0048438	floral whorl development	70	14	0.00081	GO:0016126	sterol biosynthetic process	12	6	0.00018
					GO:0048453	sepal formation	4	3	0.00154	GO:0006414	translational elongation	13	6	0.00031
					GO:0051301	cell division	92	26	0.00215	GO:0006165	nucleoside diphosphate phosphorylation	23	8	0.00032
					GO:0051567	histone H3-K9 methylation	14	5	0.00252	GO:0046785	microtubule polymerization	13	5	0.00273
					GO:0006275	regulation of DNA replication	13	6	0.00274	GO:0006183	GTP biosynthetic proces	3	3	0.00056
					GO:0009089	lysine biosynthetic process via diaminop...	5	3	0.00364	GO:0006228	UTP biosynthetic process	3	3	0.00056
					GO:0048451	petal formatio	5	3	0.00364	GO:0048229	gametophyte development 1	100	14	0.03316
					GO:0006346	methylation-dependent chromatin silencin...	11	5	0.00435	GO:0007018	microtubule-based movement	11	5	0.00112
					GO:0010015	root morphogenesis	76	8	0.00446	GO:0048825	cotyledon development	10	5	0.00066
					GO:0010424	DNA methylation on cytosine within a CG ..	2	2	0.00552	GO:0006241	CTP biosynthetic process	4	3	0.00209
					GO:0043987	histone H3-S10 phosphorylatio	2	2	0.00552	GO:0009269	response to desiccation	9	4	0.00409
					GO:0052096	formation by symbiont of syncytium invol..	2	2	0.00552	GO:0051301	cell division	92	29	6.1e-11
					GO:0000910	cytokinesis	39	16	0.00569	GO:0009089	lysine biosynthetic process via diaminop...	5	3	0.0049
					GO:0006636	unsaturated fatty acid biosynthetic proc...	17	5	0.00647	GO:0042274	ribosomal small subunit biogenesis	6	6	3e-07
					GO:0000226	microtubule cytoskeleton organization	27	10	0.0065	GO:0032508	DNA duplex unwinding	7	3	0.01512
					GO:0000724	double-strand break repair via homologou...	11	4	0.00652	GO:0000028	ribosomal small subunit assembly	2	2	0.00678
					GO:0009086	methionine biosynthetic process	11	4	0.00652	GO:0000462	maturation of SSU-rRNA from tricistronic...	2	2	0.00678
					GO:0006342	chromatin silencing	21	8	0.00661	GO:0010424	DNA methylation on cytosine within a CG ...	2	2	0.00678
										GO:0043987	histone H3-S10 phosphorylation	2	2	0.00678
										GO:0052096	formation by symbiont of syncytium invol...	2	2	0.00678
										GO:0006342	chromatin silencing	21	11	1.7e-07
										GO:0000724	double-strand break repair via homologou...	11	4	0.00938
										GO:0009086	methionine biosynthetic process	11	4	0.00938
