# Supplementary material for: Changes in gene expression in potato meristems treated with the sprout suppressor 1,4-dimethylnaphthalene are dependent on tuber age and dormancy status
Source: PLoS One. 2020 Jul 2;15(7):e0235444. doi: 10.1371/journal.pone.0235444 (PMC7332019; doi:10.1371/journal.pone.0235444)
Supplement: S4 Table — (XLSX) [file pone.0235444.s004.xlsx]

## Sheet: Sheet1
Biological Processes Up-regulated After DMN Treatment
Endodormancy					Early Ecodormancy					Late Ecodormancy
GO:0015967	diadenosine tetraphosphate catabolic process	1	1	0.00055	GO:0018298	protein-chromophore linkage	20	8	0.00011	GO:0009611	response to wounding	56	20	5.9e-05
GO:0006857	oligopeptide transport	14	1	0.00773	GO:0005975	carbohydrate metabolic process	281	22	0.92156	GO:0052544	defense response by callose deposition in cell wall	18	8	0.00044
					GO:0006103	2-oxoglutarate metabolic process	3	3	0.00058	GO:0006972	hyperosmotic response	19	8	0.00077
					GO:0006531	aspartate metabolic process	3	3	0.00058	GO:0000045	autophagosome assembl	5	4	0.00079
					GO:0006950	response to stress	757	82	0.07833	GO:0009816	defense response to bacterium, incompatible interaction	8	5	0.00082
					GO:0009862	systemic acquired resistance, salicylic acid mediated signaling pathway	10	5	0.00071	GO:0046482	para-aminobenzoic acid metabolic process	5	4	0.00151
					GO:0009867	jasmonic acid mediated signaling pathway	23	8	0.00036	GO:0009651	response to salt stress	144	31	0.00188
					GO:0009751	response to salicylic acid	38	14	0.00027	GO:0009862	systemic acquired resistance, salicylic acid mediated signaling pathway	10	5	0.00304
					GO:0009753	response to jasmonic acid	35	13	0.00177	GO:0009695	jasmonic acid biosynthetic process	15	6	0.00452
					GO:0007623	circadian rhythm	32	8	0.00392	GO:0009408	response to heat	53	13	0.00459
					GO:0042128	nitrate assimilation	25	7	0.00348	GO:0050832	defense response to fungus	50	13	0.0046
					GO:0010363	regulation of plant-type hypersensitive response	10	4	0.00677	GO:0009863	salicylic acid mediated signaling pathway	21	10	0.00484
					GO:0046183	L-idonate catabolic process	2	2	0.00701	GO:0015798	myo-inositol transpor	4	3	0.00554
					GO:0060148	positive regulation of posttranscriptional gene silencing	2	2	0.00701	GO:0010200	response to chitin	31	9	0.00644
										GO:0031348	negative regulation of defense response	19	7	0.00906
